# Supplementary material for: Next-generation CRISPR gene-drive systems using Cas12a nuclease
Source: Nat Commun. 2023 Oct 12;14:6388. doi: 10.1038/s41467-023-42183-9 (PMC10567717; doi:10.1038/s41467-023-42183-9)
Supplement: Supplementary file 4 — Source Data files [file 41467_2023_42183_MOESM4_ESM.zip]

Archive with 8 entries (8 files):
- Source Data file 1.xlsx
- __MACOSX/._Source Data file 1.xlsx
- Source Data file 2.xlsx
- __MACOSX/._Source Data file 2.xlsx
- Source Data file 3.xlsx
- __MACOSX/._Source Data file 3.xlsx
- Source Data File 4.xlsx
- __MACOSX/._Source Data File 4.xlsx
