# Supplementary material for: Next-generation CRISPR gene-drive systems using Cas12a nuclease
Source: Nat Commun. 2023 Oct 12;14:6388. doi: 10.1038/s41467-023-42183-9 (PMC10567717; doi:10.1038/s41467-023-42183-9)
Supplement: Supplementary file 4 — Source Data files [file 41467_2023_42183_MOESM4_ESM.zip › Source Data file 1.xlsx]

## Sheet: e1-GD_18C
	F0 cross			F1 Cross				F2 Phenotypical Scoring																	F2 summary scoring
								F1 Cross	Female							Male							Total Flies
	Female	Male		F1 Cross	Female Phenotype	Male Phenotype			DsRed			No DsRed			Total Females	DsRed			No DsRed			Total Males			Fluorophore Count				Inheritance			Estimates
									GFP+ (ebony)	GFP- / ebony	GFP- / WT	GFP+ (ebony)	GFP- / ebony	GFP- / WT		GFP+ (ebony?)	GFP- / ebony	GFP- / y-	GFP+ (ebony)	GFP- / ebony	GFP- / WT				GFP+	DsRed	GFP-		DsRed	GFP+		HDR	Indels	Wildtype
	e1-GD	Cas12a		1	ebony	ebony del		1	10	7	0	6	2	0	25	9	0	6	19	6	2	42	67		44	32	23		0.477612	0.656716		0.745763	0.223881	0.119403
				2	ebony	ebony del		2	2	0	0	4	1	0	7	6	1	2	1	1	0	11	18		13	11	5		0.611111	0.722222		0.8125	0.166667	0.111111
				3	ebony	ebony del		3	5	3	0	9	3	1	21	12	2	2	3	1	2	22	43		29	24	14		0.55814	0.674419		0.763158	0.209302	0.116279
				4	ebony	ebony del		4	8	1	0	13	4	1	27	12	2	2	12	2	0	30	57		45	25	12		0.438596	0.789474		0.833333	0.157895	0.0526316
				5	ebony	ebony del		5	7	0	0	5	0	0	12	1	0	2	3	0	0	6	18		16	10	2		0.555556	0.888889		1	0	0.111111
				6	ebony	ebony del		6	4	2	1	7	1	1	16	2	1	3	6	1	1	14	30		19	13	11		0.433333	0.633333		0.791667	0.166667	0.2
				7	ebony	ebony del		7	9	2	2	9	1	0	23	9	1	8	12	5	2	37	60		39	31	21		0.516667	0.65		0.8125	0.15	0.2
				8	ebony	ebony del		8	6	0	0	11	5	1	23	7	0	5	12	1	1	26	49		36	18	13		0.367347	0.734694		0.857143	0.122449	0.142857
				9	ebony	ebony del		9	5	0	1	9	3	1	19	6	0	0	5	0	1	12	31		25	12	6		0.387097	0.806452		0.892857	0.0967742	0.0967742
				10	ebony	ebony del		10	15	3	1	11	3	2	35	13	2	0	14	3	0	32	67		53	34	14		0.507463	0.791045		0.828125	0.164179	0.0447761
				11	ebony	ebony del		11	5	0	1	9	3	1	19	6	0	0	5	0	1	12	31		25	12	6		0.387097	0.806452		0.892857	0.0967742	0.0967742
				12	ebony	ebony del		12	15	3	1	11	3	2	35	13	2	0	14	3	0	32	67		53	34	14		0.507463	0.791045		0.828125	0.164179	0.0447761
								Sums:	91	21	7	104	29	10	262	96	11	30	106	23	10	276	538		397	256	141		0.478957	0.745395		0.838169	0.143231	0.111374	Avg.
																													0.0772804	0.0794115		0.0676904	0.059061	0.0518183	Std. Dev.

## Sheet: e1-GD_25C
	F0 cross			F1 Cross				F2 Phenotypical Scoring																	Summary scoring
								F1 Cross	Female							Male							Total Flies
	Female	Male		F1 Cross	Female Phenotype	Male Phenotype			DsRed			No DsRed			Total Females	DsRed			No DsRed			Total Males			Fluorophore Count				Inheritance			Estimates
									GFP+ (ebony)	GFP- / ebony	GFP- / WT	GFP+ (ebony)	GFP- / ebony	GFP- / WT		GFP+ (ebony)	GFP- / ebony	GFP- / WT	GFP+ (ebony)	GFP- / ebony	GFP- / WT				GFP+	DsRed	GFP-		DsRed	GFP+		HDR	Indels	Wildtype
	e1-GD	Cas12a		1	ebony	ebony del		1	14	2	1	8	5	0	30	8	0	1	11	2	1	23	53		41	26	12		0.490566	0.773585		0.82	0.169811	0.0566038
				2	ebony	ebony del		2	10	2	1	16	1	0	30	10	0	0	20	0	5	35	65		56	23	9		0.353846	0.861538		0.949153	0.0461538	0.0923077
				3	ebony	ebony del		3	5	1	2	13	3	1	25	4	0	1	6	0	1	12	37		28	13	9		0.351351	0.756757		0.875	0.108108	0.135135
				4	ebony	ebony del		4	11	3	0	10	2	0	26	12	0	2	20	0	0	34	60		53	28	7		0.466667	0.883333		0.913793	0.0833333	0.0333333
				5	ebony	ebony del		5	11	0	2	9	1	0	23	4	0	4	9	0	0	17	40		33	21	7		0.525	0.825		0.970588	0.025	0.15
				6	ebony	ebony del		6	8	0	0	11	1	1	21	6	0	0	7	1	0	14	35		32	14	3		0.4	0.914286		0.941176	0.0571429	0.0285714
				7	ebony	ebony del		7	11	2	1	14	6	0	34	9	0	1	14	2	1	27	61		48	24	13		0.393443	0.786885		0.827586	0.163934	0.0491803
				8	ebony	ebony del		8	17	0	2	14	3	4	40	15	0	4	10	3	1	33	73		56	38	17		0.520548	0.767123		0.903226	0.0821918	0.150685
				9	ebony	ebony del		9	6	1	0	7	0	0	14	7	0	0	12	0	0	19	33		32	14	1		0.424242	0.969697		0.969697	0.030303	0
				10	ebony	ebony del		10	5	2	0	12	1	1	21	8	0	1	7	1	0	17	38		32	16	6		0.421053	0.842105		0.888889	0.105263	0.0526316
				11	ebony	ebony del		11	14	2	1	13	3	1	34	9	0	2	11	3	4	29	63		47	28	16		0.444444	0.746032		0.854545	0.126984	0.126984
				12	ebony	ebony del		12	19	0	0	12	0	0	31	11	0	2	11	1	0	25	56		53	32	3		0.571429	0.946429		0.981481	0.0178571	0.0357143
				13	ebony	ebony del		13	11	1	0	13	0	1	26	12	0	1	20	0	0	33	59		56	25	3		0.423729	0.949153		0.982456	0.0169492	0.0338983
				14	ebony	ebony del		14	9	0	1	11	3	0	24	10	0	1	17	3	1	32	56		47	21	9		0.375	0.839286		0.886792	0.107143	0.0535714
				15	ebony	ebony del		15	7	0	1	6	1	0	15	8	0	1	11	1	0	21	36		32	17	4		0.472222	0.888889		0.941176	0.0555556	0.0555556
				16	ebony	ebony del		16	12	2	1	10	2	1	28	4	0	2	9	1	1	17	45		35	21	10		0.466667	0.777778		0.875	0.111111	0.111111
				17	ebony	ebony del		17	13	1	0	8	0	1	23	0	0	5	0	1	1	7	30		21	19	9		0.633333	0.7		0.913043	0.0666667	0.233333
				18	ebony	ebony del		18	8	2	0	6	1	0	17	5	0	3	11	1	0	20	37		30	18	7		0.486486	0.810811		0.882353	0.108108	0.0810811
				19	ebony	ebony del		19	8	0	1	10	0	0	19	3	0	3	7	0	1	14	33		28	15	5		0.454545	0.848485		1	0	0.151515
								Sums:	199	21	14	203	33	11	481	145	0	34	213	20	17	429	910		760	413	150		0.456556	0.836167		0.914524	0.0779798	0.0858533	Avg.
																													0.0725379	0.0756313		0.0532382	0.0490777	0.0592032	Std. Dev.

## Sheet: e1-GD_29C
	F0 cross			F1 Cross				F2 Phenotypical Scoring																	Summary scoring
								F1 Cross	Female							Male							Total Flies
	Female	Male		F1 Cross	Female Phenotype	Male Phenotype			DsRed			No DsRed			Total Females	DsRed			No DsRed			Total Males			Fluorophore Count				Inheritance			Estimates
									GFP+ (ebony)	GFP- / ebony	GFP- / WT	GFP+ (ebony)	GFP- / ebony	GFP- / WT		GFP+ (ebony)	GFP- / ebony	GFP- / y-	GFP+ (ebony)	GFP- / ebony	GFP- / WT				GFP+	DsRed	GFP-		DsRed	GFP+		HDR	Indels	Wildtype
	e1-GD	Cas12a		1	ebony	ebony del		1	7	0	0	8	0	0	15	4	0	1	2	0	1	8	23		21	12	2		0.521739	0.913043		1	0	0.0869565
				2	ebony	ebony del		2	8	0	3	12	0	2	25	5	0	0	6	0	2	13	38		31	16	7		0.421053	0.815789		1	0	0.184211
				3	ebony	ebony del		3	6	0	1	6	0	0	13	2	0	1	5	0	0	8	21		19	10	2		0.47619	0.904762		1	0	0.0952381
				4	ebony	ebony del		4	6	0	0	4	0	0	10	4	0	0	6	0	0	10	20		20	10	0		0.5	1		1	0	0
				5	ebony	ebony del		5	5	0	1	4	0	0	10	8	0	0	3	0	1	12	22		20	14	2		0.636364	0.909091		1	0	0.0909091
				6	ebony	ebony del		6	10	1	1	13	1	0	26	7	0	2	8	3	1	21	47		38	21	9		0.446809	0.808511		0.883721	0.106383	0.0851064
				7	ebony	ebony del		7	13	2	0	16	4	0	35	6	0	2	6	0	4	18	53		41	23	12		0.433962	0.773585		0.87234	0.113208	0.113208
				8	ebony	ebony del		8	8	0	0	12	0	0	20	2	0	0	2	1	0	5	25		24	10	1		0.4	0.96		0.96	0.04	0
				9	ebony	ebony del		9	12	0	0	14	0	1	27	8	1	0	2	2	1	14	41		36	21	5		0.512195	0.878049		0.923077	0.0731707	0.0487805
				10	ebony	ebony del		10	4	0	0	8	1	0	13	3	1	0	1	0	0	5	18		16	8	2		0.444444	0.888889		0.888889	0.111111	0
								Sums:	79	3	6	97	6	3	194	49	2	6	41	6	10	114	308		266	145	42		0.500359	0.885172		0.952803	0.0443872	0.0704409	Avg.
																													0.0683111	0.0697014		0.0551813	0.0513492	0.0593007	Std. Dev.

## Sheet: e4-GD_18C
	F0 cross			F1 Cross				F2 Phenotypical Scoring																	F2 summary scoring
								F1 Cross	Female							Male							Total Flies
	Female	Male		F1 Cross	Female Phenotype	Male Phenotype			DsRed			No DsRed			Total Females	DsRed			No DsRed			Total Males			Fluorophore Count				Inheritance			Estimates
									GFP+	GFP- / ebony	GFP- / WT	GFP+	GFP- / ebony	GFP- / WT		GFP+	GFP- / ebony	GFP- / y-	GFP+	GFP- / ebony	GFP- / WT				GFP+	DsRed	GFP-		DsRed	GFP+		HDR*	Indels	Wildtype
	e4-GD	Cas12a		1	WT	ebony del		1	6	0	3	1	0	2	12	2	0	6	3	0	1	12	24		12	17	12		0.708333	0.5		-	0	0.5
				2	WT	ebony del		2	7	1	2	4	1	2	17	6	0	5	5	0	3	19	36		22	21	14		0.583333	0.611111		-	0.0555556	0.333333
				3	WT	ebony del		3	3	0	1	3	0	2	9	3	0	3	1	0	2	9	18		10	10	8		0.555556	0.555556		-	0	0.444444
				4	WT	ebony del		4	3	1	8	4	0	8	24	5	0	8	8	0	6	27	51		20	25	31		0.490196	0.392157		-	0.0196078	0.588235
				5	WT	ebony del		5	4	0	0	4	0	2	10	4	0	2	1	0	0	7	17		13	10	4		0.588235	0.764706		-	0	0.235294
				6	WT	ebony del		6	6	0	3	5	0	2	16	1	0	5	3	0	1	10	26		15	15	11		0.576923	0.576923		-	0	0.423077
				7	WT	ebony del		7	3	0	6	6	0	1	16	6	0	5	7	0	6	24	40		22	20	18		0.5	0.55		-	0	0.45
				8	WT	ebony del		8	1	0	7	2	0	0	10	1	0	1	3	1	2	8	18		7	10	11		0.555556	0.388889		-	0.0555556	0.555556
				9	WT	ebony del		9	7	0	1	3	0	0	11	6	0	8	0	0	0	14	25		16	22	9		0.88	0.64		-	0	0.36
				10	WT	ebony del		10	2	0	3	2	0	1	8	4	0	3	2	0	0	9	17		10	12	7		0.705882	0.588235		-	0	0.411765
				11	WT	ebony del		11	0	0	2	1	0	1	4	2	0	3	2	0	3	10	14		5	7	9		0.5	0.357143		-	0	0.642857
				12	WT	ebony del		12	1	0	2	2	0	0	5	5	0	7	5	0	2	19	24		13	15	11		0.625	0.541667		-	0	0.458333
				13	WT	ebony del		13	1	0	2	2	0	3	8	3	0	1	1	0	3	8	16		7	7	9		0.4375	0.4375		-	0	0.5625
				14	WT	ebony del		14	7	0	5	5	0	1	18	8	0	9	3	1	3	24	42		23	29	19		0.690476	0.547619		-	0.0238095	0.428571
				15	WT	ebony del		15	5	0	4	8	2	7	26	6	0	6	6	0	7	25	51		25	21	26		0.411765	0.490196		-	0.0392157	0.470588
				16	WT	ebony del		16	4	0	3	4	0	4	15	3	0	4	4	0	4	15	30		15	14	15		0.466667	0.5		-	0	0.5
				17	WT	ebony del		17	3	0	2	2	0	3	10	2	0	3	2	0	2	9	19		9	10	10		0.526316	0.473684		-	0	0.526316
				18	WT	ebony del		18	7	0	4	2	0	5	18	2	0	3	6	0	4	15	33		17	16	16		0.484848	0.515152		-	0	0.484848
				19	WT	ebony del		19	4	0	5	3	0	1	13	5	0	2	2	0	2	11	24		14	16	10		0.666667	0.583333		-	0	0.416667
				20	WT	ebony del		20	2	0	3	4	0	2	11	8	0	5	2	0	3	18	29		16	18	13		0.62069	0.551724		-	0	0.448276
				21	WT	ebony del		21	2	0	5	1	1	4	13	2	0	5	4	0	1	12	25		9	14	16		0.56	0.36		-	0.04	0.6
				22	WT	ebony del		22	2	0	2	2	0	3	9	2	0	1	5	0	3	11	20		11	7	9		0.35	0.55		-	0	0.45
				23	WT	ebony del		23	5	0	2	0	0	0	7	4	0	5	1	0	4	14	21		10	16	11		0.761905	0.47619		-	0	0.52381
				24	WT	ebony del		24	4	0	1	7	1	2	15	3	0	4	3	0	3	13	28		17	12	11		0.428571	0.607143		-	0.0357143	0.357143
				25	WT	ebony del		25	4	0	2	1	0	3	10	4	0	4	1	0	2	11	21		10	14	11		0.666667	0.47619		-	0	0.52381
				26	WT	ebony del		26	6	0	4	1	0	3	14	4	0	6	5	0	1	16	30		16	20	14		0.666667	0.533333		-	0	0.466667
				27	WT	ebony del		27	5	0	4	2	0	3	14	7	0	7	5	0	5	24	38		19	23	19		0.605263	0.5		-	0	0.5
								Sums:	104	2	86	81	5	65	343	108	0	121	90	2	73	394	737		383	421	354		0.57826	0.521054		-	0.00997994	0.468966	Avg.
																													0.11867	0.0894626		-	0.0200842	0.0995277	Std. Dev.
																																HDR*: Conversion in this case would be 0% as the e4-GD shows almost no activity in this condition indicated by two observations: 1) Almost no indels are detected, and 2) ~50% WT alleles are recovered in the F2 progeny. In the heterozygote F1 females where HDR occurs, only 50% of the alleles can be converted as one allele is already a gene-drive copy (donor chromosome). In these calculations, we s…

## Sheet: e4-GD_25C
	F0 cross			F1 Cross				F2 Phenotypical Scoring																	F2 summary scoring
								F1 Cross	Female							Male							Total Flies
	Female	Male		F1 Cross	Female Phenotype	Male Phenotype			DsRed			No DsRed			Total Females	DsRed			No DsRed			Total Males			Fluorophore Count				Inheritance			Estimates
									GFP+	GFP- / ebony	GFP- / WT	GFP+	GFP- / ebony	GFP- / WT		GFP+	GFP- / ebony	GFP- / y-	GFP+	GFP- / ebony	GFP- / WT				GFP+	DsRed	GFP-		DsRed	GFP+		HDR	Indels	Wildtype
	e4-GD	Cas12a		1	WT	ebony del		1	25	2	4	18	1	7	57	14	1	6	11	1	10	43	100		68	52	32		0.52	0.68		0.931507	0.05	0.27
				2	WT	ebony del		2	8	0	4	7	0	1	20	7	0	7	7	2	2	25	45		29	26	16		0.577778	0.644444		0.935484	0.0444444	0.311111
				3	WT	ebony del		3	9	1	6	13	1	8	38	7	0	1	14	3	4	29	67		43	24	24		0.358209	0.641791		0.895833	0.0746269	0.283582
				4	WT	ebony del		4	8	0	5	6	0	4	23	6	0	2	3	0	2	13	36		23	21	13		0.583333	0.638889		1	0	0.361111
				5	WT	ebony del		5	13	1	5	14	3	5	41	8	0	5	12	0	4	29	70		47	32	23		0.457143	0.671429		0.921569	0.0571429	0.271429
				6	WT	ebony del		6	12	1	6	13	0	13	45	13	0	10	9	0	4	36	81		47	42	34		0.518519	0.580247		0.979167	0.0123457	0.407407
				7	WT	ebony del		7	26	2	8	9	0	5	50	3	0	5	11	0	8	27	77		49	44	28		0.571429	0.636364		0.960784	0.025974	0.337662
				8	WT	ebony del		8	11	2	4	12	2	8	39	12	1	4	6	1	4	28	67		41	34	26		0.507463	0.61194		0.87234	0.0895522	0.298507
				9	WT	ebony del		9	7	0	1	9	0	6	23	4	0	2	6	0	4	16	39		26	14	13		0.358974	0.666667		1	0	0.333333
				10	WT	ebony del		10	3	1	1	6	0	1	12	4	3	2	6	0	0	15	27		19	14	8		0.518519	0.703704		0.826087	0.148148	0.148148
				11	WT	ebony del		11	13	1	6	12	0	3	35	11	0	6	7	1	8	33	68		43	37	25		0.544118	0.632353		0.955556	0.0294118	0.338235
				12	WT	ebony del		12	11	1	1	14	0	7	34	10	1	6	11	1	0	29	63		46	30	17		0.47619	0.730159		0.938776	0.047619	0.222222
				13	WT	ebony del		13	9	2	4	16	1	7	39	12	2	5	11	1	8	39	78		48	34	30		0.435897	0.615385		0.888889	0.0769231	0.307692
				14	WT	ebony del		14	8	1	4	19	2	1	35	11	1	2	9	1	4	28	63		47	27	16		0.428571	0.746032		0.903846	0.0793651	0.174603
				15	WT	ebony del		15	14	0	6	10	1	3	34	11	0	7	12	0	3	33	67		47	38	20		0.567164	0.701493		0.979167	0.0149254	0.283582
				16	WT	ebony del		16	7	0	0	11	1	1	20	5	1	7	14	2	3	32	52		37	20	15		0.384615	0.711538		0.902439	0.0769231	0.211538
				17	WT	ebony del		17	11	1	3	8	0	1	24	11	1	4	11	0	2	29	53		41	31	12		0.584906	0.773585		0.953488	0.0377358	0.188679
				18	WT	ebony del		18	10	0	1	4	0	2	17	12	1	2	7	1	5	28	45		33	26	12		0.577778	0.733333		0.942857	0.0444444	0.222222
				19	WT	ebony del		19	7	0	12	12	0	4	35	7	1	7	5	1	3	24	59		31	34	28		0.576271	0.525424		0.939394	0.0338983	0.440678
				20	WT	ebony del		20	11	0	7	7	0	6	31	9	1	5	11	1	8	35	66		38	33	28		0.5	0.575758		0.95	0.030303	0.393939
				21	WT	ebony del		21	3	0	0	4	0	3	10	3	0	3	1	1	2	10	20		11	9	9		0.45	0.55		0.916667	0.05	0.4
				22	WT	ebony del		22	3	1	0	2	0	3	9	0	0	1	4	1	2	8	17		9	5	8		0.294118	0.529412		0.818182	0.117647	0.352941
				23	WT	ebony del		23	6	1	5	4	1	5	22	7	0	7	10	0	1	25	47		27	26	20		0.553191	0.574468		0.931034	0.0425532	0.382979
				24	WT	ebony del		24	11	2	4	8	0	3	28	8	0	3	5	0	1	17	45		32	28	13		0.622222	0.711111		0.941176	0.0444444	0.244444
				25	WT	ebony del		25	3	0	4	6	1	2	16	7	1	4	3	2	5	22	38		19	19	19		0.5	0.5		0.826087	0.105263	0.394737
				26	WT	ebony del		26	10	0	8	9	2	4	33	5	1	2	8	1	5	22	55		32	26	23		0.472727	0.581818		0.888889	0.0727273	0.345455
								Sums:	259	20	109	253	16	113	770	202	16	115	214	21	102	675	1445		933	726	512		0.497659	0.641052		0.93301	0.0486202	0.291352	Avg.
																													0.0831741	0.0740635		0.0443927	0.0362438	0.0813417	Std. Dev.

## Sheet: e4-GD_29C
	F0 cross			F1 Cross				F2 Phenotypical Scoring																	F2 summary counting
								F1 Cross	Female							Male							Total Flies
	Female	Male		F1 Cross	Female Phenotype	Male Phenotype			DsRed			No DsRed			Total Females	DsRed			No DsRed			Total Males			Fluorophore Count				Inheritance			Estimates
									GFP+	GFP- / ebony	GFP- / WT	GFP+	GFP- / ebony	GFP- / WT		GFP+	GFP- / ebony	GFP- / y-	GFP+	GFP- / ebony	GFP- / WT				GFP+	DsRed	GFP-		DsRed	GFP+		HDR	Indels	Wildtype
	e4-GD	Cas12a		1	WT	ebony del		1	5	1	0	5	0	2	13	1	0	1	4	0	1	7	20		15	8	5		0.4	0.17		0.9375	0.05	0.2
				2	WT	ebony del		2	4	0	0	1	2	1	8	5	0	1	2	1	1	10	18		12	10	6		0.555556	0.666667		0.8	0.166667	0.166667
				3	WT	ebony del		3	2	0	1	6	0	1	10	2	0	1	7	1	1	12	22		17	6	5		0.272727	0.772727		0.944444	0.0454545	0.181818
				4	WT	ebony del		4	2	1	1	5	0	1	10	3	0	1	3	0	1	8	18		13	8	5		0.444444	0.722222		0.928571	0.0555556	0.222222
				5	WT	ebony del		5	4	0	1	8	0	0	13	6	0	2	3	0	0	11	24		21	13	3		0.541667	0.875		1	0	0.125
				6	WT	ebony del		6	9	0	2	2	0	1	14	6	0	1	3	0	0	10	24		20	18	4		0.75	0.833333		1	0	0.166667
				7	WT	ebony del		7	6	0	0	3	0	0	9	4	0	0	5	1	1	11	20		18	10	2		0.5	0.9		0.947368	0.05	0.05
				8	WT	ebony del		8	13	0	1	9	1	1	25	8	0	3	13	2	1	27	52		43	25	9		0.480769	0.826923		0.934783	0.0576923	0.115385
				9	WT	ebony del		9	5	0	0	8	0	2	15	7	0	2	8	1	1	19	34		28	14	6		0.411765	0.823529		0.965517	0.0294118	0.147059
				10	WT	ebony del		10	0	1	0	6	0	0	7	4	0	0	5	0	0	9	16		15	5	1		0.3125	0.9375		0.9375	0.0625	0
				11	WT	ebony del		11	11	1	0	10	2	0	24	7	0	3	11	1	0	22	46		39	22	7		0.478261	0.847826		0.906977	0.0869565	0.0652174
				12	WT	ebony del		12	6	3	0	5	2	2	18	4	0	1	4	0	0	9	27		19	14	8		0.518519	0.703704		0.791667	0.185185	0.111111
				13	WT	ebony del		13	11	1	0	7	0	0	19	3	0	0	6	0	0	9	28		27	15	1		0.535714	0.964286		0.964286	0.0357143	0
				14	WT	ebony del		14	14	2	3	1	0	2	22	5	0	2	1	0	1	9	31		21	26	10		0.83871	0.677419		0.913043	0.0645161	0.258065
				15	WT	ebony del		15	7	1	1	6	1	1	17	5	0	0	9	1	0	15	32		27	14	5		0.4375	0.84375		0.9	0.09375	0.0625
				16	WT	ebony del		16	8	1	0	9	1	1	20	4	0	0	11	0	0	15	35		32	13	3		0.371429	0.914286		0.941176	0.0571429	0.0285714
				17	WT	ebony del		17	9	4	2	7	1	1	24	7	0	2	9	1	4	23	47		32	24	15		0.510638	0.680851		0.842105	0.12766	0.191489
								Sums:	116	16	12	98	10	16	268	81	0	20	104	9	12	226	494		399	245	95		0.490597	0.774119		0.920879	0.068718	0.123045	Avg.
																													0.14404	0.186281		0.0597256	0.0508659	0.0783683	Std. Dev.

## Sheet: St_e1-GD
	Table Analyzed	e1-GD different temperatures
	Two-way ANOVA	Ordinary
	Alpha	0.05
	Source of Variation	% of total variation	P value	P value summary	Significant?
	Row Factor	37.54	0.1887	ns	No
	Column Factor	35.89	0.0002	***	Yes
	ANOVA table	SS (Type III)	DF	MS	F (DFn, DFd)	P value
	Row Factor	1239	18	68.86	F (18, 20) = 1.502	P=0.1887
	Column Factor	1185	2	592.4	F (2, 20) = 12.93	P=0.0002
	Residual	916.6	20	45.83
	Data summary
	Number of columns (Column Factor)	3
	Number of rows (Row Factor)	19
	Number of values	41
	Compare column means (main column effect)
	Number of families	1
	Number of comparisons per family	3
	Alpha	0.05
	Tukey's multiple comparisons test	Mean Diff.	95.00% CI of diff.	Below threshold?	Summary	Adjusted P Value
	e1-GD-18 vs. e1-GD-25	-9.417	-16.41 to -2.424	Yes	**	0.0075
	e1-GD-18 vs. e1-GD-29	-14.6	-22.10 to -7.105	Yes	***	0.0002
	e1-GD-25 vs. e1-GD-29	-5.187	-12.69 to 2.312	No	ns	0.2119
	Test details	Mean 1	Mean 2	Mean Diff.	SE of diff.	N1	N2	q	DF
	e1-GD-18 vs. e1-GD-25	74.2	83.62	-9.417	2.764	12	19	4.818	20
	e1-GD-18 vs. e1-GD-29	74.2	88.8	-14.6	2.964	12	10	6.968	20
	e1-GD-25 vs. e1-GD-29	83.62	88.8	-5.187	2.964	19	10	2.475	20

## Sheet: St_e4-GD
	Table Analyzed	e4-GD different temperatures
	Two-way ANOVA	Ordinary
	Alpha	0.05
	Source of Variation	% of total variation	P value	P value summary	Significant?
	Row Factor	14.49	0.4375	ns	No
	Column Factor	50.98	<0.0001	****	Yes
	ANOVA table	SS (Type III)	DF	MS	F (DFn, DFd)	P value
	Row Factor	1961	26	75.41	F (26, 41) = 1.048	P=0.4375
	Column Factor	6897	2	3449	F (2, 41) = 47.92	P<0.0001
	Residual	2951	41	71.97
	Data summary
	Number of columns (Column Factor)	3
	Number of rows (Row Factor)	27
	Number of values	70
	Compare column means (main column effect)
	Number of families	1
	Number of comparisons per family	3
	Alpha	0.05
	Tukey's multiple comparisons test	Mean Diff.	95.00% CI of diff.	Below threshold?	Summary	Adjusted P Value
	e4-GD-18 vs. e4-GD-25	-11.91	-17.63 to -6.186	Yes	****	<0.0001
	e4-GD-18 vs. e4-GD-29	-27.07	-33.83 to -20.31	Yes	****	<0.0001
	e4-GD-25 vs. e4-GD-29	-15.16	-21.93 to -8.401	Yes	****	<0.0001
	Test details	Mean 1	Mean 2	Mean Diff.	SE of diff.	N1	N2	q	DF
	e4-GD-18 vs. e4-GD-25	52.11	64.02	-11.91	2.353	27	26	7.157	41
	e4-GD-18 vs. e4-GD-29	52.11	79.18	-27.07	2.781	27	17	13.77	41
	e4-GD-25 vs. e4-GD-29	64.02	79.18	-15.16	2.781	26	17	7.711	41
