# Supplementary material for: Next-generation CRISPR gene-drive systems using Cas12a nuclease
Source: Nat Commun. 2023 Oct 12;14:6388. doi: 10.1038/s41467-023-42183-9 (PMC10567717; doi:10.1038/s41467-023-42183-9)
Supplement: Supplementary file 4 — Source Data files [file 41467_2023_42183_MOESM4_ESM.zip › Source Data file 2.xlsx]

## Sheet: e1-GD NHEJ
TargetSequence	Reads	Type	% reads	IndelLength
CTGGCCATCTGGAAGGCTGGCGGCGCGTATTTGCCCATCGATCCCAGCTTCCCGGCGAATCGCATTCACCACATACTGCTGGAGGCGAAGCCCACCTTGGTGATTCGCGACGATGACATCGACGCCGGCCGTTTCCAGGGAACTC------------CCACCGAACTGTATGCCAAATCCCTCCAGCTGGCCGGCTCCAATCTGCTCTCAGAGGAGATGCTGCGCGGTGGCAACGACCACATCGCCATCGT	256826	Deletion	63.33	-12
CTGGCCATCTGGAAGGCTGGCGGCGCGTATTTGCCCATCGATCCCAGCTTCCCGGCGAATCGCATTCACCACATACTGCTGGAGGCGAAGCCCACCTTGGTGATTCGCGACGATGACATCGACGCCGGCCGTTTCCAGGGAACTCCCA-------------CGAACTGTATGCCAAATCCCTCCAGCTGGCCGGCTCCAATCTGCTCTCAGAGGAGATGCTGCGCGGTGGCAACGACCACATCGCCATCGT	26295	Deletion	6.48	-13
CTGGCCATCTGGAAGGCTGGCGGCGCGTATTTGCCCATCGATCCCAGCTTCCCGGCGAATCGCATTCACCACATACTGCTGGAGGCGAAGCCCACCTTGGTGATTCGCGACGATGACATCGACGCCGGCCGTTTCCAGGGAACT-------------CCACCGAACTGTATGCCAAATCCCTCCAGCTGGCCGGCTCCAATCTGCTCTCAGAGGAGATGCTGCGCGGTGGCAACGACCACATCGCCATCGT	22868	Deletion	5.64	-13
CTGGCCATCTGGAAGGCTGGCGGCGCGTATTTGCCCATCGATCCCAGCTTCCCGGCGAATCGCATTCACCACATACTGCTGGAGGCGAAGCCCACCTTGGTGATTCGCGACGATGACATCGACGCCGGCCGTTTCCAGGGAACTC---------CCACCACCGAACTGTATGCCAAATCCCTCCAGCTGGCCGGCTCCAATCTGCTCTCAGAGGAGATGCTGCGCGGTGGCAACGACCACATCGCCATCGT	19080	Deletion	4.7	-9
CTGGCCATCTGGAAGGCTGGCGGCGCGTATTTGCCCATCGATCCCAGCTTCCCGGCGAATCGCATTCACCACATACTGCTGGAGGCGAAGCCCACCTTGGTGATTCGCGACGATGACATCGACGCCGGCCGTTTCCAGGGAACTCCCAGG-------GAACCGAACTGTATGCCAAATCCCTCCAGCTGGCCGGCTCCAATCTGCTCTCAGAGGAGATGCTGCGCGGTGGCAACGACCACATCGCCATCGT	17179	Deletion	4.24	-7
CTGGCCATCTGGAAGGCTGGCGGCGCGTATTTGCCCATCGATCCCAGCTTCCCGGCGAATCGCATTCACCACATACTGCTGGAGGCGAAGCCCACCTTGGTGATTCGCGACGATGACATCGACGCCGGCCGTTTCCAGGGAACTCCCACGTTATCCACCACCGAACTGTATGCCAAATCCCTCCAGCTGGCCGGCTCCAATCTGCTCTCAGAGGAGATGCTGCGCGGTGGCAACGACCACATCGCCATCGT	12097	1 Base Change	2.98	0
CTGGCCATCTGGAAGGCTGGCGGCGCGTATTTGCCCATCGATCCCAGCTTCCCGGCGAATCGCATTCACCACATACTGCTGGAGGCGAAGCCCACCTTGGTGATTCGCGACGATGACATCGACGCCGGCCGTTTCCAGGGAACTCCCA------CCGaaCCACCGAACTGTATGCCAAATCCCTCCAGCTGGCCGGCTCCAATCTGCTCTCAGAGGAGATGCTGCGCGGTGGCAACGACCACATCGCCATCGT	9928	Insertion and Deletion	2.45	-4
CTGGCCATCTGGAAGGCTGGCGGCGCGTATTTGCCCATCGATCCCAGCTTCCCGGCGAATCGCATTCACCACATACTGCTGGAGGCGAAGCCCACCTTGGTGATTCGCGACGATGACATCGACGCCGGCCGTTTCCAGGGAACTCCCACccaaactcCCAATCCACCACCGAACTGTATGCCAAATCCCTCCAGCTGGCCGGCTCCAATCTGCTCTCAGAGGAGATGCTGCGCGGTGGCAACGACCACATCGCCATCGT	8303	Insertion	2.05	8
CTGGCCATCTGGAAGGCTGGCGGCGCGTATTTGCCCATCGATCCCAGCTTCCCGGCGAATCGCATTCACCACATACTGCTGGAGGCGAAGCCCACCTTGGTGATTCGCGACGATGACATCGACGCCGGCCGTTTCCAGGGAACTCCCACCgaactgTActA-----CACCGAACTGTATGCCAAATCCCTCCAGCTGGCCGGCTCCAATCTGCTCTCAGAGGAGATGCTGCGCGGTGGCAACGACCACATCGCCATCGT	7586	Insertion and Deletion	1.87	3
CTGGCCATCTGGAAGGCTGGCGGCGCGTATTTGCCCATCGATCCCAGCTTCCCGGCGAATCGCATTCACCACATACTGCTGGAGGCGAAGCCCACCTTGGTGATTCGCGACGATGACATCGACGCCGGCCGTTTCCAGGGAACT----------------CCGAACTGTATGCCAAATCCCTCCAGCTGGCCGGCTCCAATCTGCTCTCAGAGGAGATGCTGCGCGGTGGCAACGACCACATCGCCATCGT	1052	Deletion	0.26	-16
CTGGCCATCTGGAAGGCTGGCGGCGCGTATTTGCCCATCGATCCCAGCTTCCCGGCGAATCGCATTCACCACATACTGCTGGAGGCGAAGCCCACCTTGGTGATTCGCGACGATGACATCGACGCCGGCCGTTTCCAGGGAACTCCCACGTTCccacgtTCCACCACCGAACTGTATGCCAAATCCCTCCAGCTGGCCGGCTCCAATCTGCTCTCAGAGGAGATGCTGCGCGGTGGCAACGACCACATCGCCATCGT	861	Insertion	0.21	6
CTGGCCATCTGGAAGGCTGGCGGCGCGTATTTGCCCATCGATCCCAGCTTCCCGGCGAATCGCATTCACCACATACTGCTGGAGGCGAAGCCCACCTTGGTGATTCGCGACGATGACATCGACGCCGGCCGTTTCCAGGGAACTC------------CCACCGAACTGTATGCCAAATCCCTCCAGCTGGCCGGCTCCACTCTGCTCTCAGAGGAGATGCTGCGCGGTGGCAACGACCACATCGCCATCGT	301	Deletion	0.07	-12
CTGGCCATCTGGAAGGCTGGCGGCGCGTATTTGCCCATCGATCCCAGCTTCCCGGCGAATCGCATTCACCACATACTGCTGGAGGCGAAGCCCACCTTGGTGATTCGCGACGATGACATCGACGCCGGCCGTTTCCAGGGAACTCCCAC----TC--CCACCGAACTGTATGCCAAATCCCTCCAGCTGGCCGGCTCCAATCTGCTCTCAGAGGAGATGCTGCGCGGTGGCAACGACCACATCGCCATCGT	255	Deletion	0.06	-6
CTGGCCATCTGGAAGGCTGGCGGCGCGTATTTGCCCATCGATCCCAGCTTCCCGGCGAATCGCATTCACCACATACTGCTGGAGGCGAAGCCCACCTTGGTGATTCGCGACGATGACATCGACGCCGGCCGTTTCCAGGGAACTC------------CCACCGAACTGTATGCCAAATCCCTCCAGCTGGCCGGCTCCAATCTGCTCTCAGAGGAGATGCTGCGCGGTGGCACCGACCACATCGCCATCGT	209	Deletion	0.05	-12
CTGGCCATCTGGAAGGCTGGCGGCGCGTATTTGCCCATCGATCCCAGCTTCCCGGCGAATCGCATTCACCACATACTGCTGGAGGCGAAGCCCACCTTGGTGATTCGCGACGATGACATCGACGCCGGCCGTTTCCAGGGAACTC------------CCACCGAACTGTATGCCAAATCCCTCCAGCTGGCCGGCTCCAATCTGCTCTCAGAGGAGATGCTGCGCGGTGGCAACGACCCCATCGCCATCGT	166	Deletion	0.04	-12
CTGGCCATCTGGAAGGCTGGCGGCGCGTATTTGCCCATCGATCCCAGCTTCCCGGCGAATCGCATTCACCACATACTGCTGGAGGCGAAGCCCACCTTGGTGAGTCGCGACGATGACATCGACGCCGGCCGTTTCCAGGGAACTC------------CCACCGAACTGTATGCCAAATCCCTCCAGCTGGCCGGCTCCAATCTGCTCTCAGAGGAGATGCTGCGCGGTGGCAACGACCACATCGCCATCGT	154	Deletion	0.04	-12
CTGGCCATCTGGAAGGCTGGCGGCGCGTATTTGCCCATCGATCCCAGCTTCCCGGCGACTCGCATTCACCACATACTGCTGGAGGCGAAGCCCACCTTGGTGATTCGCGACGATGACATCGACGCCGGCCGTTTCCAGGGAACTC------------CCACCGAACTGTATGCCAAATCCCTCCAGCTGGCCGGCTCCAATCTGCTCTCAGAGGAGATGCTGCGCGGTGGCAACGACCACATCGCCATCGT	124	Deletion	0.03	-12
CTGGCCATCTGGAAGGCTGGCGGCGCGTATTTGCCCATCGATCCCAGCTTCCCGGCGAATCGCATTCACCACATACTGCTGGAGGCGAAGCCCACCTTGGTGATTCGCGACGATGACATCGACGCCGGCCGTTTCCAGGGACCTC------------CCACCGAACTGTATGCCAAATCCCTCCAGCTGGCCGGCTCCAATCTGCTCTCAGAGGAGATGCTGCGCGGTGGCAACGACCACATCGCCATCGT	117	Deletion	0.03	-12
CTGGCCATCTGGAAGGCTGGCGGCGCGTATTTGCCCATCGATCCCAGCTTCCCGGCGAATCGCATTCACCACATACTGCTGGAGGCGAAGCCCACCTTGGTGATTCGCGACGATGACATCGACGCCGGCCGTTTCCAGGGAACTC------------CCACCGAACTGTATGCCGAATCCCTCCAGCTGGCCGGCTCCAATCTGCTCTCAGAGGAGATGCTGCGCGGTGGCAACGACCACATCGCCATCGT	116	Deletion	0.03	-12
CTGGCCATCTGGAAGGCTGGCGGCGCGTATTTGCCCATCGATCCCAGCTTCCCGGCGAATCGCATTCACCACATACTGCTGGAGGCGAAGCCCACCTTGGTGATTCGCGACGATGACATCGACGCCGGCCGTTTCCAGGGAACTC------------CCACCGAACTGGATGCCAAATCCCTCCAGCTGGCCGGCTCCAATCTGCTCTCAGAGGAGATGCTGCGCGGTGGCAACGACCACATCGCCATCGT	114	Deletion	0.03	-12
CTGGCCATCTGGAAGGCTGGCGGCGCGTATTTGCCCATCGATCCCAGCTTCCCGGCGAATCGCATTCACCACATACTGCTGGAGGCGAAGCCCACCTTGGTGATTCGCGACGATGACATCGACGCCGGCCGTGTCCAGGGAACTC------------CCACCGAACTGTATGCCAAATCCCTCCAGCTGGCCGGCTCCAATCTGCTCTCAGAGGAGATGCTGCGCGGTGGCAACGACCACATCGCCATCGT	102	Deletion	0.03	-12
CTGGCCATCTGGAAGGCTGGCGGCGCGTATTTGCCCATCGATCCCAGCTTCCCGGCGAATCGCATTCACCACATACTGCTGGAGGCGAAGCCCACCTTGGTGATTCGCGACGATGACATCGACGCCGGCCGTTTCCAGGGAACTC------------CCACCGACCTGTATGCCAAATCCCTCCAGCTGGCCGGCTCCAATCTGCTCTCAGAGGAGATGCTGCGCGGTGGCAACGACCACATCGCCATCGT	101	Deletion	0.02	-12
CTGGCCATCTGGAAGGCTGGCGGCGCGTATTTGCCCATCGATCCCAGCTTCCCGGCGAATCGCATTCACCACATACTGCTGGAGGCGAAGCCCACCTTGGTGATTCGCGACGATGACATCGACGCCGGCCGTTTCCAGGGAACTC------------CCACCGAACTGTATGCCACATCCCTCCAGCTGGCCGGCTCCAATCTGCTCTCAGAGGAGATGCTGCGCGGTGGCAACGACCACATCGCCATCGT	94	Deletion	0.02	-12
CTGGCCATCTGGAAGGCTGGCGGCGCGTATTTGCCCATCGATCCCAGCTTCCCGGCGAATCGCATTCACCACATACTGCTGGAGGCGAAGCCCACCTTGGTGATTCGCGACGATGACATCGACGCCGGCCGTTTCCAGGGAACTC------------CCACCGAACTGTATGCCAAATCCCTCCAGCTGGCCGGCTCCAATCTGCTCTCAGAGGAGATGCTGCGCGGTGGCAACGACCACATCTCCATCGT	92	Deletion	0.02	-12
CTGGCCATCTGGAAGGCTGGCGGCGCGTATTTGCCCATCGATCCCAGCTTCCCGGCGAATCGCATTCACCACATACTGCTGGAGGCGAAGCCCACCTTGGTGATTCGCGACGATGACATCGACGCCGGCCGTTTCCAGGGAACTC------------CCACCGAACTGTATGCCAACTCCCTCCAGCTGGCCGGCTCCAATCTGCTCTCAGAGGAGATGCTGCGCGGTGGCAACGACCACATCGCCATCGT	86	Deletion	0.02	-12
CTGGCCATCTGGAAGGCTGGCGGCGCGTATTTGCCCATCGATCCCAGCTTCCCGGCGAATCGCATTCACCACATACTGCTGGAGGCGAAGCCCACCTTGGTGATTCGCGACGATGACATCGACGCCGGCCGTTTCCAGGGAACTC------------CCACCGAACTGTATGCCAAATCCCTCCAGCTGGCCGGCTCCAATCTGCTCTCAGAGGAGATGCTGCGCGGTGGCAACGACCACAACGCCATCGT	78	Deletion	0.02	-12
CTGGCCATCTGGAAGGCTGGCGGCGCGTATTTGCCCATCGATCCCAGCTTCCCGGCGAATCGCATTCACCACATACTGCTGGAGGCGAAGCCCACCTTGGTGATTCGCGACGATGACATCGACGCCGGCCGTTTCCAGGGAACTC------------CCACCGAACTGTATGCCAAATCCCTCCAGCTGGCCGGCTCCAATCTGCTCTCAGAGGAGATGCTGCGCGGTGGCCACGACCACATCGCCATCGT	78	Deletion	0.02	-12
CTGGCCATCTGGAAGGCTGGCGGCGCGTATTTGCCCATCGATCCCAGCTTCCCGGCGAATCGCATTCACCACATACTGCTGGAGGCGAAGCCCACCTTGGTGATTCGCGACGATGACATCGACGCCGGCCGTTTCCAGGGAACTC------------CCACCGAACTGTATGCCCAATCCCTCCAGCTGGCCGGCTCCAATCTGCTCTCAGAGGAGATGCTGCGCGGTGGCAACGACCACATCGCCATCGT	73	Deletion	0.02	-12
CTGGCCATCTGGAAGGCTGGCGGCGCGTATTTGCCCATCGATCCCAGCTTCCCGGCGAATCGCATTCACCACATACTGCTGGAGGCGAAGCCCACCTTGGTGATTCGCGACGATGACATCGACGCCGGCCGTTTCCAGGGAACTC------------CCACCGAACTGTATGCCAAATCCCTCCAGCGGGCCGGCTCCAATCTGCTCTCAGAGGAGATGCTGCGCGGTGGCAACGACCACATCGCCATCGT	72	Deletion	0.02	-12
CTGGCCATCTGGAAGGCTGGCGGCGCGTATTTGCCCATCGATCCCAGCTTCCCGGCGAATCGCATTCACCACATACTGCTGGAGGCGAAGCCCACCTTGGTGATTCGCGACGATGACATCGACGCCGGCCGTTTCCAGGGAACTC------------CCACCGAACTGTATGCCAAATCCCTCCAGCTGGCCGGCTCCAAACTGCTCTCAGAGGAGATGCTGCGCGGTGGCAACGACCACATCGCCATCGT	71	Deletion	0.02	-12
CTGGCCATCTGGAAGGCTGGCGGCGCGTATTTGCCCATCGATCCCAGCTTCCCGGCGAATCGCATTCACCACATACTGCTGGAGGCGAAGCCCACCTTGGTGATTCGCGACGATGACATCGACGCCGGCCGTTTCCAGGGAACTC------------CCACCGAACTGTATGCCAAATCCCTCCAGCTGGCCGGCTCCAATCTGCTCTCAGAGGAGATGCTGCGCGGTGGCAACGACCACCTCGCCATCGT	69	Deletion	0.02	-12
CTGGCCATCTGGAAGGCTGGCGGCGCGTATTTGCCCATCGATCCCAGCTTCCCGGCGAATCGCATTCACCACATACTGCTGGAGGCGAAGCCCACCTTGGTGATTCGCGACGATGACATCGACGCCGGCCGTTTCCAGGGAACTC------------CCACCGAACTGTATGCCAGATCCCTCCAGCTGGCCGGCTCCAATCTGCTCTCAGAGGAGATGCTGCGCGGTGGCAACGACCACATCGCCATCGT	68	Deletion	0.02	-12
CTGGCCATCTGGAAGGCTGGCGGCGCGTATTTGCCCATCGATCCCAGCTTCCCGGCGAATCGCATTCACCACATACTGCTGGAGGCGAAGCCCACCGTGGTGATTCGCGACGATGACATCGACGCCGGCCGTTTCCAGGGAACTC------------CCACCGAACTGTATGCCAAATCCCTCCAGCTGGCCGGCTCCAATCTGCTCTCAGAGGAGATGCTGCGCGGTGGCAACGACCACATCGCCATCGT	67	Deletion	0.02	-12
CTGGCCATCTGGAAGGCTGGCGGCGCGTATTTGCCCATCGATCCCAGCTTCCCGGCGAATCGCATTCACCACATACTGCTGGAGGCGAAGCCCACCTTGGTGATTCGCGACGATGACATCGACGCCGGCCGTTTCCAGGGAACTC------------CCACCGAACTGTATGCCAAATCCCTCCAGCTGGCCGGCTCCAATCTGCTCTCAGAGGAGATGCTGCGCGGTGGCAAAGACCACATCGCCATCGT	66	Deletion	0.02	-12
CTGGCCATCTGGAAGGCTGGCGGCGCGTATTTGCCCATCGATCCCAGCTTCCCGGCGAATCACATTCACCACATACTGCTGGAGGCGAAGCCCACCTTGGTGATTCGCGACGATGACATCGACGCCGGCCGTTTCCAGGGAACTC------------CCACCGAACTGTATGCCAAATCCCTCCAGCTGGCCGGCTCCAATCTGCTCTCAGAGGAGATGCTGCGCGGTGGCAACGACCACATCGCCATCGT	65	Deletion	0.02	-12
CTGGCCATCTGGAAGGCTGGCGGCGCGTATTTGCCCATCGATCCCAGCTTCCCGGCGAATCGCATTCACCACATACTGCTGGAGGCGACGCCCACCTTGGTGATTCGCGACGATGACATCGACGCCGGCCGTTTCCAGGGAACTC------------CCACCGAACTGTATGCCAAATCCCTCCAGCTGGCCGGCTCCAATCTGCTCTCAGAGGAGATGCTGCGCGGTGGCAACGACCACATCGCCATCGT	62	Deletion	0.02	-12
CTGGCCATCTGGAAGGCTGGCGGCGCGTATTTGCCCATCGATCCCAGCTTCCCGGCGAATCGCATTCACCACATACTGCTGGAGGCGAAGCCCACCTTGGTGATTCGCGACGATGACATCGACGCCGGCCGTTTCCAGGGAACTC------------CCACCGAACTGTATGCCAAATCCCTCCAGCTGGCCGGCTCCAATCTGCTCTCAGAGGAGATGCTGCGCGGTGGCGACGACCACATCGCCATCGT	61	Deletion	0.02	-12
CTGGCCATCTGGAAGGCTGGCGGCGCGTATTTGCCCATCGATCCCAGCGTCCCGGCGAATCGCATTCACCACATACTGCTGGAGGCGAAGCCCACCTTGGTGATTCGCGACGATGACATCGACGCCGGCCGTTTCCAGGGAACTC------------CCACCGAACTGTATGCCAAATCCCTCCAGCTGGCCGGCTCCAATCTGCTCTCAGAGGAGATGCTGCGCGGTGGCAACGACCACATCGCCATCGT	60	Deletion	0.01	-12
CTGGCCATCTGGAGGGCTGGCGGCGCGTATTTGCCCATCGATCCCAGCTTCCCGGCGAATCGCATTCACCACATACTGCTGGAGGCGAAGCCCACCTTGGTGATTCGCGACGATGACATCGACGCCGGCCGTTTCCAGGGAACTC------------CCACCGAACTGTATGCCAAATCCCTCCAGCTGGCCGGCTCCAATCTGCTCTCAGAGGAGATGCTGCGCGGTGGCAACGACCACATCGCCATCGT	59	Deletion	0.01	-12
CTGGCCATCTGGGAGGCTGGCGGCGCGTATTTGCCCATCGATCCCAGCTTCCCGGCGAATCGCATTCACCACATACTGCTGGAGGCGAAGCCCACCTTGGTGATTCGCGACGATGACATCGACGCCGGCCGTTTCCAGGGAACTC------------CCACCGAACTGTATGCCAAATCCCTCCAGCTGGCCGGCTCCAATCTGCTCTCAGAGGAGATGCTGCGCGGTGGCAACGACCACATCGCCATCGT	59	Deletion	0.01	-12
CTGGCCATCTGGAAGGCTGGCGGCGCGTATTTGCCCATCGATCCCAGCTTCCCGGCGAATCGCATTCACCACATACTGCTGGAGGCGAAGCCCACCTTGGTGATTCGCGACGATGACATCGACGCCGGCCGTTTCCAGGGAACTC------------CCACCGAACTGTATGCCAAATCCCCCCAGCTGGCCGGCTCCAATCTGCTCTCAGAGGAGATGCTGCGCGGTGGCAACGACCACATCGCCATCGT	58	Deletion	0.01	-12
CTGGCCATCTGGAAGGCTGGCGGCGCGTATTTGCCCATCGATCCCAGCTTCCCGGCGAATCGCATTCACCACATACTGCTGGAGGCGAAGCCCACCTTGGTGATTCGCGACGATGACATCGACGCCGGCCGTTTCCAGGGAA------------CCCCCACCGAACTGTATGCCAAATCCCTCCAGCTGGCCGGCTCCAATCTGCTCTCAGAGGAGATGCTGCGCGGTGGCAACGACCACATCGCCATCGT	57	Deletion	0.01	-12
CTGGCCATCTGGAAGGCTGGCGGCGCGTATTCGCCCATCGATCCCAGCTTCCCGGCGAATCGCATTCACCACATACTGCTGGAGGCGAAGCCCACCTTGGTGATTCGCGACGATGACATCGACGCCGGCCGTTTCCAGGGAACTC------------CCACCGAACTGTATGCCAAATCCCTCCAGCTGGCCGGCTCCAATCTGCTCTCAGAGGAGATGCTGCGCGGTGGCAACGACCACATCGCCATCGT	56	Deletion	0.01	-12
CTGGCCATCTGGAAGGCTGGCGGCGCGTATTTGCCCATCGATCCCAGCTTCCCGGCGAATCGCATTCACCACATACTGCTGGAGGCGAAGCCCACCTTGGTGATTCGCGACGATGACATCGACGCCGGCCGTTTCCAGGGAACTC------------CCACCGAACTGTATGCCAAATCCCTCCAGCTGGCCGGCTCCCATCTGCTCTCAGAGGAGATGCTGCGCGGTGGCAACGACCACATCGCCATCGT	56	Deletion	0.01	-12
CTGGCCATCTGGAAGGCTGGCGGCGCGTATTTGCCCATCGATCCCAGCTTCCCGGCGAATCGCATTCACCACATACTGCTGGAGGCGAAGCCCACCTTGGTGATTCGCGACGATGACATCGACGCCGGCCGTTTCCAGGGAACTC------------CCACCGAACTGTATGCCAAATCCCTCCAGCTGGCCGGCTCCAATCTGCTCTCAGAGGAGATGCTGCGCGGTGGCAACGACCACAGCGCCATCGT	55	Deletion	0.01	-12
CTGGCCATCTGGAAGGCTGGCGGCGCGTATTTGCCCATCGATCCCAGCTTCCCGGCGAATCGCATTCACCACATACTGCTGGAGGCGAAGCCCACCTTGGTGATTCGCGACGATGACATCGACGCCGGCCGTTTCCAGGGAACTC------------CCACCGAACTGTATGCCAAATCCCTCCAGCTGGCCGGCTCCAATCTGCTCTCAGAGGAGATGCCGCGCGGTGGCAACGACCACATCGCCATCGT	53	Deletion	0.01	-12
CTGGCCATCTGGAAGGCTGGCGGCGCATATTTGCCCATCGATCCCAGCTTCCCGGCGAATCGCATTCACCACATACTGCTGGAGGCGAAGCCCACCTTGGTGATTCGCGACGATGACATCGACGCCGGCCGTTTCCAGGGAACTC------------CCACCGAACTGTATGCCAAATCCCTCCAGCTGGCCGGCTCCAATCTGCTCTCAGAGGAGATGCTGCGCGGTGGCAACGACCACATCGCCATCGT	52	Deletion	0.01	-12
CTGGCCATCTGGAAGGCTGGCGGCGCGTATTTGCCCATCGATCCCAGCTTCCCGGCGAATCGCATTCACCACATACTGCTGGAGGCGAAGCCCACCTTGGTGATTCGCGACGATGACATCGACGCCGGCCGTTTCCAGGGAACTC------------CCACCGAACTGTATGCCAAATCCCTCCAGCTGGCCGGCTCCAATCTGCTCTCCGAGGAGATGCTGCGCGGTGGCAACGACCACATCGCCATCGT	52	Deletion	0.01	-12
CTGGCCATCTGGAAGGCTGGCGGCGCGTATTTGCCCATCGATCCCAGCTTCCCGGCGAATCGCATTCACCGCATACTGCTGGAGGCGAAGCCCACCTTGGTGATTCGCGACGATGACATCGACGCCGGCCGTTTCCAGGGAACTC------------CCACCGAACTGTATGCCAAATCCCTCCAGCTGGCCGGCTCCAATCTGCTCTCAGAGGAGATGCTGCGCGGTGGCAACGACCACATCGCCATCGT	52	Deletion	0.01	-12
CTGGCCATCTGGAAGGCCGGCGGCGCGTATTTGCCCATCGATCCCAGCTTCCCGGCGAATCGCATTCACCACATACTGCTGGAGGCGAAGCCCACCTTGGTGATTCGCGACGATGACATCGACGCCGGCCGTTTCCAGGGAACTC------------CCACCGAACTGTATGCCAAATCCCTCCAGCTGGCCGGCTCCAATCTGCTCTCAGAGGAGATGCTGCGCGGTGGCAACGACCACATCGCCATCGT	51	Deletion	0.01	-12
CTGGCCATCTGGAAGGCTGGCGGCGCGTATTTGCCCATCGATCCCAGCTTCCCGGCGAACCGCATTCACCACATACTGCTGGAGGCGAAGCCCACCTTGGTGATTCGCGACGATGACATCGACGCCGGCCGTTTCCAGGGAACTC------------CCACCGAACTGTATGCCAAATCCCTCCAGCTGGCCGGCTCCAATCTGCTCTCAGAGGAGATGCTGCGCGGTGGCAACGACCACATCGCCATCGT	51	Deletion	0.01	-12
CTGGCCATCTGGAAGGCTGGCGGCGCGTATTTGCCCATCGATCCCAGCTTCCCGGCGAATCGCATTCACCACATACTGCTGGAGGCGAAGCCCACCTTGGTGATTCGCGACGATGACATCGACGCCGGCCGTTTCCAGGGAACTC------------CCACCGAACTGTATGCCAAATCCCTCCAGCTGGCCGGCTCCAATCTGCTCTCAGAGGGGATGCTGCGCGGTGGCAACGACCACATCGCCATCGT	51	Deletion	0.01	-12
CTGGCCATCTGGAAGGCTGGCGGCGCGTATTTGCCCATCGATCCCAGCTTCCCGGCGAATCGCATTCACCACATACTGCTGGAGGCGAAGCCCACCTTGGTGATTCGCGACGATGACATCGACGCCGGCCGTTTCCAGGGAACTC------------CCACCGAACTGTCTGCCAAATCCCTCCAGCTGGCCGGCTCCAATCTGCTCTCAGAGGAGATGCTGCGCGGTGGCAACGACCACATCGCCATCGT	49	Deletion	0.01	-12
CTGGCCATCTGGAAGGCTGGCGGCGCGTATTTGCCCATCGATCCCAGCTTCCCGGCGAATCGCATTCACCACATACTGCTGGAGGCGAAGCCCACCTTGGTGATTCGCGACGATGACATCGACGCCGGCCGTTCCCAGGGAACTC------------CCACCGAACTGTATGCCAAATCCCTCCAGCTGGCCGGCTCCAATCTGCTCTCAGAGGAGATGCTGCGCGGTGGCAACGACCACATCGCCATCGT	47	Deletion	0.01	-12
CTGGCCATCTGGAAGGCTGGCGGCGCGTATTTGCCCATCGATCCCAGCTTCCCGGCGAATCGCATTCACCACATACTGCTGGAGGCGAAGCCCACCTTGGTGATTCGCGACGATGACATCGACGCCGGCCGTTTCCAGGGAACTC------------CCACCGAACTGTAAGCCAAATCCCTCCAGCTGGCCGGCTCCAATCTGCTCTCAGAGGAGATGCTGCGCGGTGGCAACGACCACATCGCCATCGT	47	Deletion	0.01	-12
CTGGCCATCTGGAAGGCTGGCGGCGCGTATGTGCCCATCGATCCCAGCTTCCCGGCGAATCGCATTCACCACATACTGCTGGAGGCGAAGCCCACCTTGGTGATTCGCGACGATGACATCGACGCCGGCCGTTTCCAGGGAACTC------------CCACCGAACTGTATGCCAAATCCCTCCAGCTGGCCGGCTCCAATCTGCTCTCAGAGGAGATGCTGCGCGGTGGCAACGACCACATCGCCATCGT	46	Deletion	0.01	-12
CTGGCCCTCTGGAAGGCTGGCGGCGCGTATTTGCCCATCGATCCCAGCTTCCCGGCGAATCGCATTCACCACATACTGCTGGAGGCGAAGCCCACCTTGGTGATTCGCGACGATGACATCGACGCCGGCCGTTTCCAGGGAACTC------------CCACCGAACTGTATGCCAAATCCCTCCAGCTGGCCGGCTCCAATCTGCTCTCAGAGGAGATGCTGCGCGGTGGCAACGACCACATCGCCATCGT	46	Deletion	0.01	-12
CTGGCCATCTGGAAGGCTGGCGGCGCGTATTTGCCCATCGATCCCAGCTTCCCGGCGAATCGCATTCACCACATACTGCTGGAGGCGAAGCCCACCTTGGTGATTCGCGACGATGACATCGACGCCGGCCGTTTCCAGGGAACTC------------CCACCGAACTGTATGTCAAATCCCTCCAGCTGGCCGGCTCCAATCTGCTCTCAGAGGAGATGCTGCGCGGTGGCAACGACCACATCGCCATCGT	45	Deletion	0.01	-12
CTGGCCATCTGGAAGGCTGGCGGCGCGTATTTGCCCATCGATCCCGGCTTCCCGGCGAATCGCATTCACCACATACTGCTGGAGGCGAAGCCCACCTTGGTGATTCGCGACGATGACATCGACGCCGGCCGTTTCCAGGGAACTC------------CCACCGAACTGTATGCCAAATCCCTCCAGCTGGCCGGCTCCAATCTGCTCTCAGAGGAGATGCTGCGCGGTGGCAACGACCACATCGCCATCGT	45	Deletion	0.01	-12
CTGGCCATCCGGAAGGCTGGCGGCGCGTATTTGCCCATCGATCCCAGCTTCCCGGCGAATCGCATTCACCACATACTGCTGGAGGCGAAGCCCACCTTGGTGATTCGCGACGATGACATCGACGCCGGCCGTTTCCAGGGAACTC------------CCACCGAACTGTATGCCAAATCCCTCCAGCTGGCCGGCTCCAATCTGCTCTCAGAGGAGATGCTGCGCGGTGGCAACGACCACATCGCCATCGT	44	Deletion	0.01	-12
CTGGCCATCTGGAAGGCTGGCGGCGCGTATTTGCCCATCGATCCCAGCTTCCCGGCGAATCGCATTCACCACATACTGCTGGAGGCGAAGCCCACCTTGGTGATTCGCGACGATGACATCGACGCCGGCCGTTTCCAGGGAACTCCC-----------------ACTGTATGCCAAATCCCTCCAGCTGGCCGGCTCCAATCTGCTCTCAGAGGAGATGCTGCGCGGTGGCAACGACCACATCGCCATCGT	44	Deletion	0.01	-17
CTGGCCATCTGGAAGGATGGCGGCGCGTATTTGCCCATCGATCCCAGCTTCCCGGCGAATCGCATTCACCACATACTGCTGGAGGCGAAGCCCACCTTGGTGATTCGCGACGATGACATCGACGCCGGCCGTTTCCAGGGAACTC------------CCACCGAACTGTATGCCAAATCCCTCCAGCTGGCCGGCTCCAATCTGCTCTCAGAGGAGATGCTGCGCGGTGGCAACGACCACATCGCCATCGT	43	Deletion	0.01	-12
CTGGCCATCTGGAAGGCTGGCGGCGCGTATTTGCCCATCGATCCCAGCCTCCCGGCGAATCGCATTCACCACATACTGCTGGAGGCGAAGCCCACCTTGGTGATTCGCGACGATGACATCGACGCCGGCCGTTTCCAGGGAACTC------------CCACCGAACTGTATGCCAAATCCCTCCAGCTGGCCGGCTCCAATCTGCTCTCAGAGGAGATGCTGCGCGGTGGCAACGACCACATCGCCATCGT	43	Deletion	0.01	-12
CTGGCCATCTGGAAGGCTGGCGGCGCGTATTTGCCCATCGATCCCAGCTTCCCGGCGAATCGCATTCACCACATACTGCTGGAGGCGAAGCCCACCTTGGTGATCCGCGACGATGACATCGACGCCGGCCGTTTCCAGGGAACTC------------CCACCGAACTGTATGCCAAATCCCTCCAGCTGGCCGGCTCCAATCTGCTCTCAGAGGAGATGCTGCGCGGTGGCAACGACCACATCGCCATCGT	43	Deletion	0.01	-12
CTGGCCATCTGGAAGGCTGGCGGCGCGTATTTGCCCATCGATCCCAGCTTCCCGGCGAATCGCATTCACCACATACTGCTGGAGGCGAAGCCCACCTTGGTGATTCGCGACGATGACATCGACGCCGGCCGTTTCCAGGGAACTC------------CCACCGAACTGTATGCCAAATCCCTCCAGCTGGCCGGCCCCAATCTGCTCTCAGAGGAGATGCTGCGCGGTGGCAACGACCACATCGCCATCGT	43	Deletion	0.01	-12
CTGGCCATCTGGAAGGCTGGCGGCGCGTATTTGCCCATCGATCCCAGCTTCCCGGCGAATCGCATTCACCACATACTGCTGGAGGCGAAGCCCACCTTGGTGATTCGCGACGATGACATCGACGCCGGCCGTCTCCAGGGAACTC------------CCACCGAACTGTATGCCAAATCCCTCCAGCTGGCCGGCTCCAATCTGCTCTCAGAGGAGATGCTGCGCGGTGGCAACGACCACATCGCCATCGT	42	Deletion	0.01	-12
CTGGCCATCTGGAAGGCTGGCGGCGCGTATTTGCCCATCGATCCCAGCTTCCCGGCGAATCGCATTCACCACATACTGCTGGAGGCGAAGCCCACCTTGGTGATTCGCGACGATGACATCGACGCCGGCCGTTTCCAGGGAACTC------------CCCCCGAACTGTATGCCAAATCCCTCCAGCTGGCCGGCTCCAATCTGCTCTCAGAGGAGATGCTGCGCGGTGGCAACGACCACATCGCCATCGT	42	Deletion	0.01	-12
CTGGCCATCTGGAAGGCTGGCGGCGCGCATTTGCCCATCGATCCCAGCTTCCCGGCGAATCGCATTCACCACATACTGCTGGAGGCGAAGCCCACCTTGGTGATTCGCGACGATGACATCGACGCCGGCCGTTTCCAGGGAACTC------------CCACCGAACTGTATGCCAAATCCCTCCAGCTGGCCGGCTCCAATCTGCTCTCAGAGGAGATGCTGCGCGGTGGCAACGACCACATCGCCATCGT	41	Deletion	0.01	-12
CTGGCCATCTGGAAGGCTGGCGGCGCGTATTTGCCCATCGATCCCAGCTTCCCGGCGAATCGCATTCACCACATACTGCTGGAGGCGAAGCCCACCTTGGTGATTCGCGACGATGACATCGACGCCGGCCGTTTCCAGGGAACTC------------CCACCGAACTGTATGCCAAATCCCTCCCGCTGGCCGGCTCCAATCTGCTCTCAGAGGAGATGCTGCGCGGTGGCAACGACCACATCGCCATCGT	41	Deletion	0.01	-12
CTGGCCATCTGGAAGGCTGGCGGCGCGTATTTGCCCATCGATCCCAGCTTCCCGGCGAATCGCATTCACCACATACTGCTGGAGGCGAAGCCCACCTTGGTGATTCGCGACGATGACATCGACGCCGGCCGTTTCCAGGGGACTC------------CCACCGAACTGTATGCCAAATCCCTCCAGCTGGCCGGCTCCAATCTGCTCTCAGAGGAGATGCTGCGCGGTGGCAACGACCACATCGCCATCGT	40	Deletion	0.01	-12
CTGGCCATCTGGAAGGCTGGCGGCGCGTATTTGCCCATCGATCCCAGCTTCCCGGCGAATCGCATTCACCACATACTGCTGGAGGCGAAGCCCACCTTGGTGATTCGCGACGATGACATCGACGCCGGCCGTTTCCAGGGAACTC------------CCACCGAACAGTATGCCAAATCCCTCCAGCTGGCCGGCTCCAATCTGCTCTCAGAGGAGATGCTGCGCGGTGGCAACGACCACATCGCCATCGT	39	Deletion	0.01	-12
CTGGCCATCTGGAAGGCTGGCGGCGCGTATTTGCCCATCGATCCCAGCTTCCCGGCGAATCGCATTCACCACATACTGCTGGAGGCGAAGCCCACCTTGGTGATTCGCGACGATGACATCGACGCCGGCCGTTTCCAGGGAACTC------------CCACCGAACTGTATGCCAAATCCCTCCAGCTGGCCGGCGCCAATCTGCTCTCAGAGGAGATGCTGCGCGGTGGCAACGACCACATCGCCATCGT	39	Deletion	0.01	-12
CTGGCCATCTGGAAGGCTGGCGGCGCGTATTTGCCCATCGATCCCAGCTTCCCGGCGAATCGCATTCACCACATACTGCTGGAGGCGAAGCCCACCTTGGTGATTCGCGACGATGACATCGACGCCGGCCGTTTCCAGGGAACTC------------CCACCGAACTGTATGCCAAATCCCTCCAGCTGGCCGGCTCCAATCTGCTCTCAGAGGAGATGCTGCGCGGTGGCAACGACCACTTCGCCATCGT	39	Deletion	0.01	-12
CTGGCCATCTGGAAGGCTGGCGGCGCGTATTTGCCCATCGATCCCAGCTTCCCGGCGAATCGCATTCACCACATACTGCTGGAGGCGAAGCCCACCTTGGTGATTCGCGACGATGACATCGACGCCGGCCGTTTCCAGGGAACTC------------CCACCGAACTGTATGCCAAATCCCTCCAGCTGGCCGGCTCCAATCTGCTCTCAGAGGAGATGCTGCGCGGTGGCAACGACCGCATCGCCATCGT	39	Deletion	0.01	-12
CTGGCCATCTGGAAGGCTGGCGGCGCGTATTTGCCCATCGATCCCAGCTTCCCGGCGAATCGCATTCACCACATACTGCTGGAGGCGAAGCCCACCTTGGTGATTCGCGACGATGACATCGACGCCGGCCGTTTCCGGGGAACTC------------CCACCGAACTGTATGCCAAATCCCTCCAGCTGGCCGGCTCCAATCTGCTCTCAGAGGAGATGCTGCGCGGTGGCAACGACCACATCGCCATCGT	39	Deletion	0.01	-12
CTGGCCATCTGGAAGGCTGGCGGCGCGTATTTGCCCATCGATCCCAGCTTCCCGGCGAATCGCATTCACCACATACTGCTGGAGGCGAAGCCCACCTTGGTGATTCGCGACGATGGCATCGACGCCGGCCGTTTCCAGGGAACTC------------CCACCGAACTGTATGCCAAATCCCTCCAGCTGGCCGGCTCCAATCTGCTCTCAGAGGAGATGCTGCGCGGTGGCAACGACCACATCGCCATCGT	39	Deletion	0.01	-12
CTGGCCATCTGGAAGGCTGGCGGCGCGTATTTGCCCATCGATCCCAGCTTCCCGGCGAATCGCATTCACCACATACTGCTGGAGGCGGAGCCCACCTTGGTGATTCGCGACGATGACATCGACGCCGGCCGTTTCCAGGGAACTC------------CCACCGAACTGTATGCCAAATCCCTCCAGCTGGCCGGCTCCAATCTGCTCTCAGAGGAGATGCTGCGCGGTGGCAACGACCACATCGCCATCGT	39	Deletion	0.01	-12
CTGGCCATCTGGACGGCTGGCGGCGCGTATTTGCCCATCGATCCCAGCTTCCCGGCGAATCGCATTCACCACATACTGCTGGAGGCGAAGCCCACCTTGGTGATTCGCGACGATGACATCGACGCCGGCCGTTTCCAGGGAACTC------------CCACCGAACTGTATGCCAAATCCCTCCAGCTGGCCGGCTCCAATCTGCTCTCAGAGGAGATGCTGCGCGGTGGCAACGACCACATCGCCATCGT	39	Deletion	0.01	-12
CTGGCCAGCTGGAAGGCTGGCGGCGCGTATTTGCCCATCGATCCCAGCTTCCCGGCGAATCGCATTCACCACATACTGCTGGAGGCGAAGCCCACCTTGGTGATTCGCGACGATGACATCGACGCCGGCCGTTTCCAGGGAACTC------------CCACCGAACTGTATGCCAAATCCCTCCAGCTGGCCGGCTCCAATCTGCTCTCAGAGGAGATGCTGCGCGGTGGCAACGACCACATCGCCATCGT	38	Deletion	0.01	-12
CTGGCCATCTGGAAGGCTGGCGGCGCGTATTTGCCCATCGATCCCAGCTTCCCGGCGAATCGCATTCACCACATACTGCTGGAGGCGAAGCCCACCTTGGTGATTCGCGACGATGACATCGACGCCGGCCGTTTCCAGGGAACTC------------CCACCGAACTGTATGCCAAATCCCTCCAGCTGGCCGGCTCCAGTCTGCTCTCAGAGGAGATGCTGCGCGGTGGCAACGACCACATCGCCATCGT	38	Deletion	0.01	-12
CTGGCCATCTGGAAGGCTGGCGGCGCGTATTTGCCCATCGATCCCAGCTTCCCGGCGAATCGCATTCACCACATACTGCTGGAGGCGAAGCCCACCTTGGTGATTCGCGACGATGACATCGACGCCGGCCGTTTCCAGGGAACTC------------CCACCGAGCTGTATGCCAAATCCCTCCAGCTGGCCGGCTCCAATCTGCTCTCAGAGGAGATGCTGCGCGGTGGCAACGACCACATCGCCATCGT	38	Deletion	0.01	-12
CTGGCCATCTGGAAGGCTGGCGGCGCGTATTTGCCCATCGATCCCAGCTTCCCGGCGAATCGCATTCACCACATACTGCTGGAGGCGAAGCCCACCTTGGTGATTCGCGACGATGACATCGACGCCGGCCGTTTCCAGGGAACTC------------CCACCGAACTGTATGCCAAAACCCTCCAGCTGGCCGGCTCCAATCTGCTCTCAGAGGAGATGCTGCGCGGTGGCAACGACCACATCGCCATCGT	37	Deletion	0.01	-12
CTGGCCATCTGGAAGGCTGGCGGCGCGTATTTGCCCATCGATCCCAGCTTCCCGGCGAATCGCATTCACCACATACTGCTGGAGGCGAAGCCCACCTTGGTGATTCGCGACGATGACATCGACGCCGGCCGTTTCCAGGGAACTC------------CCACCGGACTGTATGCCAAATCCCTCCAGCTGGCCGGCTCCAATCTGCTCTCAGAGGAGATGCTGCGCGGTGGCAACGACCACATCGCCATCGT	37	Deletion	0.01	-12
CTGGCCATCTGGAAGGCTGGCGGCGCGTATTTGCCCATCGATCCCAGCTTCCCGGCGAATCGCATTCACCACATACTGCTGGAGGCGAAGCCCACCTTGGTGATTCGCGACGATGACATCGACGCCGGCCGTTTCCAGGGAGCTC------------CCACCGAACTGTATGCCAAATCCCTCCAGCTGGCCGGCTCCAATCTGCTCTCAGAGGAGATGCTGCGCGGTGGCAACGACCACATCGCCATCGT	37	Deletion	0.01	-12
CTGGCCATCTGGAAGGCTGGCGGCGCGTATTTGCCCATCGATCCCAGCTTCCCGGCGAATCGCATTCACCACCTACTGCTGGAGGCGAAGCCCACCTTGGTGATTCGCGACGATGACATCGACGCCGGCCGTTTCCAGGGAACTC------------CCACCGAACTGTATGCCAAATCCCTCCAGCTGGCCGGCTCCAATCTGCTCTCAGAGGAGATGCTGCGCGGTGGCAACGACCACATCGCCATCGT	37	Deletion	0.01	-12
CTGGCCATCTGGAAGGCTGGCGGCGCGTATTTGCCCATCGATCCCAGCTTCCCGGCGAATCGCATTCACCACATACCGCTGGAGGCGAAGCCCACCTTGGTGATTCGCGACGATGACATCGACGCCGGCCGTTTCCAGGGAACTC------------CCACCGAACTGTATGCCAAATCCCTCCAGCTGGCCGGCTCCAATCTGCTCTCAGAGGAGATGCTGCGCGGTGGCAACGACCACATCGCCATCGT	36	Deletion	0.01	-12
CTGGCCATCTGGAAGGCTGGCGGCGCGTATTTGCCCATCGATCCCAGCTTCCCGGCGAATCGCATTCACCACATACTGCTGGAGGCGAAGCCCACCTTGGTGATTCGCGACGATGACATCGACGCCGGCCGTTTCCAGGGAACTC------------CCACCGAACCGTATGCCAAATCCCTCCAGCTGGCCGGCTCCAATCTGCTCTCAGAGGAGATGCTGCGCGGTGGCAACGACCACATCGCCATCGT	36	Deletion	0.01	-12
CTGGCCATCTGGAAGGCTGGCGGCGCGTATTTGCCCATCGATCCCAGCTTCCCGGCGAATCGCATTCACCACATACTGCTGGAGGCGAAGCCCACCTTGGTGATTCGCGACGATGACATCGACGCCGGCCGTTTCCAGGGAACTC------------CCACCGAACGGTATGCCAAATCCCTCCAGCTGGCCGGCTCCAATCTGCTCTCAGAGGAGATGCTGCGCGGTGGCAACGACCACATCGCCATCGT	36	Deletion	0.01	-12
CTGGCCATCTGGAAGGCTGGCGGCGCGTATTTGCCCATCGATCCCAGCTTCCCGGCGAATCGCATTCACCACATACTGCTGGAGGCGAAGCCCACCTTGGTGATTCGCGACGATGACATCGACGCCGGCCGTTTCCAGGGAACTC------------CCACCGAACTGTATGCCAAATCCCTCCAGCTGGCCGGCTCCAAGCTGCTCTCAGAGGAGATGCTGCGCGGTGGCAACGACCACATCGCCATCGT	36	Deletion	0.01	-12
CTGGCCATCTGGAAGGCTGGCGGCGCGTATTTGCCCATCGATCCCAGCTTCCCGGCGAATCGCATTCACCACATACTGCTGGAGGCGAAGCCCACCTTGGTGATTCGCGACGATGACATCGACGCCGGCCGTTTCCAGGGAACTC------------CCACCGAACTGTATGCCAAATCCCTCCAGCTGGCCGGCTCCAATCTGCTCTCAGAGGAGATGCTGCGCGCTGGCAACGACCACATCGCCATCGT	36	Deletion	0.01	-12
CTGGCCATCTGGAAGGCTGGCGGCGCGTATTTGCCCATCGATCCCAGCTTCCCGGCGAATCGCATTCACCACATACTGCTGGAGGCGAAGCCCACCTTGGTGATTCGCGACGATGACATCGACGCCGGCCGTTTCCAGGGAACTC------------CCACCGAAATGTATGCCAAATCCCTCCAGCTGGCCGGCTCCAATCTGCTCTCAGAGGAGATGCTGCGCGGTGGCAACGACCACATCGCCATCGT	35	Deletion	0.01	-12
CTGGCCATCTGGAAGGCTGGCGGCGCGTATTTGCCCATCGATCCCAGCTTCCCGGCGAATCGCATTCACCACATACTGCTGGAGGCGAAGCCCACCTTGGTGATTCGCGACGATGACATCGACGCCGGCCGTTTCCAGGGAACTC------------CCACCGAACTGTATGCCAAATCCCTCCAGCTGGCCGGCTCCGATCTGCTCTCAGAGGAGATGCTGCGCGGTGGCAACGACCACATCGCCATCGT	35	Deletion	0.01	-12
CTGGCCATCTGGAAGGCTGGCGGCGCGTATTTGCCCATCGATCCCAGCTTCCCGGCGAATCGCATTCACCACATACTGCTGGAGGCGAAGCCCACCTTGGTGATTCGCGACGATGACATCGACGCCGGCCGTTTCCAGGGAACTCCCACccaaactcCCAATCCACCACCGAACTGTATGCCAAATCCCTCCAGCTGGCCGGCTCCACTCTGCTCTCAGAGGAGATGCTGCGCGGTGGCAACGACCACATCGCCATCGT	35	Insertion	0.01	8
CTGGCCATCTGGAAGGCTGGCGGCGCGTATTTGCCCATCGATCCCAGCTTCCCGGCGAATCGCATTCACCACATACTGCTGGAGGCGAAGCCCACCTTGGTGATTCGCGGCGATGACATCGACGCCGGCCGTTTCCAGGGAACTC------------CCACCGAACTGTATGCCAAATCCCTCCAGCTGGCCGGCTCCAATCTGCTCTCAGAGGAGATGCTGCGCGGTGGCAACGACCACATCGCCATCGT	35	Deletion	0.01	-12
CTGGCCATCTGGAAGGCTGGCGGCGCGTATTTGTCCATCGATCCCAGCTTCCCGGCGAATCGCATTCACCACATACTGCTGGAGGCGAAGCCCACCTTGGTGATTCGCGACGATGACATCGACGCCGGCCGTTTCCAGGGAACTC------------CCACCGAACTGTATGCCAAATCCCTCCAGCTGGCCGGCTCCAATCTGCTCTCAGAGGAGATGCTGCGCGGTGGCAACGACCACATCGCCATCGT	35	Deletion	0.01	-12
CTGGCCATCTGGAAGGCTGGCGGCGCGTATTTGCCCATCGATCCCAGCTTCCCGGCGAATCGCATTCACCACATACTGCTGGAGGCGAAGCCCACCTTGGTGATTCGCGACGATGACATCGACGCCGGCCGTTTCCAGGGAACTC------------CCACCGAACTGTACGCCAAATCCCTCCAGCTGGCCGGCTCCAATCTGCTCTCAGAGGAGATGCTGCGCGGTGGCAACGACCACATCGCCATCGT	34	Deletion	0.01	-12
CTGGCCATCTGGAAGGCTGGCGGCGCGTATTTGCCCATCGATCCCAGCTTCCCGGCGAATCGCATTCACCACATACTGCTGGAGGCGAAGCCCACCTTGGTGATTCGCGACGATGACATCGACGCCGGCCGTTTCCAGGGAACTC------------CCACCGAACTGTATGCCAAATCACTCCAGCTGGCCGGCTCCAATCTGCTCTCAGAGGAGATGCTGCGCGGTGGCAACGACCACATCGCCATCGT	34	Deletion	0.01	-12
CTGGCCATCTGGAAGGCTGGCGGCGCGTATTTGCCCATCGATCCCAGCTTCCCGGCGAATCGCATTCACCACATACTGCTGGAGGCGAAGCCCACCTTGGTGATTCGCGACGATGACATCGACGCCGGCCGTTTCCAGGGAACTC------------CCACCGAACTGTATGCCAAATCCCTCCAGCTGGCCGGCTCCAATATGCTCTCAGAGGAGATGCTGCGCGGTGGCAACGACCACATCGCCATCGT	34	Deletion	0.01	-12
CTGGCCATCTGGAAGGCTGGCGGCGCGTATTTGCCCATCGATCCCAGCTTCCCGGCGAATCGCATTCACCACATACTGCTGGAGGCGAAGCCCACCTTGGTGATTCGCGACGATGACATCGACGCCGGCCGTTTCCAGGGAACTC------------CCACCGAACTGTATGCCAAATCCCTCCAGCTGGCCGGCTCCAATCTGCTCTCAGGGGAGATGCTGCGCGGTGGCAACGACCACATCGCCATCGT	34	Deletion	0.01	-12
CTGGCCATCTGGAAGGCTGGCGGCGCGTATTTGACCATCGATCCCAGCTTCCCGGCGAATCGCATTCACCACATACTGCTGGAGGCGAAGCCCACCTTGGTGATTCGCGACGATGACATCGACGCCGGCCGTTTCCAGGGAACTC------------CCACCGAACTGTATGCCAAATCCCTCCAGCTGGCCGGCTCCAATCTGCTCTCAGAGGAGATGCTGCGCGGTGGCAACGACCACATCGCCATCGT	33	Deletion	0.01	-12
CTGGCCATCTGGAAGGCTGGCGGCGCGTGTTTGCCCATCGATCCCAGCTTCCCGGCGAATCGCATTCACCACATACTGCTGGAGGCGAAGCCCACCTTGGTGATTCGCGACGATGACATCGACGCCGGCCGTTTCCAGGGAACTC------------CCACCGAACTGTATGCCAAATCCCTCCAGCTGGCCGGCTCCAATCTGCTCTCAGAGGAGATGCTGCGCGGTGGCAACGACCACATCGCCATCGT	33	Deletion	0.01	-12
CTGGCCATCTGGAAGGCTGGCGGCGCGTATCTGCCCATCGATCCCAGCTTCCCGGCGAATCGCATTCACCACATACTGCTGGAGGCGAAGCCCACCTTGGTGATTCGCGACGATGACATCGACGCCGGCCGTTTCCAGGGAACTC------------CCACCGAACTGTATGCCAAATCCCTCCAGCTGGCCGGCTCCAATCTGCTCTCAGAGGAGATGCTGCGCGGTGGCAACGACCACATCGCCATCGT	32	Deletion	0.01	-12
CTGGCCATCTGGAAGGCTGGCGGCGCGTATTTGCCCATCGATCCCAGCTTCCCGGCGAATCGCATTCACCACATACTGCCGGAGGCGAAGCCCACCTTGGTGATTCGCGACGATGACATCGACGCCGGCCGTTTCCAGGGAACTC------------CCACCGAACTGTATGCCAAATCCCTCCAGCTGGCCGGCTCCAATCTGCTCTCAGAGGAGATGCTGCGCGGTGGCAACGACCACATCGCCATCGT	32	Deletion	0.01	-12
CTGGCCATCTGGAAGGCTGGCGGCGCGTATTTGCCCATCGATCCCAGCTTCCCGGCGAATCGCATTCACCACATACTGCTGGAGGCGAAGCCCACCTTGGTGATTCGCGACGATGACATCGACGCCGGCCGTTTCCAGGGAACTC------------CCACCGAACTGTATGCCAAATCCCTCCAGCTGGCCGGCTCCAATCTGCTCTCAGAGGAGATGCTGCGCGGTGGCAACGACAACATCGCCATCGT	32	Deletion	0.01	-12
CTGGCCATCTGGAAGGCTGGCGGCGCGTATTTGCCCATCGATCCCAGCTTCCCGGCGAATCGCATTCACCACATACTGCTGGAGGCGAAGCCCACCTTGGTGATTCGCGACGATGACATCGACGCCGGCCGTTTCCAGGGAACTC------------CCACCGAACTGTATGCCAAATCCCTCCAGCTGGCCGGCTCCAATCTGCTCTCGGAGGAGATGCTGCGCGGTGGCAACGACCACATCGCCATCGT	32	Deletion	0.01	-12
CTGGCCATCTGGAAGGCTGGCGGCGCGTATTTGCCCATCGATCCCAGCTTCCCGGCGAATCGCGTTCACCACATACTGCTGGAGGCGAAGCCCACCTTGGTGATTCGCGACGATGACATCGACGCCGGCCGTTTCCAGGGAACTC------------CCACCGAACTGTATGCCAAATCCCTCCAGCTGGCCGGCTCCAATCTGCTCTCAGAGGAGATGCTGCGCGGTGGCAACGACCACATCGCCATCGT	32	Deletion	0.01	-12
CTGGCCATCTGGAAGGCTGGCGGCGCGTATTTGCCCATCGATCCCAGCTTCCCGGCGAATCGCATTCACCACATACTGCTGGAGGCGAAGCCCACCTTGGTGATTCGCGACGATGACATCGACGCCGGCCGTTTCCAGGGAACTC------------CCACCGAACTGTATGCCAAATCCCTCCAGCTGGCCGGCTCCAATCAGCTCTCAGAGGAGATGCTGCGCGGTGGCAACGACCACATCGCCATCGT	31	Deletion	0.01	-12
CTGGCCATCTGGAAGGCTGGCGGCGCGTATTTGCCCATCGATCCCAGCTTCCCGGCGAATCGCATTCACCACATACTGCTGGAGGCGAAGCCCACCTTGGTGATTCGCGACGATGACATCGACGCCGGCCGTTTCCAGGGAACTC------------CCACCGAACTGTATGCCAAATCCCTCCAGCTGGCCGGCTCCAATCTGCTCTCAGAGGAGATGCTGAGCGGTGGCAACGACCACATCGCCATCGT	31	Deletion	0.01	-12
CTGGCCATCTGGAAGGCTGGCGGCGCGTATTTGCCCATCGATCCCAGCTTCCCGGCGAATCGCATTCACCACATACTGCTGGAGGCGAAGCCCACCTTGGTGATTCGCGACGATGACATCGACGCCGGCCGTTTCCAGGGAACTC------------CCACCGAACTGTATGCCAAATCCCTCCAGCTGGCCGGCTCCAATCTGCTCTCAGAGGAGATGCTGCGCGGGGGCAACGACCACATCGCCATCGT	31	Deletion	0.01	-12
CTGGCCATCTGGAAGGCTGGCGGCGCGTATTTGCCCATCGATCCCAGCTTCCCGGCGAATCGCATTCACCACATACTGCTGGAGGCGAAGCCCACCTTGGTGATTCGCGACGATGACATCGACGCCGGCCGTTTCCAGGGAACTC------------CCACCGAACTGTATGCCAAATCCCTCCAGCTGGCCGGCTCCAATCTGCTCTCAGAGGAGATGCTGCGCGGTGGCAACGACCACACCGCCATCGT	31	Deletion	0.01	-12
CTGGCCATCTGGAAGGCTGGCGGCGCGTATTTGCCCATCGATCCCAGCTTCCCGGCGAATCGCATTCACCACATACTGCTGGAGGCGAAGCCCACCTTGGTGATTCGCGACGATGACATCGACGCCGGCCGTTTCCAGGGAACTC------------CCACCGAACTGTATGCCAAATCCCTCCAGCTGGCCGGCTCCAATCTGCTCTCAGAGGAGATGCTGCGCGGTGGCAACGACCACATCACCATCGT	31	Deletion	0.01	-12
CTGGCCATCTGGAAGGCTGGCGGCGCGTATTTGCCCATCGATCCCAGCTTCCCGGCGAATCGCATTCACCACATACTGCTGGAGGCGAAGCCCACCTTGGTGATTCGCGACGATGACATCGACGCCGGCCGTTTCCAGGGAACTC------------CCACCGAACTGTATGCCAAATCCCTCCAGCTGGCCGGCTCCAATCTGCTCTCAGAGGAGATGCTGCGCGGTGGCAACGACCACATCGCAATCGT	31	Deletion	0.01	-12
CTGGCCATCTGGAAGGCTGGCGGCGCGTATTTGCCCATCGATCCCAGCTTCCCGGCGAATCGCATTCACCACATACTGCTGGAGGCGAAGCCCACCTTGGTGATTCGCGACGATGACATCGACGCCGGCCGTTTCCAGGGAACTC------------CCACCGAACTGTATGCCAAATCCCTCCAGCTGGCCGGCTCCAATCTGCTCTCAGAGGAGGTGCTGCGCGGTGGCAACGACCACATCGCCATCGT	31	Deletion	0.01	-12
CTGGCCATCTGGAAGGCTGGCGGCGCGTATTTGCCCATCGATCCCAGCTTCCCGGCGAATCGCATTCACCACATACTGCTGGAGGCGAAGCCCACCTTGGTGATTCGCGACGATGACATCGACGCCGGCCGTTTACAGGGAACTC------------CCACCGAACTGTATGCCAAATCCCTCCAGCTGGCCGGCTCCAATCTGCTCTCAGAGGAGATGCTGCGCGGTGGCAACGACCACATCGCCATCGT	30	Deletion	0.01	-12
CTGGCCATCTGGAAGGCTGGCGGCGCGTATTTGCCCATCGATCCCAGCTTCCCGGCGAATCGCATTCACCACATACTGCTGGAGGCGAAGCCCACCTTGGTGATTCGCGACGATGACATCGACGCCGGCCGTTTCCAGGGAACTC------------CCACCGAACTGCATGCCAAATCCCTCCAGCTGGCCGGCTCCAATCTGCTCTCAGAGGAGATGCTGCGCGGTGGCAACGACCACATCGCCATCGT	30	Deletion	0.01	-12
CTGGCCATCTGGAAGGCTGGCGGCGCGTATTTGCCCATCGATCCCAGCTTCCCGGCGAATCGCATTCACCACATACTGCTGGAGGCGAAGCCCACCTTGGTGATTCGCGACGATGACATCGACGCCGGCCGTTTCCAGGGAACTC------------CCACCGAACTGTATGCCAAATCCCTCCAGCTGGCCGGCTCCAATCTGCACTCAGAGGAGATGCTGCGCGGTGGCAACGACCACATCGCCATCGT	30	Deletion	0.01	-12
CTGGCCATCTGGAAGGCTGGCGGCGCGTATTTGCCCATCGATCCCAGCTTCCCGGCGAATCGCATTCACCACATACTGCTGGAGGCGAAGCCCACCTTGGTGATTCGCGACGATGACATCGACGCCGGCCGTTTCCAGGGAACTC------------CCACCGAACTGTATGCCAAATCCCGCCAGCTGGCCGGCTCCAATCTGCTCTCAGAGGAGATGCTGCGCGGTGGCAACGACCACATCGCCATCGT	29	Deletion	0.01	-12
CTGGCCATCTGGAAGGCTGGCGGCGCGTATTTGCCCATCGATCCCAGCTTCCCGGCGAATCGCATTCACCACATACTGCTGGAGGCGAAGCCCACCTTGGTGATTCGCGACGATGACATCGACGCCGGCCGTTTCCAGGGAACTC------------CCACCGAACTGTATGCCAAATCCCTCAAGCTGGCCGGCTCCAATCTGCTCTCAGAGGAGATGCTGCGCGGTGGCAACGACCACATCGCCATCGT	29	Deletion	0.01	-12
CTGGCCATCTGGAAGGCTGGCGGCGCGTATTTGCCCATCGATCCCAGCTTCCCGGCGAATCGCATTCACCACATACTGCTGGAGGCGAAGCCCACCTTGGTGATTCGCGACGATGACATCGACGCCGGCCGTTTCCAGGGAACTC------------CCACCGAACTGTATGCCAAATCCCTCCAGCTGGCCGGCTCCAATCCGCTCTCAGAGGAGATGCTGCGCGGTGGCAACGACCACATCGCCATCGT	29	Deletion	0.01	-12
CTGGCCATCTGGAAGGCTGGCGGCGCGTATTTGCCCATCGATCCCAGCTTCCCGGCGAATCGCATTCACCACATACTGCTGGAGGCGAGGCCCACCTTGGTGATTCGCGACGATGACATCGACGCCGGCCGTTTCCAGGGAACTC------------CCACCGAACTGTATGCCAAATCCCTCCAGCTGGCCGGCTCCAATCTGCTCTCAGAGGAGATGCTGCGCGGTGGCAACGACCACATCGCCATCGT	29	Deletion	0.01	-12
CTGGCCATCTGGAAGGCTGGCGGCGCGTATTTGCCCATCGATCCCAGCTTCCCGGCGAATTGCATTCACCACATACTGCTGGAGGCGAAGCCCACCTTGGTGATTCGCGACGATGACATCGACGCCGGCCGTTTCCAGGGAACTC------------CCACCGAACTGTATGCCAAATCCCTCCAGCTGGCCGGCTCCAATCTGCTCTCAGAGGAGATGCTGCGCGGTGGCAACGACCACATCGCCATCGT	29	Deletion	0.01	-12
CTGGCCATCTGGAAGGCTGGCGGCGCGTATTTGCCCATCGATCCCAGCTTCCCGGCGAATCGCATTCACCACATACTGCTGGAGGCGAAGCCCACCTTGGCGATTCGCGACGATGACATCGACGCCGGCCGTTTCCAGGGAACTC------------CCACCGAACTGTATGCCAAATCCCTCCAGCTGGCCGGCTCCAATCTGCTCTCAGAGGAGATGCTGCGCGGTGGCAACGACCACATCGCCATCGT	28	Deletion	0.01	-12
CTGGCCATCTGGAAGGCTGGCGGCGCGTATTTGCCCATCGATCCCAGCTTCCCGGCGAATCGCATTCACCACATACTGCTGGAGGCGAAGCCCACCTTGGTGATTCGCGACGATGACATCGACGCCGGCCGTTTCCAGGGAACT------------ACCACCGAACTGTATGCCAAATCCCTCCAGCTGGCCGGCTCCAATCTGCTCTCAGAGGAGATGCTGCGCGGTGGCAACGACCACATCGCCATCGT	28	Deletion	0.01	-12
CTGGCCATCTGGAAGGCTGGCGGCGCGTATTTGCCCATCGATCCCAGCTTCCCGGCGAATCGCATTCACCACATACTGCTGGAGGCGAAGCCCACCTTGGTGATTCGCGACGATGACATCGACGCCGGCCGTTTCCAGGGAACTC------------CCGCCGAACTGTATGCCAAATCCCTCCAGCTGGCCGGCTCCAATCTGCTCTCAGAGGAGATGCTGCGCGGTGGCAACGACCACATCGCCATCGT	28	Deletion	0.01	-12
CTGGCCATCTGGAAGGCTGGCGGCGCGTATTTGCCCATCGATCCCAGCTTCCCGGCGAATCGCATTCACCACATACTGCTGGAGGCGAAGCCCACCTTGGTGATTCGCGACGATGACGTCGACGCCGGCCGTTTCCAGGGAACTC------------CCACCGAACTGTATGCCAAATCCCTCCAGCTGGCCGGCTCCAATCTGCTCTCAGAGGAGATGCTGCGCGGTGGCAACGACCACATCGCCATCGT	28	Deletion	0.01	-12
CTGGCCATCTGGAAGGCTGGCGGCGCGTATTTGCCCATCGATCCCAGCTTCCCGGCGAATCGCATTCACCACATACTGCTGGAGGCGAAGCCCACCTTGGTGATTCGTGACGATGACATCGACGCCGGCCGTTTCCAGGGAACTC------------CCACCGAACTGTATGCCAAATCCCTCCAGCTGGCCGGCTCCAATCTGCTCTCAGAGGAGATGCTGCGCGGTGGCAACGACCACATCGCCATCGT	28	Deletion	0.01	-12
CTGGCCATCTGGAAGGCTGGCGGCGCGTATTTGCCCATCGATCCCAGCTTCCCGGCGAATCGCATTCACCACATACTGCTGGGGGCGAAGCCCACCTTGGTGATTCGCGACGATGACATCGACGCCGGCCGTTTCCAGGGAACTC------------CCACCGAACTGTATGCCAAATCCCTCCAGCTGGCCGGCTCCAATCTGCTCTCAGAGGAGATGCTGCGCGGTGGCAACGACCACATCGCCATCGT	28	Deletion	0.01	-12
CTGGCCATCTGGAAGGCTGGCGGCGCGTATTTGCCCATCGATCCCAGCTTCCCGGCGACTCGCATTCACCACATACTGCTGGAGGCGAAGCCCACCTTGGTGATTCGCGACGATGACATCGACGCCGGCCGTTTCCAGGGAACTCCCAGG-------GAACCGAACTGTATGCCAAATCCCTCCAGCTGGCCGGCTCCAATCTGCTCTCAGAGGAGATGCTGCGCGGTGGCAACGACCACATCGCCATCGT	28	Deletion	0.01	-7
CTGGCCATCTGGAAGGCTGGCGGCGCGTATTTGCCCATCGATCCCAGCTTCCCGGCGAGTCGCATTCACCACATACTGCTGGAGGCGAAGCCCACCTTGGTGATTCGCGACGATGACATCGACGCCGGCCGTTTCCAGGGAACTC------------CCACCGAACTGTATGCCAAATCCCTCCAGCTGGCCGGCTCCAATCTGCTCTCAGAGGAGATGCTGCGCGGTGGCAACGACCACATCGCCATCGT	28	Deletion	0.01	-12
CTGGCCATCTGGAAGGCTGGCGGTGCGTATTTGCCCATCGATCCCAGCTTCCCGGCGAATCGCATTCACCACATACTGCTGGAGGCGAAGCCCACCTTGGTGATTCGCGACGATGACATCGACGCCGGCCGTTTCCAGGGAACTC------------CCACCGAACTGTATGCCAAATCCCTCCAGCTGGCCGGCTCCAATCTGCTCTCAGAGGAGATGCTGCGCGGTGGCAACGACCACATCGCCATCGT	28	Deletion	0.01	-12
CTGGCCATCAGGAAGGCTGGCGGCGCGTATTTGCCCATCGATCCCAGCTTCCCGGCGAATCGCATTCACCACATACTGCTGGAGGCGAAGCCCACCTTGGTGATTCGCGACGATGACATCGACGCCGGCCGTTTCCAGGGAACTC------------CCACCGAACTGTATGCCAAATCCCTCCAGCTGGCCGGCTCCAATCTGCTCTCAGAGGAGATGCTGCGCGGTGGCAACGACCACATCGCCATCGT	27	Deletion	0.01	-12
CTGGCCATCTGGAAGGCTGGCGGCGAGTATTTGCCCATCGATCCCAGCTTCCCGGCGAATCGCATTCACCACATACTGCTGGAGGCGAAGCCCACCTTGGTGATTCGCGACGATGACATCGACGCCGGCCGTTTCCAGGGAACTC------------CCACCGAACTGTATGCCAAATCCCTCCAGCTGGCCGGCTCCAATCTGCTCTCAGAGGAGATGCTGCGCGGTGGCAACGACCACATCGCCATCGT	27	Deletion	0.01	-12
CTGGCCATCTGGAAGGCTGGCGGCGCGTATTTGCCAATCGATCCCAGCTTCCCGGCGAATCGCATTCACCACATACTGCTGGAGGCGAAGCCCACCTTGGTGATTCGCGACGATGACATCGACGCCGGCCGTTTCCAGGGAACTC------------CCACCGAACTGTATGCCAAATCCCTCCAGCTGGCCGGCTCCAATCTGCTCTCAGAGGAGATGCTGCGCGGTGGCAACGACCACATCGCCATCGT	27	Deletion	0.01	-12
CTGGCCATCTGGAAGGCTGGCGGCGCGTATTTGCCCATCGATCCCAGCTTCCCGGCGAATCGCATTCACCACATACTGCTGGAGGCGAAGCCCACCTCGGTGATTCGCGACGATGACATCGACGCCGGCCGTTTCCAGGGAACTC------------CCACCGAACTGTATGCCAAATCCCTCCAGCTGGCCGGCTCCAATCTGCTCTCAGAGGAGATGCTGCGCGGTGGCAACGACCACATCGCCATCGT	27	Deletion	0.01	-12
CTGGCCATCTGGAAGGCTGGCGGCGCGTATTTGCCCATCGATCCCAGCTTCCCGGCGAATCGCATTCACCACATACTGCTGGAGGCGAAGCCCACCTTGGTGATTCGCGACGATGACATCAACGCCGGCCGTTTCCAGGGAACTC------------CCACCGAACTGTATGCCAAATCCCTCCAGCTGGCCGGCTCCAATCTGCTCTCAGAGGAGATGCTGCGCGGTGGCAACGACCACATCGCCATCGT	27	Deletion	0.01	-12
CTGGCCATCTGGAAGGCTGGCGGCGCGTATTTGCCCATCGATCCCAGCTTCCCGGCGAATCGCATTCACCACATACTGCTGGAGGCGAAGCCCACCTTGGTGATTCGCGACGATGACATCGACGCCGGCCGTTTCCAGGGA------------------ACCGAACTGTATGCCAAATCCCTCCAGCTGGCCGGCTCCAATCTGCTCTCAGAGGAGATGCTGCGCGGTGGCAACGACCACATCGCCATCGT	27	Deletion	0.01	-18
CTGGCCATCTGGAAGGCTGGCGGCGCGTATTTGCCCATCGATCCCAGCTTCCCGGCGAATCGCATTCACCACATACTGCTGGAGGCGAAGCCCACCTTGGTGATTCGCGACGATGACATCGACGCCGGCCGTTTCCAGGGAACTC------------CCACCGAACTGTATGCCAAATCCCACCAGCTGGCCGGCTCCAATCTGCTCTCAGAGGAGATGCTGCGCGGTGGCAACGACCACATCGCCATCGT	27	Deletion	0.01	-12
CTGGCCATCTGGAAGGCTGGCGGCGCGTATTTGCCCATCGATCCCAGCTTCCCGGCGAATCGCATTCACCACATACTGCTGGAGGCGAAGCCCACCTTGGTGATTCGCGACGATGACATCGACGCCGGCCGTTTCCAGGGAACTC------------CCACCGAACTGTATGCCAAATCCCTCCAGCTGGCCGGCTCCAATCTGCTCTCAGAGGAGATGTTGCGCGGTGGCAACGACCACATCGCCATCGT	27	Deletion	0.01	-12
CTGGCCATCTGGAAGGCTGGCGGCGCGTATTTGCCCATCGATCCCAGCTTCCCGGCGAATCGCATTCACCACATACTGCTGGAGGCGAAGCCCACCTTGGTGATTCGCGACGATGACATCGACGCCGGCCGTTTCCAGGGAACTC------------CTACCGAACTGTATGCCAAATCCCTCCAGCTGGCCGGCTCCAATCTGCTCTCAGAGGAGATGCTGCGCGGTGGCAACGACCACATCGCCATCGT	27	Deletion	0.01	-12
CTGGCCATCTGGAAGGCTGGCGGCGCGTATTTGCCCATCGATCCCAGCTTCCCGGCGAATCGCATTCACCACATACTGCTGGAGGCGAAGCCCACCTTGGTGATTCGCGACGATGACATCGACGCCGGCCGTTTCCAGGGAACTCCCAGG-------GAACCGAACTGTATGCCAAATCCCTCCAGCTGGCCGGCTCCACTCTGCTCTCAGAGGAGATGCTGCGCGGTGGCAACGACCACATCGCCATCGT	27	Deletion	0.01	-7
CTGGCCATCTGGAAGGCTGGCGGCGCGTATTTGCCCATCGATCCCAGCTTCCCGGCGAATCGCATTCACCACATACTGCTGGAGGCGAAGCCCACCTTGGTGATTCGCGACGATGACCTCGACGCCGGCCGTTTCCAGGGAACTC------------CCACCGAACTGTATGCCAAATCCCTCCAGCTGGCCGGCTCCAATCTGCTCTCAGAGGAGATGCTGCGCGGTGGCAACGACCACATCGCCATCGT	27	Deletion	0.01	-12
CTGGCCATCTGGAAGGCTGGCGGCGCGTATTTGCCCGTCGATCCCAGCTTCCCGGCGAATCGCATTCACCACATACTGCTGGAGGCGAAGCCCACCTTGGTGATTCGCGACGATGACATCGACGCCGGCCGTTTCCAGGGAACTC------------CCACCGAACTGTATGCCAAATCCCTCCAGCTGGCCGGCTCCAATCTGCTCTCAGAGGAGATGCTGCGCGGTGGCAACGACCACATCGCCATCGT	27	Deletion	0.01	-12
CTGGCCATATGGAAGGCTGGCGGCGCGTATTTGCCCATCGATCCCAGCTTCCCGGCGAATCGCATTCACCACATACTGCTGGAGGCGAAGCCCACCTTGGTGATTCGCGACGATGACATCGACGCCGGCCGTTTCCAGGGAACTC------------CCACCGAACTGTATGCCAAATCCCTCCAGCTGGCCGGCTCCAATCTGCTCTCAGAGGAGATGCTGCGCGGTGGCAACGACCACATCGCCATCGT	26	Deletion	0.01	-12
CTGGCCATCTGGAAGGCTGGCGGCACGTATTTGCCCATCGATCCCAGCTTCCCGGCGAATCGCATTCACCACATACTGCTGGAGGCGAAGCCCACCTTGGTGATTCGCGACGATGACATCGACGCCGGCCGTTTCCAGGGAACTC------------CCACCGAACTGTATGCCAAATCCCTCCAGCTGGCCGGCTCCAATCTGCTCTCAGAGGAGATGCTGCGCGGTGGCAACGACCACATCGCCATCGT	26	Deletion	0.01	-12
CTGGCCATCTGGAAGGCTGGCGGCGCGTATTTGCCCATCGACCCCAGCTTCCCGGCGAATCGCATTCACCACATACTGCTGGAGGCGAAGCCCACCTTGGTGATTCGCGACGATGACATCGACGCCGGCCGTTTCCAGGGAACTC------------CCACCGAACTGTATGCCAAATCCCTCCAGCTGGCCGGCTCCAATCTGCTCTCAGAGGAGATGCTGCGCGGTGGCAACGACCACATCGCCATCGT	26	Deletion	0.01	-12
CTGGCCATCTGGAAGGCTGGCGGCGCGTATTTGCCCATCGATCCCAGCTTCCCGGCGAATCGCATTCACCACATACTGCTGGAGGCGAAGCCCACCTTGGTGATTCGCGACGATGACATCGACGCCGGCCGGTTCCAGGGAACTC------------CCACCGAACTGTATGCCAAATCCCTCCAGCTGGCCGGCTCCAATCTGCTCTCAGAGGAGATGCTGCGCGGTGGCAACGACCACATCGCCATCGT	26	Deletion	0.01	-12
CTGGCCATCTGGAAGGCTGGCGGCGCGTATTTGCCCATCGATCCCAGCTTCCCGGCGAATCGCATTCACCACATACTGCTGGAGGCGAAGCCCACCTTGGTGATTCGCGACGATGACATCGACGCCGGCCGTTTCCAGGGAACT-------------CCACCGAACTGTATGCCAAATCCCTCCAGCTGGCCGGCTCCAATCTGCTCTCAGAGGAGATGCTGCGCGGTGGCACCGACCACATCGCCATCGT	26	Deletion	0.01	-13
CTGGCCATCTGGAAGGCTGGCGGCGCGTATTTGCCCATCGATCCCAGCTTCCCGGCGAATCGCATTCACCACATACTGCTGGAGGCGAAGCCCACCTTGGTGATTCGCGACGATGACATCGACGCCGGCCGTTTCCAGGGAACTC------------CCACCGAACTGTATGCCAAATCCCTCCAGCTGGCCGGCTCCAATCTGCCCTCAGAGGAGATGCTGCGCGGTGGCAACGACCACATCGCCATCGT	26	Deletion	0.01	-12
CTGGCCATCTGGAAGGCTGGCGGCGCGTATTTGCCCATCGATCCCAGCTTCCCGGCGAATCGCATTCACCACATACTGCTGGAGGCGAAGCCCACCTTGGTGATTCGCGACGATGACATCGACGCCGGCCGTTTCCAGGGAACTC------------CCACCGAACTGTATGCCAAATCCCTCCAGCTGGCCGGCTCCAATCTGCTCTCAGAGGAGATGCTGCGCGGTGGCAACGACCACGTCGCCATCGT	26	Deletion	0.01	-12
CTGGCCATCTGGAAGGCTGGCGGCGCGTATTTGCCCATCGATCCCAGCTTCCCGGCGAATCGCATTCACCACATACTGCTGGAGGCGAAGCCCACCTTGGTGATTCGCGACGATGACATCGACGCCGGCCGTTTCCAGGGAACTC------------CCACCGAACTGTATGCTAAATCCCTCCAGCTGGCCGGCTCCAATCTGCTCTCAGAGGAGATGCTGCGCGGTGGCAACGACCACATCGCCATCGT	26	Deletion	0.01	-12
CTGGCCATCTGGAAGTCTGGCGGCGCGTATTTGCCCATCGATCCCAGCTTCCCGGCGAATCGCATTCACCACATACTGCTGGAGGCGAAGCCCACCTTGGTGATTCGCGACGATGACATCGACGCCGGCCGTTTCCAGGGAACTC------------CCACCGAACTGTATGCCAAATCCCTCCAGCTGGCCGGCTCCAATCTGCTCTCAGAGGAGATGCTGCGCGGTGGCAACGACCACATCGCCATCGT	26	Deletion	0.01	-12
CTGGCCATCTGGAAGGCTGGCGGCGCGTATTTGCCCATCGATCCCAGCTTCCCGGCGAATCGCATTCACCACATACTGCTGGAGGCGAAGCCCACCTTGGTGATTCGCAACGATGACATCGACGCCGGCCGTTTCCAGGGAACTC------------CCACCGAACTGTATGCCAAATCCCTCCAGCTGGCCGGCTCCAATCTGCTCTCAGAGGAGATGCTGCGCGGTGGCAACGACCACATCGCCATCGT	25	Deletion	0.01	-12
CTGGCCATCTGGAAGGCTGGCGGCGCGTATTTGCCCATCGATCCCAGCTTCCCGGCGAATCGCATTCACCACATACTGCTGGAGGCGAAGCCCACCTTGGTGATTCGCGACGATGACATCGACGCCGGCCGTTTCCAGGGAACTC------------CCACCGAACTGTATGCCAAACCCCTCCAGCTGGCCGGCTCCAATCTGCTCTCAGAGGAGATGCTGCGCGGTGGCAACGACCACATCGCCATCGT	25	Deletion	0.01	-12
CTGGCCATCTGGAAGGCTGGCGGCGCGTATTTGCCCATCGATCCCAGCTTCCCGGCGAATCGCATTCACCACATACTGCTGGAGGCGAAGCCCACCTTGGTGATTCGCGACGATGACATCGACGCCGGCCGTTTCCAGGGAACTC------------CCACCGAACTGTATGCCAAATCCCTCCAGCCGGCCGGCTCCAATCTGCTCTCAGAGGAGATGCTGCGCGGTGGCAACGACCACATCGCCATCGT	25	Deletion	0.01	-12
CTGGCCATCTGGAAGGCTGGCGGCGCGTATTTGCCCATCGATCCCAGCTTCCCGGCGAATCGCATTCACCACATACTGCTGGAGGCGAAGCCCACCTTGGTGATTCGCGACGATGACATCGACGCCGGCCGTTTCCAGGGAACTC------------CCACCGAACTGTATGCCAAATCCCTCCAGCTGGCCGGCTCCAATCTGCTCTCAGAGGAGATGCTGCGCGGTGGCAACAACCACATCGCCATCGT	25	Deletion	0.01	-12
CTGGCCATCTGGAAGGCTGGCGGCGCGTATTTGCCCATCGATCCCAGCTTCCCGGCGAATCGCATTCACCACATACTGCTGGAGGCGAAGCCCACCTTGGTGATTCGCGACGATGACATCGACGCCGGCCGTTTCCAGGGAACTC------------CCACCGAACTGTATGCCAAATCCCTCCAGCTGGCCGGCTCCAATCTGCTCTCAGAGGAGATGCTGCGCGGTGGCAACGACCACATCGCTATCGT	25	Deletion	0.01	-12
CTGGCCATCTGGAAGGCTGGCGGCGCGTATTTGCCCATCGATCCCAGCTTCCCGGCGAATCGCATTCACCACATACTGCTGGAGGCGAAGCCCACCTTGGTGATTCGCGACGATGACATCGACGCCGGCCGTTTCCAGGGAACTC------------CCACCGAACTGTATGCCAAATCCCTCCAGCTGGCCGGCTCCAATCTGCTCTCAGAGGCGATGCTGCGCGGTGGCAACGACCACATCGCCATCGT	25	Deletion	0.01	-12
CTGGCCATCTGGAAGGCTGGCGGCGCGTATTTGCCCATCGATCCCAGCTTCCCGGCGAATCGCATTCACCACATACTGCTGGAGGCGAAGCCCACCTTGGTGATTCGCGACGATGACATCGATGCCGGCCGTTTCCAGGGAACTC------------CCACCGAACTGTATGCCAAATCCCTCCAGCTGGCCGGCTCCAATCTGCTCTCAGAGGAGATGCTGCGCGGTGGCAACGACCACATCGCCATCGT	25	Deletion	0.01	-12
CTGGCCATCTGGAAGGCTGGCGGCGCGTATTTGCCCATCGATCCCAGCTTCCCGGCGAATCGCATCCACCACATACTGCTGGAGGCGAAGCCCACCTTGGTGATTCGCGACGATGACATCGACGCCGGCCGTTTCCAGGGAACTCCCA-------------CGAACTGTATGCCAAATCCCTCCAGCTGGCCGGCTCCAATCTGCTCTCAGAGGAGATGCTGCGCGGTGGCAACGACCACATCGCCATCGT	24	Deletion	0.01	-13
CTGGCCATCTGGAAGGCTGGCGGCGCGTATTTGCCCATCGATCCCAGCTTCCCGGCGAATCGCATTCACCACATACTGCTGGAGGCAAAGCCCACCTTGGTGATTCGCGACGATGACATCGACGCCGGCCGTTTCCAGGGAACTC------------CCACCGAACTGTATGCCAAATCCCTCCAGCTGGCCGGCTCCAATCTGCTCTCAGAGGAGATGCTGCGCGGTGGCAACGACCACATCGCCATCGT	24	Deletion	0.01	-12
CTGGCCATCTGGAAGGCTGGCGGCGCGTATTTGCCCATCGATCCCAGCTTCCCGGCGAATCGCATTCACCACATACTGCTGGAGGCGAAGCCCACCTTGGTGATTCGCGACGATGACATCGACGCCGGCCGTTTCCAGGGAACTC------------ACACCGAACTGTATGCCAAATCCCTCCAGCTGGCCGGCTCCAATCTGCTCTCAGAGGAGATGCTGCGCGGTGGCAACGACCACATCGCCATCGT	24	Deletion	0.01	-12
CTGGCCATCTGGAAGGCTGGCGGCGCGTATTTGCCCATCGATCCCAGCTTCCCGGCGAATCGCATTCACCACATACTGCTGGAGGCGAAGCCCACCTTGGTGATTCGCGACGATGACATCGACGCCGGCCGTTTCCAGGGAACTC------------CCACCGAACTGTATGCCAAATCCCTCCAGCTGGCCGGCTCCAATCTGCTCTCAGAGGAGATGATGCGCGGTGGCAACGACCACATCGCCATCGT	24	Deletion	0.01	-12
CTGGCCATCTGGAAGGCTGGCGGCGCGTATTTGCCCATCGATCCCAGCTTCCCGGCGAATCGCATTCACCACATACTGCTGGAGGCGAAGCCCACCTTGGTGATTCGCGACGATGACATCGACGCCGGCCGTTTCCAGGGAACTC------------CCACCGAACTGTATGCCAAATCCCTCCAGCTGGCCGGCTCCAATCTGCTCTCAGAGGAGATGCTGCGCGGTGGCAACGGCCACATCGCCATCGT	24	Deletion	0.01	-12
CTGGCCATCTGGAAGGCTGGCGGCGCGTATTTGCCCATCGATCCCAGCTTCCCGGCGAATCGCATTCACCACATACTGCTGGAGGCGAAGCCCACCTTGGTGATTCGCGACGATGACATCGACGCCGGCCGTTTCCAGGGAACTC------------CCACCGAACTGTATGCCAAATCCCTCCAGCTGGCCGGCTCCAATCTGCTCTCAGAGGAGATGCTGCGCGGTGGCAGCGACCACATCGCCATCGT	24	Deletion	0.01	-12
CTGGCCATCTGGAAGGCTGGCGGCGCGTATTTGCCCATCGATCCCAGCTTCCCGGCGAATCGCATTCACCACATACTGCTGGAGGCGAAGCCCACCTTGGTGATTCGCGACGATGACATCGACGCCGGCCGTTTCCAGGGAACTC------------CCACCGAACTGTATGCCAAATCCCTCCGGCTGGCCGGCTCCAATCTGCTCTCAGAGGAGATGCTGCGCGGTGGCAACGACCACATCGCCATCGT	24	Deletion	0.01	-12
CTGGCCATCTGGAAGGCTGGCGGCGCGTATTTGCCCATCGATCCCAGCTTCCCGGCGAATCGCATTCACCTCATACTGCTGGAGGCGAAGCCCACCTTGGTGATTCGCGACGATGACATCGACGCCGGCCGTTTCCAGGGAACTC------------CCACCGAACTGTATGCCAAATCCCTCCAGCTGGCCGGCTCCAATCTGCTCTCAGAGGAGATGCTGCGCGGTGGCAACGACCACATCGCCATCGT	24	Deletion	0.01	-12
CTGGCCGTCTGGAAGGCTGGCGGCGCGTATTTGCCCATCGATCCCAGCTTCCCGGCGAATCGCATTCACCACATACTGCTGGAGGCGAAGCCCACCTTGGTGATTCGCGACGATGACATCGACGCCGGCCGTTTCCAGGGAACTC------------CCACCGAACTGTATGCCAAATCCCTCCAGCTGGCCGGCTCCAATCTGCTCTCAGAGGAGATGCTGCGCGGTGGCAACGACCACATCGCCATCGT	24	Deletion	0.01	-12
CTGGCCATCTGGAAGGCTGGCGGCGCGTATTTGCCCATCGATCCCAGCTCCCCGGCGAATCGCATTCACCACATACTGCTGGAGGCGAAGCCCACCTTGGTGATTCGCGACGATGACATCGACGCCGGCCGTTTCCAGGGAACTC------------CCACCGAACTGTATGCCAAATCCCTCCAGCTGGCCGGCTCCAATCTGCTCTCAGAGGAGATGCTGCGCGGTGGCAACGACCACATCGCCATCGT	23	Deletion	0.01	-12
CTGGCCATCTGGAAGGCTGGCGGCGCGTATTTGCCCATCGATCCCAGCTTCCCGGCGAATCGCATTCACCACATACTGCTGGAGGCGAAGCCCACCTTGGTGATTCGCGACGATGACATCGACGCCGGCCGTTTCCAGGGAACTC------------CCACCGAACTGTATGACAAATCCCTCCAGCTGGCCGGCTCCAATCTGCTCTCAGAGGAGATGCTGCGCGGTGGCAACGACCACATCGCCATCGT	23	Deletion	0.01	-12
CTGGCCATCTGGAAGGCTGGCGGCGCGTATTTGCCCATCGATCCCAGCTTCCCGGCGAATCGCATTCACCACATACTGCTGGAGGCGAAGCCCACCTTGGTGATTCGCGACGATGACATCGACGCCGGCCGTTTCCAGGGAACTC------------CCACCGAACTGTATGCCAAATCCCTCCAGCTGGCCGGCTCCAATCTGCTCTCAGAGGAGATGCTGCGCGGTGGCAACGACCACATCCCCATCGT	23	Deletion	0.01	-12
CTGGCCATCTGGAAGGCTGGCGGCGCGTATTTGCCCATCGATCCCAGCTTCCCGGCGAATCGCATTCACCACATACTGCTGGAGGCGAAGCCCACCTTGGTGATTCGCGACGATGACATCGACGCCGGCCGTTTCCAGGGAACTC------------CCACCGAACTGTATGCCAAATCCCTCCAGCTGGCCGGCTCCAATCTGCTCTCAGAGGAGATGCTGCGCGGTGGCAACGACCACATTGCCATCGT	23	Deletion	0.01	-12
CTGGCCATCTGGAAGGCTGGCGGCGCGTATTTGCCCATCGATCCCAGCTTCCCGGCGAATCGCATTCACCACATACTGCTGGAGGCGAAGCCCACCTTGGTGATTCGCGACGATGACATCGACGCCGGCCGTTTCCAGGGAACTC------------CCACCGAACTGTGTGCCAAATCCCTCCAGCTGGCCGGCTCCAATCTGCTCTCAGAGGAGATGCTGCGCGGTGGCAACGACCACATCGCCATCGT	23	Deletion	0.01	-12
CTGGCCATCTGGAAGGCTGGCGGCGCGTATTTGCCCATCGATCCCAGCTTCCCGGCGAATCGCATTCACCACATACTGCTGGAGGCGAAGCCCACCTTGGTGATTCGCGACGATGACATCGACGCCGGCCGTTTCCAGGGAACTCCCACGTTATCCACCACCGAACTGTATGCCAAATCCCTCCAGCTGGCCGGCTCCACTCTGCTCTCAGAGGAGATGCTGCGCGGTGGCAACGACCACATCGCCATCGT	23	2 Base Changes	0.01	0
CTGGCCATCTGGAAGGCTGGCGGCGCGTATTTGCCCATCGATCCCAGCTTCCCGGCGAATCGCATTCACCACGTACTGCTGGAGGCGAAGCCCACCTTGGTGATTCGCGACGATGACATCGACGCCGGCCGTTTCCAGGGAACTC------------CCACCGAACTGTATGCCAAATCCCTCCAGCTGGCCGGCTCCAATCTGCTCTCAGAGGAGATGCTGCGCGGTGGCAACGACCACATCGCCATCGT	23	Deletion	0.01	-12
CTGGCCATCTGGAAGGCTGGTGGCGCGTATTTGCCCATCGATCCCAGCTTCCCGGCGAATCGCATTCACCACATACTGCTGGAGGCGAAGCCCACCTTGGTGATTCGCGACGATGACATCGACGCCGGCCGTTTCCAGGGAACTC------------CCACCGAACTGTATGCCAAATCCCTCCAGCTGGCCGGCTCCAATCTGCTCTCAGAGGAGATGCTGCGCGGTGGCAACGACCACATCGCCATCGT	23	Deletion	0.01	-12
CTGGCCATCTGTAAGGCTGGCGGCGCGTATTTGCCCATCGATCCCAGCTTCCCGGCGAATCGCATTCACCACATACTGCTGGAGGCGAAGCCCACCTTGGTGATTCGCGACGATGACATCGACGCCGGCCGTTTCCAGGGAACTC------------CCACCGAACTGTATGCCAAATCCCTCCAGCTGGCCGGCTCCAATCTGCTCTCAGAGGAGATGCTGCGCGGTGGCAACGACCACATCGCCATCGT	23	Deletion	0.01	-12
CTGGCAATCTGGAAGGCTGGCGGCGCGTATTTGCCCATCGATCCCAGCTTCCCGGCGAATCGCATTCACCACATACTGCTGGAGGCGAAGCCCACCTTGGTGATTCGCGACGATGACATCGACGCCGGCCGTTTCCAGGGAACTC------------CCACCGAACTGTATGCCAAATCCCTCCAGCTGGCCGGCTCCAATCTGCTCTCAGAGGAGATGCTGCGCGGTGGCAACGACCACATCGCCATCGT	22	Deletion	0.01	-12
CTGGCCATCTGGAAGGCTAGCGGCGCGTATTTGCCCATCGATCCCAGCTTCCCGGCGAATCGCATTCACCACATACTGCTGGAGGCGAAGCCCACCTTGGTGATTCGCGACGATGACATCGACGCCGGCCGTTTCCAGGGAACTC------------CCACCGAACTGTATGCCAAATCCCTCCAGCTGGCCGGCTCCAATCTGCTCTCAGAGGAGATGCTGCGCGGTGGCAACGACCACATCGCCATCGT	22	Deletion	0.01	-12
CTGGCCATCTGGAAGGCTGGCGGCGCGTATTTACCCATCGATCCCAGCTTCCCGGCGAATCGCATTCACCACATACTGCTGGAGGCGAAGCCCACCTTGGTGATTCGCGACGATGACATCGACGCCGGCCGTTTCCAGGGAACTC------------CCACCGAACTGTATGCCAAATCCCTCCAGCTGGCCGGCTCCAATCTGCTCTCAGAGGAGATGCTGCGCGGTGGCAACGACCACATCGCCATCGT	22	Deletion	0.01	-12
CTGGCCATCTGGAAGGCTGGCGGCGCGTATTTGCCCATCGATCCCAGCTTCCCGGCGAATCGCATCCACCACATACTGCTGGAGGCGAAGCCCACCTTGGTGATTCGCGACGATGACATCGACGCCGGCCGTTTCCAGGGAACTC------------CCACCGAACTGTATGCCAAATCCCTCCAGCTGGCCGGCTCCAATCTGCTCTCAGAGGAGATGCTGCGCGGTGGCAACGACCACATCGCCATCGT	22	Deletion	0.01	-12
CTGGCCATCTGGAAGGCTGGCGGCGCGTATTTGCCCATCGATCCCAGCTTCCCGGCGAATCGCATTCACCACATACTGCTGGAGGCGAAGCCCACCTTGGTGATTCGCGACGAGGACATCGACGCCGGCCGTTTCCAGGGAACTC------------CCACCGAACTGTATGCCAAATCCCTCCAGCTGGCCGGCTCCAATCTGCTCTCAGAGGAGATGCTGCGCGGTGGCAACGACCACATCGCCATCGT	22	Deletion	0.01	-12
CTGGCCATCTGGAAGGCTGGCGGCGCGTATTTGCCCATCGATCCCAGCTTCCCGGCGAATCGCATTCACCACATACTGCTGGAGGCGAAGCCCACCTTGGTGATTCGCGACGATGACATCGACGCCGACCGTTTCCAGGGAACTC------------CCACCGAACTGTATGCCAAATCCCTCCAGCTGGCCGGCTCCAATCTGCTCTCAGAGGAGATGCTGCGCGGTGGCAACGACCACATCGCCATCGT	22	Deletion	0.01	-12
CTGGCCATCTGGAAGGCTGGCGGCGCGTATTTGCCCATCGATCCCAGCTTCCCGGCGAATCGCATTCACCACATACTGCTGGAGGCGAAGCCCACCTTGGTGATTCGCGACGATGACATCGACGCCGGCCGTTTCCA-GGAAC----------TCCACCACCGAACTGTATGCCAAATCCCTCCAGCTGGCCGGCTCCAATCTGCTCTCAGAGGAGATGCTGCGCGGTGGCAACGACCACATCGCCATCGT	22	Deletion	0.01	-11
CTGGCCATCTGGAAGGCTGGCGGCGCGTATTTGCCCATCGATCCCAGCTTCCCGGCGAATCGCATTCACCACATACTGCTGGAGGCGAAGCCCACCTTGGTGATTCGCGACGATGACATCGACGCCGGCCGTTTCCAGGGAACTC------------CCACCGAACTGTATGCCAAATCCCTCCAGCTGGCCGGCTCCAATCTGCTCTCAGAGGAGATGCTGCGCGGTGGCAACGACCACATAGCCATCGT	22	Deletion	0.01	-12
CTGGCCATCTGGAAGGCTGGCGGCGCGTATTTGCCCATCGATCCCAGCTTCCCGGCGAATCGCATTCACCACATACTGCTGGAGGCGAAGCCCACCTTGGTGATTCGCGACGATGACATCGACGCCGGCCGTTTCCAGGGCACTC------------CCACCGAACTGTATGCCAAATCCCTCCAGCTGGCCGGCTCCAATCTGCTCTCAGAGGAGATGCTGCGCGGTGGCAACGACCACATCGCCATCGT	22	Deletion	0.01	-12
CTGGCCATCTGGAAGGCTGGCGGCGCGTATTTGCCCATCGATCCCAGCTTCCCGGCGAATCGCATTCACCACATACTGCTGGAGGCGAAGCCCACCTTGGTGATTCGCGACGATGACATCGACGCTGGCCGTTTCCAGGGAACTC------------CCACCGAACTGTATGCCAAATCCCTCCAGCTGGCCGGCTCCAATCTGCTCTCAGAGGAGATGCTGCGCGGTGGCAACGACCACATCGCCATCGT	22	Deletion	0.01	-12
CTGGCCATCTGGAAGGCTGGCGGCGCGTATTTGCCCATCGATCCCAGCTTCCCGGCGAATCGCATTCACCACATACTGCTGGAGGCGAAGCCCACCTTGGTGATTCGCGACGATGACATCGGCGCCGGCCGTTTCCAGGGAACTC------------CCACCGAACTGTATGCCAAATCCCTCCAGCTGGCCGGCTCCAATCTGCTCTCAGAGGAGATGCTGCGCGGTGGCAACGACCACATCGCCATCGT	22	Deletion	0.01	-12
CTGGCCATCTGGAAGGCTGGCGGCGCGTATTTGCCCATCGATCCCAGCTTCCCGGCGAATCGCATTCACCACATACTGCTGGAGGCGAAGCCCGCCTTGGTGATTCGCGACGATGACATCGACGCCGGCCGTTTCCAGGGAACTC------------CCACCGAACTGTATGCCAAATCCCTCCAGCTGGCCGGCTCCAATCTGCTCTCAGAGGAGATGCTGCGCGGTGGCAACGACCACATCGCCATCGT	22	Deletion	0.01	-12
CTGGCCATCTGGAAGGCTGGCGGCGCGTATTTGCCCATCGATCCCAGCTTCCCGGCGAATCGCATTCACCACATCCTGCTGGAGGCGAAGCCCACCTTGGTGATTCGCGACGATGACATCGACGCCGGCCGTTTCCAGGGAACTC------------CCACCGAACTGTATGCCAAATCCCTCCAGCTGGCCGGCTCCAATCTGCTCTCAGAGGAGATGCTGCGCGGTGGCAACGACCACATCGCCATCGT	22	Deletion	0.01	-12
CTGGCCATCTGGAAGGCTGGCGGCGCGTATTTGCCCATCGATCCCAGCTTCCCGGCGGATCGCATTCACCACATACTGCTGGAGGCGAAGCCCACCTTGGTGATTCGCGACGATGACATCGACGCCGGCCGTTTCCAGGGAACTC------------CCACCGAACTGTATGCCAAATCCCTCCAGCTGGCCGGCTCCAATCTGCTCTCAGAGGAGATGCTGCGCGGTGGCAACGACCACATCGCCATCGT	22	Deletion	0.01	-12
CTGGCCATCTCGAAGGCTGGCGGCGCGTATTTGCCCATCGATCCCAGCTTCCCGGCGAATCGCATTCACCACATACTGCTGGAGGCGAAGCCCACCTTGGTGATTCGCGACGATGACATCGACGCCGGCCGTTTCCAGGGAACTC------------CCACCGAACTGTATGCCAAATCCCTCCAGCTGGCCGGCTCCAATCTGCTCTCAGAGGAGATGCTGCGCGGTGGCAACGACCACATCGCCATCGT	21	Deletion	0.01	-12
CTGGCCATCTGGAAGGCTGGCGGCGCGTATTTGCCCAACGATCCCAGCTTCCCGGCGAATCGCATTCACCACATACTGCTGGAGGCGAAGCCCACCTTGGTGATTCGCGACGATGACATCGACGCCGGCCGTTTCCAGGGAACTC------------CCACCGAACTGTATGCCAAATCCCTCCAGCTGGCCGGCTCCAATCTGCTCTCAGAGGAGATGCTGCGCGGTGGCAACGACCACATCGCCATCGT	21	Deletion	0.01	-12
CTGGCCATCTGGAAGGCTGGCGGCGCGTATTTGCCCATCGATCCCAGCTTCCCGGCGAATCGCATTCACCACATACTGCTGGAGGCGAAGCCCACCCTGGTGATTCGCGACGATGACATCGACGCCGGCCGTTTCCAGGGAACTC------------CCACCGAACTGTATGCCAAATCCCTCCAGCTGGCCGGCTCCAATCTGCTCTCAGAGGAGATGCTGCGCGGTGGCAACGACCACATCGCCATCGT	21	Deletion	0.01	-12
CTGGCCATCTGGAAGGCTGGCGGCGCGTATTTGCCCATCGATCCCAGCTTCCCGGCGAATCGCATTCACCACATACTGCTGGAGGCGAAGCCCACCTTGGTGATTCGCGACGATGACATCGACGCCGGCCGTTTCCAGGGAACTC------------CAACCGAACTGTATGCCAAATCCCTCCAGCTGGCCGGCTCCAATCTGCTCTCAGAGGAGATGCTGCGCGGTGGCAACGACCACATCGCCATCGT	21	Deletion	0.01	-12
CTGGCCATCTGGAAGGCTGGCGGCGCGTATTTGCCCATCGATCCCAGCTTCCCGGCGAATCGCATTCACCACATACTGCTGGAGGCGAAGCCCACCTTGGTGATTCGCGACGATGACATCGACGCCGGCCGTTTCCAGGGAACTC------------CCACCGAACTGTATGCCAAATCCCTCCAGCTGACCGGCTCCAATCTGCTCTCAGAGGAGATGCTGCGCGGTGGCAACGACCACATCGCCATCGT	21	Deletion	0.01	-12
CTGGCCATCTGGAAGGCTGGCGGCGCGTATTTGCCCATCGATCCCAGCTTCCCGGCGAATCGCATTCACCACATACTGCTGGAGGCGAAGCCCACCTTGGTGATTCGCGACGATGACATCGACGCCGGCCGTTTCCAGGGAACTCCCAGG------------GAACTGTATGCCAAATCCCTCCAGCTGGCCGGCTCCAATCTGCTCTCAGAGGAGATGCTGCGCGGTGGCAACGACCACATCGCCATCGT	21	Deletion	0.01	-12
CTGGCCATCTGGAAGGCTGGCGGCGCGTATTTGCCCATCGATCCCAGCTTCCCGGCGAATCGCATTCACCACATACTGCTGGAGGTGAAGCCCACCTTGGTGATTCGCGACGATGACATCGACGCCGGCCGTTTCCAGGGAACTC------------CCACCGAACTGTATGCCAAATCCCTCCAGCTGGCCGGCTCCAATCTGCTCTCAGAGGAGATGCTGCGCGGTGGCAACGACCACATCGCCATCGT	21	Deletion	0.01	-12
CTGGCCATCTGGAAGGCTGGCGGCGCGTATTTGCCCATCGATCCTAGCTTCCCGGCGAATCGCATTCACCACATACTGCTGGAGGCGAAGCCCACCTTGGTGATTCGCGACGATGACATCGACGCCGGCCGTTTCCAGGGAACTC------------CCACCGAACTGTATGCCAAATCCCTCCAGCTGGCCGGCTCCAATCTGCTCTCAGAGGAGATGCTGCGCGGTGGCAACGACCACATCGCCATCGT	21	Deletion	0.01	-12
CTGGCCATCTGGAAGGCTGGCGGCGCGTATTTGCCCATCTATCCCAGCTTCCCGGCGAATCGCATTCACCACATACTGCTGGAGGCGAAGCCCACCTTGGTGATTCGCGACGATGACATCGACGCCGGCCGTTTCCAGGGAACTC------------CCACCGAACTGTATGCCAAATCCCTCCAGCTGGCCGGCTCCAATCTGCTCTCAGAGGAGATGCTGCGCGGTGGCAACGACCACATCGCCATCGT	21	Deletion	0.01	-12
CTGGCCACCTGGAAGGCTGGCGGCGCGTATTTGCCCATCGATCCCAGCTTCCCGGCGAATCGCATTCACCACATACTGCTGGAGGCGAAGCCCACCTTGGTGATTCGCGACGATGACATCGACGCCGGCCGTTTCCAGGGAACTC------------CCACCGAACTGTATGCCAAATCCCTCCAGCTGGCCGGCTCCAATCTGCTCTCAGAGGAGATGCTGCGCGGTGGCAACGACCACATCGCCATCGT	20	Deletion	0	-12
CTGGCCATCTGGAAGGCTGGCGGCGCGTAGTTGCCCATCGATCCCAGCTTCCCGGCGAATCGCATTCACCACATACTGCTGGAGGCGAAGCCCACCTTGGTGATTCGCGACGATGACATCGACGCCGGCCGTTTCCAGGGAACTC------------CCACCGAACTGTATGCCAAATCCCTCCAGCTGGCCGGCTCCAATCTGCTCTCAGAGGAGATGCTGCGCGGTGGCAACGACCACATCGCCATCGT	20	Deletion	0	-12
CTGGCCATCTGGAAGGCTGGCGGCGCGTATTTGCCCATCAATCCCAGCTTCCCGGCGAATCGCATTCACCACATACTGCTGGAGGCGAAGCCCACCTTGGTGATTCGCGACGATGACATCGACGCCGGCCGTTTCCAGGGAACTC------------CCACCGAACTGTATGCCAAATCCCTCCAGCTGGCCGGCTCCAATCTGCTCTCAGAGGAGATGCTGCGCGGTGGCAACGACCACATCGCCATCGT	20	Deletion	0	-12
CTGGCCATCTGGAAGGCTGGCGGCGCGTATTTGCCCATCGATCCCAGCTTCCCGGCGAATCGCATTCACCACATACTACTGGAGGCGAAGCCCACCTTGGTGATTCGCGACGATGACATCGACGCCGGCCGTTTCCAGGGAACTC------------CCACCGAACTGTATGCCAAATCCCTCCAGCTGGCCGGCTCCAATCTGCTCTCAGAGGAGATGCTGCGCGGTGGCAACGACCACATCGCCATCGT	20	Deletion	0	-12
CTGGCCATCTGGAAGGCTGGCGGCGCGTATTTGCCCATCGATCCCAGCTTCCCGGCGAATCGCATTCACCACATACTGCTGGAGGCGAAGCCCACCTTGGTGACTCGCGACGATGACATCGACGCCGGCCGTTTCCAGGGAACTC------------CCACCGAACTGTATGCCAAATCCCTCCAGCTGGCCGGCTCCAATCTGCTCTCAGAGGAGATGCTGCGCGGTGGCAACGACCACATCGCCATCGT	20	Deletion	0	-12
CTGGCCATCTGGAAGGCTGGCGGCGCGTATTTGCCCATCGATCCCAGCTTCCCGGCGAATCGCATTCACCACATACTGCTGGAGGCGAAGCCCACCTTGGTGATTCGCGACGACGACATCGACGCCGGCCGTTTCCAGGGAACTC------------CCACCGAACTGTATGCCAAATCCCTCCAGCTGGCCGGCTCCAATCTGCTCTCAGAGGAGATGCTGCGCGGTGGCAACGACCACATCGCCATCGT	20	Deletion	0	-12
CTGGCCATCTGGAAGGCTGGCGGCGCGTATTTGCCCATCGATCCCAGCTTCCCGGCGAATCGCATTCACCACATACTGCTGGAGGCGAAGCCCACCTTGGTGATTCGCGACGATGACACCGACGCCGGCCGTTTCCAGGGAACTC------------CCACCGAACTGTATGCCAAATCCCTCCAGCTGGCCGGCTCCAATCTGCTCTCAGAGGAGATGCTGCGCGGTGGCAACGACCACATCGCCATCGT	20	Deletion	0	-12
CTGGCCATCTGGAAGGCTGGCGGCGCGTATTTGCCCATCGATCCCAGCTTCCCGGCGAATCGCATTCACCACATACTGCTGGAGGCGAAGCCCACCTTGGTGATTCGCGACGATGACATCGACGCCGGCCGTTTCCAGGGAACT-------------CCACCGACCTGTATGCCAAATCCCTCCAGCTGGCCGGCTCCAATCTGCTCTCAGAGGAGATGCTGCGCGGTGGCAACGACCACATCGCCATCGT	20	Deletion	0	-13
CTGGCCATCTGGAAGGCTGGCGGCGCGTATTTGCCCATCGATCCCAGCTTCCCGGCGAATCGCATTCACCACATACTGCTGGAGGCGAAGCCCACCTTGGTGATTCGCGACGATGACATCGACGCCGGCCGTTTCCAGGGAACTC------------CCACCGAACTGTATGCCAAATCCCTCCAGCTGGCCGGCTCCAATCTGCGCTCAGAGGAGATGCTGCGCGGTGGCAACGACCACATCGCCATCGT	20	Deletion	0	-12
CTGGCCATCTGGAAGGCTGGCGGCGCGTATTTGCCCATCGATCCCAGCTTCCCGGCGAATCGCATTCACCACATACTGCTGGAGGCGAAGCCCACCTTGGTGATTCGCGACGATGACATCGACGCCGGCCGTTTCCAGGGAACTC------------CCACCGAACTGTATGCCAAATCCCTCCAGCTGGCCGGCTCCAATCTGCTCCCAGAGGAGATGCTGCGCGGTGGCAACGACCACATCGCCATCGT	20	Deletion	0	-12
CTGGCCATCTGGAAGGCTGGCGGCGCGTATTTGCCCATCGATCCCAGCTTCCCGGCGAATCGCATTCACCACATACTGCTGGAGGCGAAGCCCACCTTGGTGATTCGCGACGATGACATCGACGCCGGCCGTTTCCAGGGAACTC------------CCACCGAACTGTATGCCAAATCCCTCCAGCTGGCCGGCTCCAATCTGCTCTCAGAGGAGACGCTGCGCGGTGGCAACGACCACATCGCCATCGT	20	Deletion	0	-12
CTGGCCATCTGGAAGGCTGGCGGCGCGTATTTGCCCATCGATCCCAGCTTCCCGGCGAATCGCATTCACCACATACTGCTGGAGGCGAAGCCCACCTTGGTGATTCGCGACGATGACATCGACGCCGGCCGTTTCCAGGGAACTC------------CCACCGAACTGTATGCCAAATCCCTCCAGCTGGCCGGCTCCAATCTGCTCTCAGAGGAGATGCTGCGCGGCGGCAACGACCACATCGCCATCGT	20	Deletion	0	-12
CTGGCCATCTGGAAGGCTGGCGGCGCGTATTTGCCCATCGATCCCAGCTTCCCGGCGAATCGCATTCACCACATACTGCTGGAGGCGAAGCCCACCTTGGTGATTCGCGACGATGACATCGACGCCGGCCGTTTCCAGGGAACTC------------CCACCGAACTGTATGCCAAATCCCTCCAGCTGGCCGGCTCCAATCTGCTCTCAGAGGAGATGCTGCGCGGTGGCAACGACCACATCGACATCGT	20	Deletion	0	-12
CTGGCCATCTGGAAGGCTGGCGGCGCGTATTTGCCCATCGATCCCAGCTTCCCGGCGAATCGCATTCACCACATACTGCTGGAGGCGAAGCCCACCTTGGTGATTCGCGACGATGACATCGACGCCGGCCGTTTCCAGGGAACTC------------CCACCGAACTGTATGCCAAATCCCTCCAGCTGGCCGGCTCCAATCTGCTCTCAGAGGAGATGCTGCGCGGTGGCAACGACTACATCGCCATCGT	20	Deletion	0	-12
CTGGCCATCTGGAAGGCTGGCGGCGCGTATTTGCCCATCGATCCCAGCTTCCCGGCGAATCGCATTCACCACATACTGCTGGAGGCGAAGCCCACCTTGGTGATTCGCGACGATGACATCGACGCCGGCCGTTTCCAGGGAACTC------------CCACCGAACTGTATGCCAAATCCCTCCAGCTGGCCGGCTCCAATCTGCTCTCAGAGGAGATGCTGTGCGGTGGCAACGACCACATCGCCATCGT	20	Deletion	0	-12
CTGGCCATCTGGAAGGCTGGCGGCGCGTATTTGCCCATCGATCCCAGCTTCCCGGCGAATCGCATTCACCACATACTGCTGGAGGCGAAGCCCACCTTGGTGATTCGCGACGATGACATCGACGCCGGCCGTTTCCAGGGAACTC------------CCACCGAACTGTATGCCAAGTCCCTCCAGCTGGCCGGCTCCAATCTGCTCTCAGAGGAGATGCTGCGCGGTGGCAACGACCACATCGCCATCGT	20	Deletion	0	-12
CTGGCCATCTGGAAGGCTGGCGGCGCGTATTTGCCCATCGATCCCAGCTTCCCGGCGAATCGCATTCACCACATACTGCTGGAGGCGAAGCCCACCTTGGTGATTTGCGACGATGACATCGACGCCGGCCGTTTCCAGGGAACTC------------CCACCGAACTGTATGCCAAATCCCTCCAGCTGGCCGGCTCCAATCTGCTCTCAGAGGAGATGCTGCGCGGTGGCAACGACCACATCGCCATCGT	20	Deletion	0	-12
CTGGCCATCTGGAAGGCTGGCGGCGCGTATTTGCCCATCGATCCCAGCTTCCTGGCGAATCGCATTCACCACATACTGCTGGAGGCGAAGCCCACCTTGGTGATTCGCGACGATGACATCGACGCCGGCCGTTTCCAGGGAACTC------------CCACCGAACTGTATGCCAAATCCCTCCAGCTGGCCGGCTCCAATCTGCTCTCAGAGGAGATGCTGCGCGGTGGCAACGACCACATCGCCATCGT	20	Deletion	0	-12
CTGGCCATCTGGAAGGCTGGCGGCGCGTATTTGCCTATCGATCCCAGCTTCCCGGCGAATCGCATTCACCACATACTGCTGGAGGCGAAGCCCACCTTGGTGATTCGCGACGATGACATCGACGCCGGCCGTTTCCAGGGAACTC------------CCACCGAACTGTATGCCAAATCCCTCCAGCTGGCCGGCTCCAATCTGCTCTCAGAGGAGATGCTGCGCGGTGGCAACGACCACATCGCCATCGT	20	Deletion	0	-12
CTGGCCATCTGGAAGGCTGGCGGCGCGTATTCGCCCATCGATCCCAGCTTCCCGGCGAATCGCATTCACCACATACTGCTGGAGGCGAAGCCCACCTTGGTGATTCGCGACGATGACATCGACGCCGGCCGTTTCCAGGGAACT-------------CCACCGAACTGTATGCCAAATCCCTCCAGCTGGCCGGCTCCAATCTGCTCTCAGAGGAGATGCTGCGCGGTGGCAACGACCACATCGCCATCGT	19	Deletion	0	-13
CTGGCCATCTGGAAGGCTGGCGGCGCGTATTCGCCCATCGATCCCAGCTTCCCGGCGAATCGCATTCACCACATACTGCTGGAGGCGAAGCCCACCTTGGTGATTCGCGACGATGACATCGACGCCGGCCGTTTCCAGGGAACTCCCA-------------CGAACTGTATGCCAAATCCCTCCAGCTGGCCGGCTCCAATCTGCTCTCAGAGGAGATGCTGCGCGGTGGCAACGACCACATCGCCATCGT	19	Deletion	0	-13
CTGGCCATCTGGAAGGCTGGCGGCGCGTATTTGCCCACCGATCCCAGCTTCCCGGCGAATCGCATTCACCACATACTGCTGGAGGCGAAGCCCACCTTGGTGATTCGCGACGATGACATCGACGCCGGCCGTTTCCAGGGAACTC------------CCACCGAACTGTATGCCAAATCCCTCCAGCTGGCCGGCTCCAATCTGCTCTCAGAGGAGATGCTGCGCGGTGGCAACGACCACATCGCCATCGT	19	Deletion	0	-12
CTGGCCATCTGGAAGGCTGGCGGCGCGTATTTGCCCATCGATCCCAGCATCCCGGCGAATCGCATTCACCACATACTGCTGGAGGCGAAGCCCACCTTGGTGATTCGCGACGATGACATCGACGCCGGCCGTTTCCAGGGAACTC------------CCACCGAACTGTATGCCAAATCCCTCCAGCTGGCCGGCTCCAATCTGCTCTCAGAGGAGATGCTGCGCGGTGGCAACGACCACATCGCCATCGT	19	Deletion	0	-12
CTGGCCATCTGGAAGGCTGGCGGCGCGTATTTGCCCATCGATCCCAGCTTCCCGACGAATCGCATTCACCACATACTGCTGGAGGCGAAGCCCACCTTGGTGATTCGCGACGATGACATCGACGCCGGCCGTTTCCAGGGAACTC------------CCACCGAACTGTATGCCAAATCCCTCCAGCTGGCCGGCTCCAATCTGCTCTCAGAGGAGATGCTGCGCGGTGGCAACGACCACATCGCCATCGT	19	Deletion	0	-12
CTGGCCATCTGGAAGGCTGGCGGCGCGTATTTGCCCATCGATCCCAGCTTCCCGGCGAATCGCACTCACCACATACTGCTGGAGGCGAAGCCCACCTTGGTGATTCGCGACGATGACATCGACGCCGGCCGTTTCCAGGGAACTC------------CCACCGAACTGTATGCCAAATCCCTCCAGCTGGCCGGCTCCAATCTGCTCTCAGAGGAGATGCTGCGCGGTGGCAACGACCACATCGCCATCGT	19	Deletion	0	-12
CTGGCCATCTGGAAGGCTGGCGGCGCGTATTTGCCCATCGATCCCAGCTTCCCGGCGAATCGCATTCACCACATACTGCTGGAGGCGAAGACCACCTTGGTGATTCGCGACGATGACATCGACGCCGGCCGTTTCCAGGGAACTC------------CCACCGAACTGTATGCCAAATCCCTCCAGCTGGCCGGCTCCAATCTGCTCTCAGAGGAGATGCTGCGCGGTGGCAACGACCACATCGCCATCGT	19	Deletion	0	-12
CTGGCCATCTGGAAGGCTGGCGGCGCGTATTTGCCCATCGATCCCAGCTTCCCGGCGAATCGCATTCACCACATACTGCTGGAGGCGAAGCCCACCTAGGTGATTCGCGACGATGACATCGACGCCGGCCGTTTCCAGGGAACTC------------CCACCGAACTGTATGCCAAATCCCTCCAGCTGGCCGGCTCCAATCTGCTCTCAGAGGAGATGCTGCGCGGTGGCAACGACCACATCGCCATCGT	19	Deletion	0	-12
CTGGCCATCTGGAAGGCTGGCGGCGCGTATTTGCCCATCGATCCCAGCTTCCCGGCGAATCGCATTCACCACATACTGCTGGAGGCGAAGCCCACCTTGGTGATTCGCGACAATGACATCGACGCCGGCCGTTTCCAGGGAACTC------------CCACCGAACTGTATGCCAAATCCCTCCAGCTGGCCGGCTCCAATCTGCTCTCAGAGGAGATGCTGCGCGGTGGCAACGACCACATCGCCATCGT	19	Deletion	0	-12
CTGGCCATCTGGAAGGCTGGCGGCGCGTATTTGCCCATCGATCCCAGCTTCCCGGCGAATCGCATTCACCACATACTGCTGGAGGCGAAGCCCACCTTGGTGATTCGCGACGATGACATCGACGCCGGCCGTTTCCAGGGAACTC------------CCACCGAACTGTATGCCAAATCCCTCCAGCTGGCCGGCTCCAATCTGCTCACAGAGGAGATGCTGCGCGGTGGCAACGACCACATCGCCATCGT	19	Deletion	0	-12
CTGGCCATCTGGAAGGCTGGCGGCGCGTATTTGCCCATCGATCCCAGCTTCCCGGCGAATCGCATTCACCACATACTGCTGGAGGCGAAGCCCACCTTGGTGATTCGCGACGATGACATCGACGCCGGCCGTTTCCAGGGAACTC------------CCACCGAACTGTATGCCAAATCCCTCCAGCTGGCCGGCTCCAATCTGCTCTCAGAGGAGATGCTGCGCGGTGGCAACGACCACATGGCCATCGT	19	Deletion	0	-12
CTGGCCATCTGGAAGGCTGGCGGCGCGTATTTGCCCATCGATCCCAGCTTCCCGGCGAATCGCATTCACCACATACTGCTGGAGGCGAAGCCCACCTTGGTGATTCGCGACGATGACATCGACGCCGGCCGTTTCCAGGGAACTC------------CCACCGAACTGTATGCCAAATCCCTCCAGCTGGCCGGCTCCAATCTGCTCTCAGAGGAGATGCTGCGCGGTGTCAACGACCACATCGCCATCGT	19	Deletion	0	-12
CTGGCCATCTGGAAGGCTGGCGGCGCGTATTTGCCCATCGATCCCAGCTTCCCGGCGAATCGCATTCACCACATACTGCTGGAGGCGAAGCCCACCTTGGTGATTCGCGACGATGACATCGACGCCGGCCGTTTCCAGGGAACTC------------CCACCGAACTGTATGCCAAATCCCTCCAGCTGGTCGGCTCCAATCTGCTCTCAGAGGAGATGCTGCGCGGTGGCAACGACCACATCGCCATCGT	19	Deletion	0	-12
CTGGCCATCTGGAAGGCTGGCGGCGCGTATTTGCCCATCGATCCCAGCTTCCCGGCGAATCGCATTCACCACATACTGCTGGAGGCGAAGCCCACCTTGGTGATTCGCGACGATGACATCGACGCCGGCCGTTTCCAGGGAACTC------------CCACCGAACTGTATTCCAAATCCCTCCAGCTGGCCGGCTCCAATCTGCTCTCAGAGGAGATGCTGCGCGGTGGCAACGACCACATCGCCATCGT	19	Deletion	0	-12
CTGGCCATCTGGAAGGCTGGCGGCGCGTATTTGCCCATCGATCCCAGCTTCCCGGCGAATCGCATTCACCACATACTGCTGGAGGCGAAGCCCACCTTGGTGATTCGCGACGGTGACATCGACGCCGGCCGTTTCCAGGGAACTC------------CCACCGAACTGTATGCCAAATCCCTCCAGCTGGCCGGCTCCAATCTGCTCTCAGAGGAGATGCTGCGCGGTGGCAACGACCACATCGCCATCGT	19	Deletion	0	-12
CTGGCCATCTGGAAGGCTGGCGGCGCGTATTTGCCCATCGATCCCAGCTTCCCGGCGAATCGCATTCACCACATACTGCTGGAGGCGAAGCCCACCTTGGTGATTCGCGATGATGACATCGACGCCGGCCGTTTCCAGGGAACTC------------CCACCGAACTGTATGCCAAATCCCTCCAGCTGGCCGGCTCCAATCTGCTCTCAGAGGAGATGCTGCGCGGTGGCAACGACCACATCGCCATCGT	19	Deletion	0	-12
CTGGCCATCTGGAAGGCTGGCGGCGCGTATTTGCCCATCGATCCCAGCTTCCCGGCGAATCGCATTCACCACATACTGCTGGAGGCGAAGCCCATCTTGGTGATTCGCGACGATGACATCGACGCCGGCCGTTTCCAGGGAACTC------------CCACCGAACTGTATGCCAAATCCCTCCAGCTGGCCGGCTCCAATCTGCTCTCAGAGGAGATGCTGCGCGGTGGCAACGACCACATCGCCATCGT	19	Deletion	0	-12
CTGGCCATCTGGAAGGCTGGCGGCGCGTATTTGCCCCTCGATCCCAGCTTCCCGGCGAATCGCATTCACCACATACTGCTGGAGGCGAAGCCCACCTTGGTGATTCGCGACGATGACATCGACGCCGGCCGTTTCCAGGGAACTC------------CCACCGAACTGTATGCCAAATCCCTCCAGCTGGCCGGCTCCAATCTGCTCTCAGAGGAGATGCTGCGCGGTGGCAACGACCACATCGCCATCGT	19	Deletion	0	-12
CTGGCCATCTGGAAGGCTGGCGGCGCGTATTTGCTCATCGATCCCAGCTTCCCGGCGAATCGCATTCACCACATACTGCTGGAGGCGAAGCCCACCTTGGTGATTCGCGACGATGACATCGACGCCGGCCGTTTCCAGGGAACTC------------CCACCGAACTGTATGCCAAATCCCTCCAGCTGGCCGGCTCCAATCTGCTCTCAGAGGAGATGCTGCGCGGTGGCAACGACCACATCGCCATCGT	19	Deletion	0	-12
CTGGCCATCTGGAAGGCAGGCGGCGCGTATTTGCCCATCGATCCCAGCTTCCCGGCGAATCGCATTCACCACATACTGCTGGAGGCGAAGCCCACCTTGGTGATTCGCGACGATGACATCGACGCCGGCCGTTTCCAGGGAACTC------------CCACCGAACTGTATGCCAAATCCCTCCAGCTGGCCGGCTCCAATCTGCTCTCAGAGGAGATGCTGCGCGGTGGCAACGACCACATCGCCATCGT	18	Deletion	0	-12
CTGGCCATCTGGAAGGCTGGCGGCGCGTATTTGCCCATCGATCCAAGCTTCCCGGCGAATCGCATTCACCACATACTGCTGGAGGCGAAGCCCACCTTGGTGATTCGCGACGATGACATCGACGCCGGCCGTTTCCAGGGAACTC------------CCACCGAACTGTATGCCAAATCCCTCCAGCTGGCCGGCTCCAATCTGCTCTCAGAGGAGATGCTGCGCGGTGGCAACGACCACATCGCCATCGT	18	Deletion	0	-12
CTGGCCATCTGGAAGGCTGGCGGCGCGTATTTGCCCATCGATCCCAGCTTCCCAGCGAATCGCATTCACCACATACTGCTGGAGGCGAAGCCCACCTTGGTGATTCGCGACGATGACATCGACGCCGGCCGTTTCCAGGGAACTC------------CCACCGAACTGTATGCCAAATCCCTCCAGCTGGCCGGCTCCAATCTGCTCTCAGAGGAGATGCTGCGCGGTGGCAACGACCACATCGCCATCGT	18	Deletion	0	-12
CTGGCCATCTGGAAGGCTGGCGGCGCGTATTTGCCCATCGATCCCAGCTTCCCGGCGAATCGCATTCACCACATACTGCTGGAGGCGAAGCCCACCTTGGTGATTCGCGACGATGACATCGACGCCGGCCGTTTCCAGGGAACAC------------CCACCGAACTGTATGCCAAATCCCTCCAGCTGGCCGGCTCCAATCTGCTCTCAGAGGAGATGCTGCGCGGTGGCAACGACCACATCGCCATCGT	18	Deletion	0	-12
CTGGCCATCTGGAAGGCTGGCGGCGCGTATTTGCCCATCGATCCCAGCTTCCCGGCGAATCGCATTCACCACATACTGCTGGAGGCGAAGCCCACCTTGGTGATTCGCGACGATGACATCGACGCCGGCCGTTTCCAGGGAACTC------------CCACCGAACTGTATGCCAAATACCTCCAGCTGGCCGGCTCCAATCTGCTCTCAGAGGAGATGCTGCGCGGTGGCAACGACCACATCGCCATCGT	18	Deletion	0	-12
CTGGCCATCTGGAAGGCTGGCGGCGCGTATTTGCCCATCGATCCCAGCTTCCCGGCGAATCGCATTCACCACATACTGCTGGAGGCGAAGCCCACCTTGGTGATTCGCGACGATGACATCGACGCCGGCCGTTTCCAGGGAACTC------------CCACCGAACTGTATGCCAAATCCCTCCAGCTGGCCGGCTCCAATCTCCTCTCAGAGGAGATGCTGCGCGGTGGCAACGACCACATCGCCATCGT	18	Deletion	0	-12
CTGGCCATCTGGAAGGCTGGCGGCGCGTATTTGCCCATCGATCCCAGCTTCCCGGCGAATCGCATTCACCACATACTGCTGGAGGCGAAGCCCACCTTGGTGATTCGCGACGATGACATCGACGCCGGCCGTTTCCAGGGAACTC------------CCACCGAACTGTATGCCAAATCCCTCCAGCTGGCCGGCTCCAATCTGCTCTCAGAGGAGATGCTGCGCGATGGCAACGACCACATCGCCATCGT	18	Deletion	0	-12
CTGGCCATCTGGAAGGCTGGCGGCGCGTATTTGCCCATCGATCCCAGCTTCCCGGCGAATCGCATTCACCACATACTGCTGGAGGCGAAGCCCACCTTGGTGATTCGCGACGATGACATCGACGCCGGCCGTTTCCAGGGAACTC------------CCACCGAACTGTATGCCAAATCCCTCCAGCTGGCCGGCTCCAATCTGCTCTCAGAGGAGATGCTGCGTGGTGGCAACGACCACATCGCCATCGT	18	Deletion	0	-12
CTGGCCATCTGGAAGGCTGGCGGCGCGTATTTGCCCATCGATCCCAGCTTCCCGGCGAATCGCATTCACCACATACTGCTGGAGGCGAAGCCCACCTTGGTGATTCGCGACGATGACATCGACGCCGGCCGTTTCCAGGGAACTCCCA-------------CGAACTGTATGCCAAATCCCTCCAGCTGGCCGGCTCCACTCTGCTCTCAGAGGAGATGCTGCGCGGTGGCAACGACCACATCGCCATCGT	18	Deletion	0	-13
CTGGCCATCTGGAAGGCTGGCGGCGCGTATTTGCCCATCGATCCCAGCTTCCCGGCGAATCGCATTCACCACATACTGCTGGAGGCGAAGCCCACCTTGGTGATTCGCGACGATGACATCGACGCCGGCCGTTTCCAGGGAACTCCCA------CCGaaCCACCGAACTGTATGCCAAATCCCTCCAGCTGGCCGGCTCCACTCTGCTCTCAGAGGAGATGCTGCGCGGTGGCAACGACCACATCGCCATCGT	18	Insertion and Deletion	0	-4
CTGGCCATCTGGAAGGCTGGCGGCGCGTATTTGCCCATCGATCCCAGCTTCCCGGCGAATCGCATTCGCCACATACTGCTGGAGGCGAAGCCCACCTTGGTGATTCGCGACGATGACATCGACGCCGGCCGTTTCCAGGGAACTC------------CCACCGAACTGTATGCCAAATCCCTCCAGCTGGCCGGCTCCAATCTGCTCTCAGAGGAGATGCTGCGCGGTGGCAACGACCACATCGCCATCGT	18	Deletion	0	-12
CTGGCCATCTGGAAGGCTGGCGGCGCGTATTTGCCCATCGATCCCAGCTTCCCGGCGAATCGCATTTACCACATACTGCTGGAGGCGAAGCCCACCTTGGTGATTCGCGACGATGACATCGACGCCGGCCGTTTCCAGGGAACTC------------CCACCGAACTGTATGCCAAATCCCTCCAGCTGGCCGGCTCCAATCTGCTCTCAGAGGAGATGCTGCGCGGTGGCAACGACCACATCGCCATCGT	18	Deletion	0	-12
CTGGCCATCTGGAAGGCTGGCGGCGCGTATTTGCCCATCGATCCCAGCTTCTCGGCGAATCGCATTCACCACATACTGCTGGAGGCGAAGCCCACCTTGGTGATTCGCGACGATGACATCGACGCCGGCCGTTTCCAGGGAACTC------------CCACCGAACTGTATGCCAAATCCCTCCAGCTGGCCGGCTCCAATCTGCTCTCAGAGGAGATGCTGCGCGGTGGCAACGACCACATCGCCATCGT	18	Deletion	0	-12
CTGGCCATCTGGAAGGCTGGCGGCGTGTATTTGCCCATCGATCCCAGCTTCCCGGCGAATCGCATTCACCACATACTGCTGGAGGCGAAGCCCACCTTGGTGATTCGCGACGATGACATCGACGCCGGCCGTTTCCAGGGAACTC------------CCACCGAACTGTATGCCAAATCCCTCCAGCTGGCCGGCTCCAATCTGCTCTCAGAGGAGATGCTGCGCGGTGGCAACGACCACATCGCCATCGT	18	Deletion	0	-12
CTGGCCATCTGGAAGGCTGGCAGCGCGTATTTGCCCATCGATCCCAGCTTCCCGGCGAATCGCATTCACCACATACTGCTGGAGGCGAAGCCCACCTTGGTGATTCGCGACGATGACATCGACGCCGGCCGTTTCCAGGGAACTC------------CCACCGAACTGTATGCCAAATCCCTCCAGCTGGCCGGCTCCAATCTGCTCTCAGAGGAGATGCTGCGCGGTGGCAACGACCACATCGCCATCGT	17	Deletion	0	-12
CTGGCCATCTGGAAGGCTGGCGGCGCGTATTTGCCCATCGATCCCAGCTTCCCGGCAAATCGCATTCACCACATACTGCTGGAGGCGAAGCCCACCTTGGTGATTCGCGACGATGACATCGACGCCGGCCGTTTCCAGGGAACTC------------CCACCGAACTGTATGCCAAATCCCTCCAGCTGGCCGGCTCCAATCTGCTCTCAGAGGAGATGCTGCGCGGTGGCAACGACCACATCGCCATCGT	17	Deletion	0	-12
CTGGCCATCTGGAAGGCTGGCGGCGCGTATTTGCCCATCGATCCCAGCTTCCCGGCGAATCGAATTCACCACATACTGCTGGAGGCGAAGCCCACCTTGGTGATTCGCGACGATGACATCGACGCCGGCCGTTTCCAGGGAACTC------------CCACCGAACTGTATGCCAAATCCCTCCAGCTGGCCGGCTCCAATCTGCTCTCAGAGGAGATGCTGCGCGGTGGCAACGACCACATCGCCATCGT	17	Deletion	0	-12
CTGGCCATCTGGAAGGCTGGCGGCGCGTATTTGCCCATCGATCCCAGCTTCCCGGCGAATCGCATTCACCACATACTGCTGGAGGCGAAGCCCACCTTGGTGATTCACGACGATGACATCGACGCCGGCCGTTTCCAGGGAACTC------------CCACCGAACTGTATGCCAAATCCCTCCAGCTGGCCGGCTCCAATCTGCTCTCAGAGGAGATGCTGCGCGGTGGCAACGACCACATCGCCATCGT	17	Deletion	0	-12
CTGGCCATCTGGAAGGCTGGCGGCGCGTATTTGCCCATCGATCCCAGCTTCCCGGCGAATCGCATTCACCACATACTGCTGGAGGCGAAGCCCACCTTGGTGATTCGCGACGATGACATCGACGCCGGCCGTTTCCAGGGAACTC------------CCACCGAACTGTATGCCAAATCCATCCAGCTGGCCGGCTCCAATCTGCTCTCAGAGGAGATGCTGCGCGGTGGCAACGACCACATCGCCATCGT	17	Deletion	0	-12
CTGGCCATCTGGAAGGCTGGCGGCGCGTATTTGCCCATCGATCCCAGCTTCCCGGCGAATCGCATTCACCACATACTGCTGGAGGCGAAGCCCACCTTGGTGATTCGCGACGATGACATCGACGCCGGCCGTTTCCAGGGAACTC------------CCACCGAACTGTATGCCAAATCCCTCCAGCTGGCCGGCTCCAATCTGCTATCAGAGGAGATGCTGCGCGGTGGCAACGACCACATCGCCATCGT	17	Deletion	0	-12
CTGGCCATCTGGAAGGCTGGCGGCGCGTATTTGCCCATCGATCCCAGCTTCCCGGCGAATCGCATTCACCACATACTGCTGGAGGCGAAGCCCACCTTGGTGATTCGCGACGATGACATCGACGCCGGCCGTTTCCAGGGAACTC------------CCACCGAACTGTATGCCAAATCCCTCCAGCTGGCCGGCTCTAATCTGCTCTCAGAGGAGATGCTGCGCGGTGGCAACGACCACATCGCCATCGT	17	Deletion	0	-12
CTGGCCATCTGGAAGGCTGGCGGCGCGTATTTGCCCATCGATCCCAGCTTCCCGGCGAATCGCATTCACCACATACTGCTGGAGGCGAAGCCCACCTTGGTGATTCGCGACGATGACATCGACGCCGGCCGTTTCCAGGGAACTC------------CCATCGAACTGTATGCCAAATCCCTCCAGCTGGCCGGCTCCAATCTGCTCTCAGAGGAGATGCTGCGCGGTGGCAACGACCACATCGCCATCGT	17	Deletion	0	-12
CTGGCCATCTGGAAGGCTGGCGGCGCGTATTTGCCCATCGATCCCAGCTTCCCGGCGAATCGCATTCACCACATACTGCTGGAGGCGAAGCCCACCTTGGTGATTCGCGACGATGACATCGACGCCGGCCGTTTCCAGGGAACTCCCACCCAAActcccactCCACCACCGAACTGTATGCCAAATCCCTCCAGCTGGCCGGCTCCAATCTGCTCTCAGAGGAGATGCTGCGCGGTGGCAACGACCACATCGCCATCGT	17	Insertion	0	8
CTGGCCATCTGGAAGGCTGGCGGCGCGTATTTGCCCATCGATCCCAGCTTCCCGGCGAATCGCATTCACCACATACTGCTGGAGGCGAAGCCCACCTTGGTGATTCGCGACGATGACATCGACGCCGGCCGTTTCCAGGGACCTCCCA-------------CGAACTGTATGCCAAATCCCTCCAGCTGGCCGGCTCCAATCTGCTCTCAGAGGAGATGCTGCGCGGTGGCAACGACCACATCGCCATCGT	17	Deletion	0	-13
CTGGCCATCTGGAAGGCTGGCGGCGCGTATTTGCCCATCGATCCCAGCTTCCCGGCGAATCGCATTCACCACATACTGCTGGAGGCGAAGCCCACCTTGGTGATTCGCGACGATGACATCGACGCCGGCCGTTTCCCGGGAACTC------------CCACCGAACTGTATGCCAAATCCCTCCAGCTGGCCGGCTCCAATCTGCTCTCAGAGGAGATGCTGCGCGGTGGCAACGACCACATCGCCATCGT	17	Deletion	0	-12
CTGGCCATCTGGAAGGCTGGCGGCGCGTATTTGCCCATCGATCCCAGCTTCCCGGCGAATCGCATTCACCACATGCTGCTGGAGGCGAAGCCCACCTTGGTGATTCGCGACGATGACATCGACGCCGGCCGTTTCCAGGGAACTC------------CCACCGAACTGTATGCCAAATCCCTCCAGCTGGCCGGCTCCAATCTGCTCTCAGAGGAGATGCTGCGCGGTGGCAACGACCACATCGCCATCGT	17	Deletion	0	-12
CTGGCCATCTGGAATGCTGGCGGCGCGTATTTGCCCATCGATCCCAGCTTCCCGGCGAATCGCATTCACCACATACTGCTGGAGGCGAAGCCCACCTTGGTGATTCGCGACGATGACATCGACGCCGGCCGTTTCCAGGGAACTC------------CCACCGAACTGTATGCCAAATCCCTCCAGCTGGCCGGCTCCAATCTGCTCTCAGAGGAGATGCTGCGCGGTGGCAACGACCACATCGCCATCGT	17	Deletion	0	-12
CTGGCTATCTGGAAGGCTGGCGGCGCGTATTTGCCCATCGATCCCAGCTTCCCGGCGAATCGCATTCACCACATACTGCTGGAGGCGAAGCCCACCTTGGTGATTCGCGACGATGACATCGACGCCGGCCGTTTCCAGGGAACTC------------CCACCGAACTGTATGCCAAATCCCTCCAGCTGGCCGGCTCCAATCTGCTCTCAGAGGAGATGCTGCGCGGTGGCAACGACCACATCGCCATCGT	17	Deletion	0	-12
CTGGCCATCTAGAAGGCTGGCGGCGCGTATTTGCCCATCGATCCCAGCTTCCCGGCGAATCGCATTCACCACATACTGCTGGAGGCGAAGCCCACCTTGGTGATTCGCGACGATGACATCGACGCCGGCCGTTTCCAGGGAACTC------------CCACCGAACTGTATGCCAAATCCCTCCAGCTGGCCGGCTCCAATCTGCTCTCAGAGGAGATGCTGCGCGGTGGCAACGACCACATCGCCATCGT	16	Deletion	0	-12
CTGGCCATCTGGAAGGCTGGCGGCGCGTATTTGCACATCGATCCCAGCTTCCCGGCGAATCGCATTCACCACATACTGCTGGAGGCGAAGCCCACCTTGGTGATTCGCGACGATGACATCGACGCCGGCCGTTTCCAGGGAACTC------------CCACCGAACTGTATGCCAAATCCCTCCAGCTGGCCGGCTCCAATCTGCTCTCAGAGGAGATGCTGCGCGGTGGCAACGACCACATCGCCATCGT	16	Deletion	0	-12
CTGGCCATCTGGAAGGCTGGCGGCGCGTATTTGCCCATCGATCACAGCTTCCCGGCGAATCGCATTCACCACATACTGCTGGAGGCGAAGCCCACCTTGGTGATTCGCGACGATGACATCGACGCCGGCCGTTTCCAGGGAACTC------------CCACCGAACTGTATGCCAAATCCCTCCAGCTGGCCGGCTCCAATCTGCTCTCAGAGGAGATGCTGCGCGGTGGCAACGACCACATCGCCATCGT	16	Deletion	0	-12
CTGGCCATCTGGAAGGCTGGCGGCGCGTATTTGCCCATCGATCCCAGCTGCCCGGCGAATCGCATTCACCACATACTGCTGGAGGCGAAGCCCACCTTGGTGATTCGCGACGATGACATCGACGCCGGCCGTTTCCAGGGAACTC------------CCACCGAACTGTATGCCAAATCCCTCCAGCTGGCCGGCTCCAATCTGCTCTCAGAGGAGATGCTGCGCGGTGGCAACGACCACATCGCCATCGT	16	Deletion	0	-12
CTGGCCATCTGGAAGGCTGGCGGCGCGTATTTGCCCATCGATCCCAGCTTCCCGGCGAATCGCAGTCACCACATACTGCTGGAGGCGAAGCCCACCTTGGTGATTCGCGACGATGACATCGACGCCGGCCGTTTCCAGGGAACTC------------CCACCGAACTGTATGCCAAATCCCTCCAGCTGGCCGGCTCCAATCTGCTCTCAGAGGAGATGCTGCGCGGTGGCAACGACCACATCGCCATCGT	16	Deletion	0	-12
CTGGCCATCTGGAAGGCTGGCGGCGCGTATTTGCCCATCGATCCCAGCTTCCCGGCGAATCGCATTCACCACATACTGCTGGAGGCGAAGCCCACCTTGGTGATTCGCGACGATGACATCGACGCCGGCCATTTCCAGGGAACTC------------CCACCGAACTGTATGCCAAATCCCTCCAGCTGGCCGGCTCCAATCTGCTCTCAGAGGAGATGCTGCGCGGTGGCAACGACCACATCGCCATCGT	16	Deletion	0	-12
CTGGCCATCTGGAAGGCTGGCGGCGCGTATTTGCCCATCGATCCCAGCTTCCCGGCGAATCGCATTCACCACATACTGCTGGAGGCGAAGCCCACCTTGGTGATTCGCGACGATGACATCGACGCCGGCCGTGTCCAGGGAACTC---------CCACCACCGAACTGTATGCCAAATCCCTCCAGCTGGCCGGCTCCAATCTGCTCTCAGAGGAGATGCTGCGCGGTGGCAACGACCACATCGCCATCGT	16	Deletion	0	-9
CTGGCCATCTGGAAGGCTGGCGGCGCGTATTTGCCCATCGATCCCAGCTTCCCGGCGAATCGCATTCACCACATACTGCTGGAGGCGAAGCCCACCTTGGTGATTCGCGACGATGACATCGACGCCGGCCGTTTCCAGGGAACT-------------CCACCGAACTGTATGCCAAATCCCTCCAGCTGGCCGGCTCCACTCTGCTCTCAGAGGAGATGCTGCGCGGTGGCAACGACCACATCGCCATCGT	16	Deletion	0	-13
CTGGCCATCTGGAAGGCTGGCGGCGCGTATTTGCCCATCGATCCCAGCTTCCCGGCGAATCGCATTCACCACATACTGCTGGAGGCGAAGCCCACCTTGGTGATTCGCGACGATGACATCGACGCCGGCCGTTTCCAGGGAACTC------------CCACCGAACTGTATGCCAAAGCCCTCCAGCTGGCCGGCTCCAATCTGCTCTCAGAGGAGATGCTGCGCGGTGGCAACGACCACATCGCCATCGT	16	Deletion	0	-12
CTGGCCATCTGGAAGGCTGGCGGCGCGTATTTGCCCATCGATCCCAGCTTCCCGGCGAATCGCATTCACCACATACTGCTGGAGGCGAAGCCCACCTTGGTGATTCGCGACGATGACATCGACGCCGGCCGTTTCCAGGGAACTC------------CCACCGAACTGTATGCCAAATCCCTCCAGATGGCCGGCTCCAATCTGCTCTCAGAGGAGATGCTGCGCGGTGGCAACGACCACATCGCCATCGT	16	Deletion	0	-12
CTGGCCATCTGGAAGGCTGGCGGCGCGTATTTGCCCATCGATCCCAGCTTCCCGGCGAATCGCATTCACCACATACTGCTGGAGGCGAAGCCCACCTTGGTGATTCGCGACGATGACATCGACGCCGGCCGTTTCCAGGGAACTC------------CCACCGAACTGTATGCCAAATCCCTCCAGCAGGCCGGCTCCAATCTGCTCTCAGAGGAGATGCTGCGCGGTGGCAACGACCACATCGCCATCGT	16	Deletion	0	-12
CTGGCCATCTGGAAGGCTGGCGGCGCGTATTTGCCCATCGATCCCAGCTTCCCGGCGAATCGCATTCACCACATACTGCTGGAGGCGAAGCCCACCTTGGTGATTCGCGACGATGACATCGACGCCGGCCGTTTCCAGGGAACTC------------CCACCGAACTGTATGCCAAATCCCTCCAGCTGGCCGGCTCCAATCTGCTCGCAGAGGAGATGCTGCGCGGTGGCAACGACCACATCGCCATCGT	16	Deletion	0	-12
CTGGCCATCTGGAAGGCTGGCGGCGCGTATTTGCCCATCGATCCCAGCTTCCCGGCGAATCGCATTCACCACATACTGCTGGAGGCGAAGCCCACCTTGGTGATTCGCGACGATGACATCGACGCCGGCCGTTTCCAGGGAACTC------------CCACCGAACTGTATGCCAAATCCCTCCAGCTGGCCGGCTCCAATCTGCTCTCACAGGAGATGCTGCGCGGTGGCAACGACCACATCGCCATCGT	16	Deletion	0	-12
CTGGCCATCTGGAAGGCTGGCGGCGCGTATTTGCCCATCGATCCCAGCTTCCCGGCGAATCGCATTCACCACATACTGCTGGAGGCGAAGCCCACCTTGGTGATTCGCGACGATGACATCGACGCCGGCCGTTTCCAGGGAACTC------------CCACCGAACTGTATGCCAAATCCCTCCAGCTGGCCGGCTCCAATCTGCTCTCAGAGGAGAAGCTGCGCGGTGGCAACGACCACATCGCCATCGT	16	Deletion	0	-12
CTGGCCATCTGGAAGGCTGGCGGCGCGTATTTGCCCATCGATCCCAGCTTCCCGGCGAATCGCATTCACCACATACTGCTGGAGGCGAAGCCCACCTTGGTGATTCGCGACGATGACATCGACGCCGGCCGTTTCCAGGGAACTC------------CCACCGAACTGTATGCCAAATCCCTCCAGCTGGCCGGCTCCAATCTGCTCTCAGAGGAGATGCTGCACGGTGGCAACGACCACATCGCCATCGT	16	Deletion	0	-12
CTGGCCATCTGGAAGGCTGGCGGCGCGTATTTGCCCATCGATCCCAGCTTCCCGGCGAATCGCATTCACCACATACTGCTGGAGGCGAAGCCCACCTTGGTGATTCGCGACGATGACATCGACGCCGGCCGTTTCCAGGGAACTC------------CCACCGAACTGTATGCCAAATCCCTCCAGCTGGCCGGCTCCAATCTGCTCTCAGAGGAGATGCTGCGCGGTAGCAACGACCACATCGCCATCGT	16	Deletion	0	-12
CTGGCCATCTGGAAGGCTGGCGGCGCGTATTTGCCCATCGATCCCAGCTTCCCGGCGAATCGCATTCACCACATACTGCTGGAGGCGAAGCCCACCTTGGTGATTCGCGACGATGACATCGACGCCGGCCGTTTCCAGGGAACTC------------CCACCGAACTGTATGCCAAATCCCTCCAGCTGGCCGGCTTCAATCTGCTCTCAGAGGAGATGCTGCGCGGTGGCAACGACCACATCGCCATCGT	16	Deletion	0	-12
CTGGCCATCTGGAAGGCTGGCGGCGCGTATTTGCCCATCGATCCCAGCTTCCCGGCGAATCGCATTCACCACATACTGCTGGAGGCGAAGCCCACCTTGGTGATTCGCGACGATGACATCGACGCCGGCCGTTTCCAGGGAACTC------------CCACCGAACTGTATGCCAAATCCCTCCAGCTGGCGGGCTCCAATCTGCTCTCAGAGGAGATGCTGCGCGGTGGCAACGACCACATCGCCATCGT	16	Deletion	0	-12
CTGGCCATCTGGAAGGCTGGCGGCGCGTATTTGCCCATCGATCCCAGCTTCCCGGCGAATCGCATTCACCACATACTGCTGGAGGCGAAGCCCACCTTGGTGATTCGCGACGATGACATCGACGCCGGCCGTTTCCAGGGAACTCCCA-------------CGAACTGTATGCCAAATCCCTCCAGCTGGCCGGCTCCAAACTGCTCTCAGAGGAGATGCTGCGCGGTGGCAACGACCACATCGCCATCGT	16	Deletion	0	-13
CTGGCCATCTGGAAGGCTGGCGGCGCGTATTTGCCCATCGATCCCAGCTTCCCGGCGAATCGCATTCACCACATACTGCTGGAGGCGAAGCCCACCTTGGTGATTCGCGACGATGACATCGACGCCGGCCGTTTCCAGGGAACTCCCAC-----------CCGAACTGTATGCCAAATCCCTCCAGCTGGCCGGCTCCAATCTGCTCTCAGAGGAGATGCTGCGCGGTGGCAACGACCACATCGCCATCGT	16	Deletion	0	-11
CTGGCCATCTGGAAGGCTGGCGGCGCGTATTTGCCCATCGATCCCAGCTTCCCGGCGAATCGCATTCACCACATACTGCTGGAGGCGAAGCCCACCTTGGTGATTCGCGACGATGACATCGACGCCGGCCGTTTCCAGGGAACTCCCAGG-----GAC--CCGAACTGTATGCCAAATCCCTCCAGCTGGCCGGCTCCAATCTGCTCTCAGAGGAGATGCTGCGCGGTGGCAACGACCACATCGCCATCGT	16	Deletion	0	-7
CTGGCCATCTGGAAGGCTGGCGGCGCGTATTTGCCCATCGATCCCAGCTTCCCGGCGAATCGCATTCACCACATACTGCTGGAGGCGAAGCCCACCTTGGTGATTCGCGACGATGACATCGACGCCGGCCGTTTCCAGTGAACTC------------CCACCGAACTGTATGCCAAATCCCTCCAGCTGGCCGGCTCCAATCTGCTCTCAGAGGAGATGCTGCGCGGTGGCAACGACCACATCGCCATCGT	16	Deletion	0	-12
CTGGCCATCTGGAAGGCTGGCGGCGCGTATTTGCCCATCGATCCCAGCTTCCCGGCGAATCGCATTCACCACATACTGCTGGAGGCGAAGCCCACCTTGGTGATTCGCGACGATGACATCGACGCCGGTCGTTTCCAGGGAACTC------------CCACCGAACTGTATGCCAAATCCCTCCAGCTGGCCGGCTCCAATCTGCTCTCAGAGGAGATGCTGCGCGGTGGCAACGACCACATCGCCATCGT	16	Deletion	0	-12
CTGGCCATCTGGAAGGCTGGCGGCGCGTATTTGCCCATCGATCCCAGCTTCCCGGCGAATCGCATTCACCACATACTGCTGGAGGCGAAGCCCACCTTGGTGATTCGCGACGATGACATTGACGCCGGCCGTTTCCAGGGAACTC------------CCACCGAACTGTATGCCAAATCCCTCCAGCTGGCCGGCTCCAATCTGCTCTCAGAGGAGATGCTGCGCGGTGGCAACGACCACATCGCCATCGT	16	Deletion	0	-12
CTGGCCATCTGGAAGGCTGGCGGCGCGTATTTGCCCATCGATCCCAGCTTCCCGGCGAATCGCATTCACCACATACTGCTGGAGGCGAAGCTCACCTTGGTGATTCGCGACGATGACATCGACGCCGGCCGTTTCCAGGGAACTC------------CCACCGAACTGTATGCCAAATCCCTCCAGCTGGCCGGCTCCAATCTGCTCTCAGAGGAGATGCTGCGCGGTGGCAACGACCACATCGCCATCGT	16	Deletion	0	-12
CTGGCCATCTGGAAGGCTGGCGGCGCGTATTTGCCCATCGATCCCAGCTTCCCGGCGAATCGCATTCACCCCATACTGCTGGAGGCGAAGCCCACCTTGGTGATTCGCGACGATGACATCGACGCCGGCCGTTTCCAGGGAACTC------------CCACCGAACTGTATGCCAAATCCCTCCAGCTGGCCGGCTCCAATCTGCTCTCAGAGGAGATGCTGCGCGGTGGCAACGACCACATCGCCATCGT	16	Deletion	0	-12
CTGGCCATCTGGAAGGCTGGCGGCGCGTATTTGCCCATCGATCCCAGCTTCCCGGTGAATCGCATTCACCACATACTGCTGGAGGCGAAGCCCACCTTGGTGATTCGCGACGATGACATCGACGCCGGCCGTTTCCAGGGAACTC------------CCACCGAACTGTATGCCAAATCCCTCCAGCTGGCCGGCTCCAATCTGCTCTCAGAGGAGATGCTGCGCGGTGGCAACGACCACATCGCCATCGT	16	Deletion	0	-12
CTGGCCATCTGGAAGGCTGGCGGAGCGTATTTGCCCATCGATCCCAGCTTCCCGGCGAATCGCATTCACCACATACTGCTGGAGGCGAAGCCCACCTTGGTGATTCGCGACGATGACATCGACGCCGGCCGTTTCCAGGGAACTC------------CCACCGAACTGTATGCCAAATCCCTCCAGCTGGCCGGCTCCAATCTGCTCTCAGAGGAGATGCTGCGCGGTGGCAACGACCACATCGCCATCGT	15	Deletion	0	-12
CTGGCCATCTGGAAGGCTGGCGGCGCGTATTTGCCCATCGATCCCAGCTTCCCGGCGAATCGCATTCACCACATACAGCTGGAGGCGAAGCCCACCTTGGTGATTCGCGACGATGACATCGACGCCGGCCGTTTCCAGGGAACTC------------CCACCGAACTGTATGCCAAATCCCTCCAGCTGGCCGGCTCCAATCTGCTCTCAGAGGAGATGCTGCGCGGTGGCAACGACCACATCGCCATCGT	15	Deletion	0	-12
CTGGCCATCTGGAAGGCTGGCGGCGCGTATTTGCCCATCGATCCCAGCTTCCCGGCGAATCGCATTCACCACATACTGCTGGAGGCGAAGCCCACCATGGTGATTCGCGACGATGACATCGACGCCGGCCGTTTCCAGGGAACTC------------CCACCGAACTGTATGCCAAATCCCTCCAGCTGGCCGGCTCCAATCTGCTCTCAGAGGAGATGCTGCGCGGTGGCAACGACCACATCGCCATCGT	15	Deletion	0	-12
CTGGCCATCTGGAAGGCTGGCGGCGCGTATTTGCCCATCGATCCCAGCTTCCCGGCGAATCGCATTCACCACATACTGCTGGAGGCGAAGCCCACCTTGGTGATTCGCGACGATAACATCGACGCCGGCCGTTTCCAGGGAACTC------------CCACCGAACTGTATGCCAAATCCCTCCAGCTGGCCGGCTCCAATCTGCTCTCAGAGGAGATGCTGCGCGGTGGCAACGACCACATCGCCATCGT	15	Deletion	0	-12
CTGGCCATCTGGAAGGCTGGCGGCGCGTATTTGCCCATCGATCCCAGCTTCCCGGCGAATCGCATTCACCACATACTGCTGGAGGCGAAGCCCACCTTGGTGATTCGCGACGATGACATCGACGCCGGCCGTTTCAAGGGAACTC------------CCACCGAACTGTATGCCAAATCCCTCCAGCTGGCCGGCTCCAATCTGCTCTCAGAGGAGATGCTGCGCGGTGGCAACGACCACATCGCCATCGT	15	Deletion	0	-12
CTGGCCATCTGGAAGGCTGGCGGCGCGTATTTGCCCATCGATCCCAGCTTCCCGGCGAATCGCATTCACCACATACTGCTGGAGGCGAAGCCCACCTTGGTGATTCGCGACGATGACATCGACGCCGGCCGTTTCCAGGGAACT-------------CCACCGAACTGTATGCCAAATCCCTCCAGCTGGCCGGCTCCCATCTGCTCTCAGAGGAGATGCTGCGCGGTGGCAACGACCACATCGCCATCGT	15	Deletion	0	-13
CTGGCCATCTGGAAGGCTGGCGGCGCGTATTTGCCCATCGATCCCAGCTTCCCGGCGAATCGCATTCACCACATACTGCTGGAGGCGAAGCCCACCTTGGTGATTCGCGACGATGACATCGACGCCGGCCGTTTCCAGGGAACTC------------CCACCGAACTGTATACCAAATCCCTCCAGCTGGCCGGCTCCAATCTGCTCTCAGAGGAGATGCTGCGCGGTGGCAACGACCACATCGCCATCGT	15	Deletion	0	-12
CTGGCCATCTGGAAGGCTGGCGGCGCGTATTTGCCCATCGATCCCAGCTTCCCGGCGAATCGCATTCACCACATACTGCTGGAGGCGAAGCCCACCTTGGTGATTCGCGACGATGACATCGACGCCGGCCGTTTCCAGGGAACTC------------CCACCGAACTGTATGCCAAATCCCTCCAGCTGGACGGCTCCAATCTGCTCTCAGAGGAGATGCTGCGCGGTGGCAACGACCACATCGCCATCGT	15	Deletion	0	-12
CTGGCCATCTGGAAGGCTGGCGGCGCGTATTTGCCCATCGATCCCAGCTTCCCGGCGAATCGCATTCACCACATACTGCTGGAGGCGAAGCCCACCTTGGTGATTCGCGACGATGACATCGACGCCGGCCGTTTCCAGGGAACTC------------CCACCGAACTGTATGCCAAATCCCTCCAGCTGGCCGACTCCAATCTGCTCTCAGAGGAGATGCTGCGCGGTGGCAACGACCACATCGCCATCGT	15	Deletion	0	-12
CTGGCCATCTGGAAGGCTGGCGGCGCGTATTTGCCCATCGATCCCAGCTTCCCGGCGAATCGCATTCACCACATACTGCTGGAGGCGAAGCCCACCTTGGTGATTCGCGACGATGACATCGACGCCGGCCGTTTCCAGGGAACTC------------CCACCGAACTGTATGCCAAATCCCTCCAGCTGGCCGGCTCCAATCTGATCTCAGAGGAGATGCTGCGCGGTGGCAACGACCACATCGCCATCGT	15	Deletion	0	-12
CTGGCCATCTGGAAGGCTGGCGGCGCGTATTTGCCCATCGATCCCAGCTTCCCGGCGAATCGCATTCACCACATACTGCTGGAGGCGAAGCCCACCTTGGTGATTCGCGACGATGACATCGACGCCGGCCGTTTCCAGGGAACTC------------CCACCGAACTGTATGCCAAATCCCTCCAGCTGTCCGGCTCCAATCTGCTCTCAGAGGAGATGCTGCGCGGTGGCAACGACCACATCGCCATCGT	15	Deletion	0	-12
CTGGCCATCTGGAAGGCTGGCGGCGCGTATTTGCCCATCGATCCCAGCTTCCCGGCGAATCGCATTCACCACATACTGCTGGAGGCGAAGCCCACCTTGGTGATTCGCGACGATGACATCGACGCCGGCCGTTTCCAGGGAACTC---------CCACCACCGAACTGTATGCCGAATCCCTCCAGCTGGCCGGCTCCAATCTGCTCTCAGAGGAGATGCTGCGCGGTGGCAACGACCACATCGCCATCGT	15	Deletion	0	-9
CTGGCCATCTGGAAGGCTGGCGGCGCGTATTTGCCCATCGATCCCAGCTTCCCGGCGAATCGCATTCACCACATACTGCTGGAGGCGAAGCCCACCTTGGTGGTTCGCGACGATGACATCGACGCCGGCCGTTTCCAGGGAACTC------------CCACCGAACTGTATGCCAAATCCCTCCAGCTGGCCGGCTCCAATCTGCTCTCAGAGGAGATGCTGCGCGGTGGCAACGACCACATCGCCATCGT	15	Deletion	0	-12
CTGGCCATCTGGAAGGCTGGCGGCGCGTATTTGCCCATCGATCCCAGCTTCCCGGCGAATCGCATTCACCACATACTGCTGGAGGCGAAGTCCACCTTGGTGATTCGCGACGATGACATCGACGCCGGCCGTTTCCAGGGAACTC------------CCACCGAACTGTATGCCAAATCCCTCCAGCTGGCCGGCTCCAATCTGCTCTCAGAGGAGATGCTGCGCGGTGGCAACGACCACATCGCCATCGT	15	Deletion	0	-12
CTGGCCATCTGGAAGGCTGGCGGCGCGTATTTGCCCATCGATCCCAGCTTCCCGGCGACTCGCATTCACCACATACTGCTGGAGGCGAAGCCCACCTTGGTGATTCGCGACGATGACATCGACGCCGGCCGTTTCCAGGGAACTCCCA-------------CGAACTGTATGCCAAATCCCTCCAGCTGGCCGGCTCCAATCTGCTCTCAGAGGAGATGCTGCGCGGTGGCAACGACCACATCGCCATCGT	15	Deletion	0	-13
CTGGCCATCTGGCAGGCTGGCGGCGCGTATTTGCCCATCGATCCCAGCTTCCCGGCGAATCGCATTCACCACATACTGCTGGAGGCGAAGCCCACCTTGGTGATTCGCGACGATGACATCGACGCCGGCCGTTTCCAGGGAACTC------------CCACCGAACTGTATGCCAAATCCCTCCAGCTGGCCGGCTCCAATCTGCTCTCAGAGGAGATGCTGCGCGGTGGCAACGACCACATCGCCATCGT	15	Deletion	0	-12
CTGGCCAACTGGAAGGCTGGCGGCGCGTATTTGCCCATCGATCCCAGCTTCCCGGCGAATCGCATTCACCACATACTGCTGGAGGCGAAGCCCACCTTGGTGATTCGCGACGATGACATCGACGCCGGCCGTTTCCAGGGAACTC------------CCACCGAACTGTATGCCAAATCCCTCCAGCTGGCCGGCTCCAATCTGCTCTCAGAGGAGATGCTGCGCGGTGGCAACGACCACATCGCCATCGT	14	Deletion	0	-12
CTGGCCATCTGGAAGACTGGCGGCGCGTATTTGCCCATCGATCCCAGCTTCCCGGCGAATCGCATTCACCACATACTGCTGGAGGCGAAGCCCACCTTGGTGATTCGCGACGATGACATCGACGCCGGCCGTTTCCAGGGAACTC------------CCACCGAACTGTATGCCAAATCCCTCCAGCTGGCCGGCTCCAATCTGCTCTCAGAGGAGATGCTGCGCGGTGGCAACGACCACATCGCCATCGT	14	Deletion	0	-12
CTGGCCATCTGGAAGGCTGGCGGCGCGTATTTGCCCATCGATCCCAGCTTCCAGGCGAATCGCATTCACCACATACTGCTGGAGGCGAAGCCCACCTTGGTGATTCGCGACGATGACATCGACGCCGGCCGTTTCCAGGGAACTC------------CCACCGAACTGTATGCCAAATCCCTCCAGCTGGCCGGCTCCAATCTGCTCTCAGAGGAGATGCTGCGCGGTGGCAACGACCACATCGCCATCGT	14	Deletion	0	-12
CTGGCCATCTGGAAGGCTGGCGGCGCGTATTTGCCCATCGATCCCAGCTTCCCGGCGAATCGCATTCACCAAATACTGCTGGAGGCGAAGCCCACCTTGGTGATTCGCGACGATGACATCGACGCCGGCCGTTTCCAGGGAACTC------------CCACCGAACTGTATGCCAAATCCCTCCAGCTGGCCGGCTCCAATCTGCTCTCAGAGGAGATGCTGCGCGGTGGCAACGACCACATCGCCATCGT	14	Deletion	0	-12
CTGGCCATCTGGAAGGCTGGCGGCGCGTATTTGCCCATCGATCCCAGCTTCCCGGCGAATCGCATTCACCACATACTGCTGGAGGCGAAGCCCAACTTGGTGATTCGCGACGATGACATCGACGCCGGCCGTTTCCAGGGAACTCCCA-------------CGAACTGTATGCCAAATCCCTCCAGCTGGCCGGCTCCAATCTGCTCTCAGAGGAGATGCTGCGCGGTGGCAACGACCACATCGCCATCGT	14	Deletion	0	-13
CTGGCCATCTGGAAGGCTGGCGGCGCGTATTTGCCCATCGATCCCAGCTTCCCGGCGAATCGCATTCACCACATACTGCTGGAGGCGAAGCCCACCTTGATGATTCGCGACGATGACATCGACGCCGGCCGTTTCCAGGGAACTC------------CCACCGAACTGTATGCCAAATCCCTCCAGCTGGCCGGCTCCAATCTGCTCTCAGAGGAGATGCTGCGCGGTGGCAACGACCACATCGCCATCGT	14	Deletion	0	-12
CTGGCCATCTGGAAGGCTGGCGGCGCGTATTTGCCCATCGATCCCAGCTTCCCGGCGAATCGCATTCACCACATACTGCTGGAGGCGAAGCCCACCTTGGTGAGTCGCGACGATGACATCGACGCCGGCCGTTTCCAGGGAACTCCCAGG-------GAACCGAACTGTATGCCAAATCCCTCCAGCTGGCCGGCTCCAATCTGCTCTCAGAGGAGATGCTGCGCGGTGGCAACGACCACATCGCCATCGT	14	Deletion	0	-7
CTGGCCATCTGGAAGGCTGGCGGCGCGTATTTGCCCATCGATCCCAGCTTCCCGGCGAATCGCATTCACCACATACTGCTGGAGGCGAAGCCCACCTTGGTGATACGCGACGATGACATCGACGCCGGCCGTTTCCAGGGAACTC------------CCACCGAACTGTATGCCAAATCCCTCCAGCTGGCCGGCTCCAATCTGCTCTCAGAGGAGATGCTGCGCGGTGGCAACGACCACATCGCCATCGT	14	Deletion	0	-12
CTGGCCATCTGGAAGGCTGGCGGCGCGTATTTGCCCATCGATCCCAGCTTCCCGGCGAATCGCATTCACCACATACTGCTGGAGGCGAAGCCCACCTTGGTGATTCGAGACGATGACATCGACGCCGGCCGTTTCCAGGGAACTC------------CCACCGAACTGTATGCCAAATCCCTCCAGCTGGCCGGCTCCAATCTGCTCTCAGAGGAGATGCTGCGCGGTGGCAACGACCACATCGCCATCGT	14	Deletion	0	-12
CTGGCCATCTGGAAGGCTGGCGGCGCGTATTTGCCCATCGATCCCAGCTTCCCGGCGAATCGCATTCACCACATACTGCTGGAGGCGAAGCCCACCTTGGTGATTCGCGACGATGACATCGACGCCGGCCGTGTCCAGGGAACTCCCA-------------CGAACTGTATGCCAAATCCCTCCAGCTGGCCGGCTCCAATCTGCTCTCAGAGGAGATGCTGCGCGGTGGCAACGACCACATCGCCATCGT	14	Deletion	0	-13
CTGGCCATCTGGAAGGCTGGCGGCGCGTATTTGCCCATCGATCCCAGCTTCCCGGCGAATCGCATTCACCACATACTGCTGGAGGCGAAGCCCACCTTGGTGATTCGCGACGATGACATCGACGCCGGCCGTTTCCAGGGAACT-------------CCACCGAACTGTATGCCAAATCCCTCCAGCTGGCCGGCTCCAAACTGCTCTCAGAGGAGATGCTGCGCGGTGGCAACGACCACATCGCCATCGT	14	Deletion	0	-13
CTGGCCATCTGGAAGGCTGGCGGCGCGTATTTGCCCATCGATCCCAGCTTCCCGGCGAATCGCATTCACCACATACTGCTGGAGGCGAAGCCCACCTTGGTGATTCGCGACGATGACATCGACGCCGGCCGTTTCCAGGGAACT-------------CCACCGAACTGTATGCCAACTCCCTCCAGCTGGCCGGCTCCAATCTGCTCTCAGAGGAGATGCTGCGCGGTGGCAACGACCACATCGCCATCGT	14	Deletion	0	-13
CTGGCCATCTGGAAGGCTGGCGGCGCGTATTTGCCCATCGATCCCAGCTTCCCGGCGAATCGCATTCACCACATACTGCTGGAGGCGAAGCCCACCTTGGTGATTCGCGACGATGACATCGACGCCGGCCGTTTCCAGGGAACTC------------CCACCCAACTGTATGCCAAATCCCTCCAGCTGGCCGGCTCCAATCTGCTCTCAGAGGAGATGCTGCGCGGTGGCAACGACCACATCGCCATCGT	14	Deletion	0	-12
CTGGCCATCTGGAAGGCTGGCGGCGCGTATTTGCCCATCGATCCCAGCTTCCCGGCGAATCGCATTCACCACATACTGCTGGAGGCGAAGCCCACCTTGGTGATTCGCGACGATGACATCGACGCCGGCCGTTTCCAGGGAACTC------------CCACCGAACTGTATGCAAAATCCCTCCAGCTGGCCGGCTCCAATCTGCTCTCAGAGGAGATGCTGCGCGGTGGCAACGACCACATCGCCATCGT	14	Deletion	0	-12
CTGGCCATCTGGAAGGCTGGCGGCGCGTATTTGCCCATCGATCCCAGCTTCCCGGCGAATCGCATTCACCACATACTGCTGGAGGCGAAGCCCACCTTGGTGATTCGCGACGATGACATCGACGCCGGCCGTTTCCAGGGAACTC------------CCACCGAACTGTATGCCAAATCCCTCCAGCTAGCCGGCTCCAATCTGCTCTCAGAGGAGATGCTGCGCGGTGGCAACGACCACATCGCCATCGT	14	Deletion	0	-12
CTGGCCATCTGGAAGGCTGGCGGCGCGTATTTGCCCATCGATCCCAGCTTCCCGGCGAATCGCATTCACCACATACTGCTGGAGGCGAAGCCCACCTTGGTGATTCGCGACGATGACATCGACGCCGGCCGTTTCCAGGGAACTC------------CCACCGAACTGTATGCCAAATCCCTCCAGCTGGCCAGCTCCAATCTGCTCTCAGAGGAGATGCTGCGCGGTGGCAACGACCACATCGCCATCGT	14	Deletion	0	-12
CTGGCCATCTGGAAGGCTGGCGGCGCGTATTTGCCCATCGATCCCAGCTTCCCGGCGAATCGCATTCACCACATACTGCTGGAGGCGAAGCCCACCTTGGTGATTCGCGACGATGACATCGACGCCGGCCGTTTCCAGGGAACTC------------CCACCGAACTGTATGCCAAATCCCTCCAGCTGGCCGGCTCCAATCTGCTCTCAGAGGAGATGCTGCGAGGTGGCAACGACCACATCGCCATCGT	14	Deletion	0	-12
CTGGCCATCTGGAAGGCTGGCGGCGCGTATTTGCCCATCGATCCCAGCTTCCCGGCGAATCGCATTCACCACATACTGCTGGAGGCGAAGCCCACCTTGGTGATTCGCGACGATGACATCGACGCCGGCCGTTTCCAGGGAACTC------------CCACCGAACTGTATGCCAAATCCCTCCAGCTGGCCGGCTCCAATCTGCTCTCAGAGGAGATGCTGCGCAGTGGCAACGACCACATCGCCATCGT	14	Deletion	0	-12
CTGGCCATCTGGAAGGCTGGCGGCGCGTATTTGCCCATCGATCCCAGCTTCCCGGCGAATCGCATTCACCACATACTGCTGGAGGCGAAGCCCACCTTGGTGATTCGCGACGATGACATCGACGCCGGCCGTTTCCAGGGAACTC------------CCACCGAACTGTATGCCAAATCCCTCCAGCTGGCCGGCTCCAATCTGCTCTCAGAGGAGATTCTGCGCGGTGGCAACGACCACATCGCCATCGT	14	Deletion	0	-12
CTGGCCATCTGGAAGGCTGGCGGCGCGTATTTGCCCATCGATCCCAGCTTCCCGGCGAATCGCATTCACCACATACTGCTGGAGGCGAAGCCCACCTTGGTGATTCGCGACGATGACATCGACGCCGGCCGTTTCCAGGGAACTC------------CCACCGAACTGTATGCCAAATCCCTCCAGTTGGCCGGCTCCAATCTGCTCTCAGAGGAGATGCTGCGCGGTGGCAACGACCACATCGCCATCGT	14	Deletion	0	-12
CTGGCCATCTGGAAGGCTGGCGGCGCGTATTTGCCCATCGATCCCAGCTTCCCGGCGAATCGCATTCACCACATACTGCTGGAGGCGAAGCCCACCTTGGTGATTCGCGACGATGACATCGACGCCGGCCGTTTCCAGGGAACTC------------CCACCGAACTGTATGCCAAATCCTTCCAGCTGGCCGGCTCCAATCTGCTCTCAGAGGAGATGCTGCGCGGTGGCAACGACCACATCGCCATCGT	14	Deletion	0	-12
CTGGCCATCTGGAAGGCTGGCGGCGCGTATTTGCCCATCGATCCCAGCTTCCCGGCGAATCGCATTCACCACATACTGCTGGAGGCGAAGCCCACCTTGGTGATTCGCGACGATGACATCGACGCCGGCCGTTTCCAGGGAACTCCCA-------------CGAACTGTATGCCAAATCCCTCCAGCTGGCCGGCTCCAATCTGCTCTCAGAGGAGATGCTGCGCGGTGGCACCGACCACATCGCCATCGT	14	Deletion	0	-13
CTGGCCATCTGGAAGGCTGGCGGCGCGTATTTGCCCATCGATCCCAGCTTCCCGGCGAATCGCATTCACCACATACTGCTGGAGGCGAAGCCCACCTTGGTGATTCGCGACGATGACATCGACGCCGGCCGTTTCCAGGGAACTCCCAGG-------GAACCGAACTGTATGCCAAATCCCTCCAGCTGGCCGGCTCCAATCTGCTCTCAGAGGAGATGCTGCGCGGTGGCACCGACCACATCGCCATCGT	14	Deletion	0	-7
CTGGCCATCTGGAAGGCTGGCGGCGCGTATTTGCCCATCGATCCCAGCTTCCCGGCGAATCGCATTCACCACATACTGCTGGAGGCGAAGCCCACCTTGGTGATTCGCGACGATGATATCGACGCCGGCCGTTTCCAGGGAACTC------------CCACCGAACTGTATGCCAAATCCCTCCAGCTGGCCGGCTCCAATCTGCTCTCAGAGGAGATGCTGCGCGGTGGCAACGACCACATCGCCATCGT	14	Deletion	0	-12
CTGGCCATCTGGAAGGCTGGCGGCGCGTATTTGCCCATCGATCCCAGCTTCCCGGCGAATCGCATTCACTACATACTGCTGGAGGCGAAGCCCACCTTGGTGATTCGCGACGATGACATCGACGCCGGCCGTTTCCAGGGAACTC------------CCACCGAACTGTATGCCAAATCCCTCCAGCTGGCCGGCTCCAATCTGCTCTCAGAGGAGATGCTGCGCGGTGGCAACGACCACATCGCCATCGT	14	Deletion	0	-12
CTGGCCATCTGGAAGGCTGGCGGCGCGTACTTGCCCATCGATCCCAGCTTCCCGGCGAATCGCATTCACCACATACTGCTGGAGGCGAAGCCCACCTTGGTGATTCGCGACGATGACATCGACGCCGGCCGTTTCCAGGGAACTC------------CCACCGAACTGTATGCCAAATCCCTCCAGCTGGCCGGCTCCAATCTGCTCTCAGAGGAGATGCTGCGCGGTGGCAACGACCACATCGCCATCGT	13	Deletion	0	-12
CTGGCCATCTGGAAGGCTGGCGGCGCGTATTAGCCCATCGATCCCAGCTTCCCGGCGAATCGCATTCACCACATACTGCTGGAGGCGAAGCCCACCTTGGTGATTCGCGACGATGACATCGACGCCGGCCGTTTCCAGGGAACTC------------CCACCGAACTGTATGCCAAATCCCTCCAGCTGGCCGGCTCCAATCTGCTCTCAGAGGAGATGCTGCGCGGTGGCAACGACCACATCGCCATCGT	13	Deletion	0	-12
CTGGCCATCTGGAAGGCTGGCGGCGCGTATTTGCCCATCGATCCCAGCTTACCGGCGAATCGCATTCACCACATACTGCTGGAGGCGAAGCCCACCTTGGTGATTCGCGACGATGACATCGACGCCGGCCGTTTCCAGGGAACTC------------CCACCGAACTGTATGCCAAATCCCTCCAGCTGGCCGGCTCCAATCTGCTCTCAGAGGAGATGCTGCGCGGTGGCAACGACCACATCGCCATCGT	13	Deletion	0	-12
CTGGCCATCTGGAAGGCTGGCGGCGCGTATTTGCCCATCGATCCCAGCTTCCCGGCGAATCGCATTCACAACATACTGCTGGAGGCGAAGCCCACCTTGGTGATTCGCGACGATGACATCGACGCCGGCCGTTTCCAGGGAACTC------------CCACCGAACTGTATGCCAAATCCCTCCAGCTGGCCGGCTCCAATCTGCTCTCAGAGGAGATGCTGCGCGGTGGCAACGACCACATCGCCATCGT	13	Deletion	0	-12
CTGGCCATCTGGAAGGCTGGCGGCGCGTATTTGCCCATCGATCCCAGCTTCCCGGCGAATCGCATTCACCACACACTGCTGGAGGCGAAGCCCACCTTGGTGATTCGCGACGATGACATCGACGCCGGCCGTTTCCAGGGAACTC------------CCACCGAACTGTATGCCAAATCCCTCCAGCTGGCCGGCTCCAATCTGCTCTCAGAGGAGATGCTGCGCGGTGGCAACGACCACATCGCCATCGT	13	Deletion	0	-12
CTGGCCATCTGGAAGGCTGGCGGCGCGTATTTGCCCATCGATCCCAGCTTCCCGGCGAATCGCATTCACCACATACTGCTGGAGGCGAAGCCCACCTTGGTGATTAGCGACGATGACATCGACGCCGGCCGTTTCCAGGGAACTC------------CCACCGAACTGTATGCCAAATCCCTCCAGCTGGCCGGCTCCAATCTGCTCTCAGAGGAGATGCTGCGCGGTGGCAACGACCACATCGCCATCGT	13	Deletion	0	-12
CTGGCCATCTGGAAGGCTGGCGGCGCGTATTTGCCCATCGATCCCAGCTTCCCGGCGAATCGCATTCACCACATACTGCTGGAGGCGAAGCCCACCTTGGTGATTCGCGACGATGACAGCGACGCCGGCCGTTTCCAGGGAACTC------------CCACCGAACTGTATGCCAAATCCCTCCAGCTGGCCGGCTCCAATCTGCTCTCAGAGGAGATGCTGCGCGGTGGCAACGACCACATCGCCATCGT	13	Deletion	0	-12
CTGGCCATCTGGAAGGCTGGCGGCGCGTATTTGCCCATCGATCCCAGCTTCCCGGCGAATCGCATTCACCACATACTGCTGGAGGCGAAGCCCACCTTGGTGATTCGCGACGATGACATCGACGCCGGCCGTTGCCAGGGAACTC------------CCACCGAACTGTATGCCAAATCCCTCCAGCTGGCCGGCTCCAATCTGCTCTCAGAGGAGATGCTGCGCGGTGGCAACGACCACATCGCCATCGT	13	Deletion	0	-12
CTGGCCATCTGGAAGGCTGGCGGCGCGTATTTGCCCATCGATCCCAGCTTCCCGGCGAATCGCATTCACCACATACTGCTGGAGGCGAAGCCCACCTTGGTGATTCGCGACGATGACATCGACGCCGGCCGTTTCCAGGGAACTC------------CCACAGAACTGTATGCCAAATCCCTCCAGCTGGCCGGCTCCAATCTGCTCTCAGAGGAGATGCTGCGCGGTGGCAACGACCACATCGCCATCGT	13	Deletion	0	-12
CTGGCCATCTGGAAGGCTGGCGGCGCGTATTTGCCCATCGATCCCAGCTTCCCGGCGAATCGCATTCACCACATACTGCTGGAGGCGAAGCCCACCTTGGTGATTCGCGACGATGACATCGACGCCGGCCGTTTCCAGGGAACTC------------CCACCAAACTGTATGCCAAATCCCTCCAGCTGGCCGGCTCCAATCTGCTCTCAGAGGAGATGCTGCGCGGTGGCAACGACCACATCGCCATCGT	13	Deletion	0	-12
CTGGCCATCTGGAAGGCTGGCGGCGCGTATTTGCCCATCGATCCCAGCTTCCCGGCGAATCGCATTCACCACATACTGCTGGAGGCGAAGCCCACCTTGGTGATTCGCGACGATGACATCGACGCCGGCCGTTTCCAGGGAACTC------------CCACCGAACTGAATGCCAAATCCCTCCAGCTGGCCGGCTCCAATCTGCTCTCAGAGGAGATGCTGCGCGGTGGCAACGACCACATCGCCATCGT	13	Deletion	0	-12
CTGGCCATCTGGAAGGCTGGCGGCGCGTATTTGCCCATCGATCCCAGCTTCCCGGCGAATCGCATTCACCACATACTGCTGGAGGCGAAGCCCACCTTGGTGATTCGCGACGATGACATCGACGCCGGCCGTTTCCAGGGAACTC------------CCACCGAACTGTATCCCAAATCCCTCCAGCTGGCCGGCTCCAATCTGCTCTCAGAGGAGATGCTGCGCGGTGGCAACGACCACATCGCCATCGT	13	Deletion	0	-12
CTGGCCATCTGGAAGGCTGGCGGCGCGTATTTGCCCATCGATCCCAGCTTCCCGGCGAATCGCATTCACCACATACTGCTGGAGGCGAAGCCCACCTTGGTGATTCGCGACGATGACATCGACGCCGGCCGTTTCCAGGGAACTC------------CCACCGAACTGTATGCCAAATCCCTCCAGCTGGCCGGCTCCAATCTGCTCTCAGAGGAGATGCTGCGCGGTGGCAACGACCACATCGCGATCGT	13	Deletion	0	-12
CTGGCCATCTGGAAGGCTGGCGGCGCGTATTTGCCCATCGATCCCAGCTTCCCGGCGAATCGCATTCACCACATACTGCTGGAGGCGAAGCCCACCTTGGTGATTCGCGACGATGACATCGACGCCGGCCGTTTCCAGGGAACTC------------CCACCGAACTGTATGCCAAATCCCTCCAGCTGGCCGGCTCCAATCTGCTCTCAGAGGAGATGCTGCGCGGTGGCAACGAGCACATCGCCATCGT	13	Deletion	0	-12
CTGGCCATCTGGAAGGCTGGCGGCGCGTATTTGCCCATCGATCCCAGCTTCCCGGCGAATCGCATTCACCACATACTGCTGGAGGCGAAGCCCACCTTGGTGATTCGCGACGATGACATCGACGCCGGCCGTTTCCAGGGAACTC------------CCACCGAACTGTATGCCAAATCCCTCCAGCTGGCCGGCTCCAATCTGCTCTCAGAGGAGATGCTGCGCGGTGGCACCGACCCCATCGCCATCGT	13	Deletion	0	-12
CTGGCCATCTGGAAGGCTGGCGGCGCGTATTTGCCCATCGATCCCAGCTTCCCGGCGAATCGCATTCACCACATACTGCTGGAGGCGAAGCCCACCTTGGTGATTCGCGACGATGACATCGACGCCGGCCGTTTCCAGGGAACTC------------CCACCGAACTGTATGCCAAATCCCTCCAGCTGGCCGGCTCCAATCTGCTCTCAGAGTAGATGCTGCGCGGTGGCAACGACCACATCGCCATCGT	13	Deletion	0	-12
CTGGCCATCTGGAAGGCTGGCGGCGCGTATTTGCCCATCGATCCCAGCTTCCCGGCGAATCGCATTCACCACATACTGCTGGAGGCGAAGCCCACCTTGGTGATTCGCGACGATGACATCGACGCCGGCCGTTTCCAGGGAACTC------------TCACCGAACTGTATGCCAAATCCCTCCAGCTGGCCGGCTCCAATCTGCTCTCAGAGGAGATGCTGCGCGGTGGCAACGACCACATCGCCATCGT	13	Deletion	0	-12
CTGGCCATCTGGAAGGCTGGCGGCGCGTATTTGCCCATCGATCCCAGCTTCCCGGCGAATCGCATTCACCACATACTGCTGGAGGCGAAGCCCACCTTGGTGATTCGCGACGATGACATCGACGCCGGCCGTTTCCAGGGACCTCCCACGTTATCCACCACCGAACTGTATGCCAAATCCCTCCAGCTGGCCGGCTCCAATCTGCTCTCAGAGGAGATGCTGCGCGGTGGCAACGACCACATCGCCATCGT	13	2 Base Changes	0	0
CTGGCCATCTGGAAGGCTGGCGGCGCGTATTTGCCCATCGATCCCAGCTTCCCGGCGACTCGCATTCACCACATACTGCTGGAGGCGAAGCCCACCTTGGTGATTCGCGACGATGACATCGACGCCGGCCGTTTCCAGGGAACT-------------CCACCGAACTGTATGCCAAATCCCTCCAGCTGGCCGGCTCCAATCTGCTCTCAGAGGAGATGCTGCGCGGTGGCAACGACCACATCGCCATCGT	13	Deletion	0	-13
CTGGCCATCTGGAAGGCTGGCGGCGCGTATTTGCCCATCGATCCCATCTTCCCGGCGAATCGCATTCACCACATACTGCTGGAGGCGAAGCCCACCTTGGTGATTCGCGACGATGACATCGACGCCGGCCGTTTCCAGGGAACTC------------CCACCGAACTGTATGCCAAATCCCTCCAGCTGGCCGGCTCCAATCTGCTCTCAGAGGAGATGCTGCGCGGTGGCAACGACCACATCGCCATCGT	13	Deletion	0	-12
CTGGCCATCTTGAAGGCTGGCGGCGCGTATTTGCCCATCGATCCCAGCTTCCCGGCGAATCGCATTCACCACATACTGCTGGAGGCGAAGCCCACCTTGGTGATTCGCGACGATGACATCGACGCCGGCCGTTTCCAGGGAACTC------------CCACCGAACTGTATGCCAAATCCCTCCAGCTGGCCGGCTCCAATCTGCTCTCAGAGGAGATGCTGCGCGGTGGCAACGACCACATCGCCATCGT	13	Deletion	0	-12
CTGGCCATCTGGAAGGCTGGCGGCGCGTAATTGCCCATCGATCCCAGCTTCCCGGCGAATCGCATTCACCACATACTGCTGGAGGCGAAGCCCACCTTGGTGATTCGCGACGATGACATCGACGCCGGCCGTTTCCAGGGAACTC------------CCACCGAACTGTATGCCAAATCCCTCCAGCTGGCCGGCTCCAATCTGCTCTCAGAGGAGATGCTGCGCGGTGGCAACGACCACATCGCCATCGT	12	Deletion	0	-12
CTGGCCATCTGGAAGGCTGGCGGCGCGTATATGCCCATCGATCCCAGCTTCCCGGCGAATCGCATTCACCACATACTGCTGGAGGCGAAGCCCACCTTGGTGATTCGCGACGATGACATCGACGCCGGCCGTTTCCAGGGAACTC------------CCACCGAACTGTATGCCAAATCCCTCCAGCTGGCCGGCTCCAATCTGCTCTCAGAGGAGATGCTGCGCGGTGGCAACGACCACATCGCCATCGT	12	Deletion	0	-12
CTGGCCATCTGGAAGGCTGGCGGCGCGTATTTGCCCATAGATCCCAGCTTCCCGGCGAATCGCATTCACCACATACTGCTGGAGGCGAAGCCCACCTTGGTGATTCGCGACGATGACATCGACGCCGGCCGTTTCCAGGGAACTC------------CCACCGAACTGTATGCCAAATCCCTCCAGCTGGCCGGCTCCAATCTGCTCTCAGAGGAGATGCTGCGCGGTGGCAACGACCACATCGCCATCGT	12	Deletion	0	-12
CTGGCCATCTGGAAGGCTGGCGGCGCGTATTTGCCCATCGATCCCAGCTTCCCGGCGAATCGCATTCACCACATACTGCTGGAGGCGAAACCCACCTTGGTGATTCGCGACGATGACATCGACGCCGGCCGTTTCCAGGGAACTC------------CCACCGAACTGTATGCCAAATCCCTCCAGCTGGCCGGCTCCAATCTGCTCTCAGAGGAGATGCTGCGCGGTGGCAACGACCACATCGCCATCGT	12	Deletion	0	-12
CTGGCCATCTGGAAGGCTGGCGGCGCGTATTTGCCCATCGATCCCAGCTTCCCGGCGAATCGCATTCACCACATACTGCTGGAGGCGAAGCCCACCTTAGTGATTCGCGACGATGACATCGACGCCGGCCGTTTCCAGGGAACTC------------CCACCGAACTGTATGCCAAATCCCTCCAGCTGGCCGGCTCCAATCTGCTCTCAGAGGAGATGCTGCGCGGTGGCAACGACCACATCGCCATCGT	12	Deletion	0	-12
CTGGCCATCTGGAAGGCTGGCGGCGCGTATTTGCCCATCGATCCCAGCTTCCCGGCGAATCGCATTCACCACATACTGCTGGAGGCGAAGCCCACCTTGGTGATTCGCGACGATGACATCGACGCCAGCCGTTTCCAGGGAACTC------------CCACCGAACTGTATGCCAAATCCCTCCAGCTGGCCGGCTCCAATCTGCTCTCAGAGGAGATGCTGCGCGGTGGCAACGACCACATCGCCATCGT	12	Deletion	0	-12
CTGGCCATCTGGAAGGCTGGCGGCGCGTATTTGCCCATCGATCCCAGCTTCCCGGCGAATCGCATTCACCACATACTGCTGGAGGCGAAGCCCACCTTGGTGATTCGCGACGATGACATCGACGCCGGCCGCTTCCAGGGAACTC------------CCACCGAACTGTATGCCAAATCCCTCCAGCTGGCCGGCTCCAATCTGCTCTCAGAGGAGATGCTGCGCGGTGGCAACGACCACATCGCCATCGT	12	Deletion	0	-12
CTGGCCATCTGGAAGGCTGGCGGCGCGTATTTGCCCATCGATCCCAGCTTCCCGGCGAATCGCATTCACCACATACTGCTGGAGGCGAAGCCCACCTTGGTGATTCGCGACGATGACATCGACGCCGGCCGTTTCCAGGGAACGC------------CCACCGAACTGTATGCCAAATCCCTCCAGCTGGCCGGCTCCAATCTGCTCTCAGAGGAGATGCTGCGCGGTGGCAACGACCACATCGCCATCGT	12	Deletion	0	-12
CTGGCCATCTGGAAGGCTGGCGGCGCGTATTTGCCCATCGATCCCAGCTTCCCGGCGAATCGCATTCACCACATACTGCTGGAGGCGAAGCCCACCTTGGTGATTCGCGACGATGACATCGACGCCGGCCGTTTCCAGGGAACT-------------CCACAGAACTGTATGCCAAATCCCTCCAGCTGGCCGGCTCCAATCTGCTCTCAGAGGAGATGCTGCGCGGTGGCAACGACCACATCGCCATCGT	12	Deletion	0	-13
CTGGCCATCTGGAAGGCTGGCGGCGCGTATTTGCCCATCGATCCCAGCTTCCCGGCGAATCGCATTCACCACATACTGCTGGAGGCGAAGCCCACCTTGGTGATTCGCGACGATGACATCGACGCCGGCCGTTTCCAGGGAACT-------------CCACCGAACTGTATGCCGAATCCCTCCAGCTGGCCGGCTCCAATCTGCTCTCAGAGGAGATGCTGCGCGGTGGCAACGACCACATCGCCATCGT	12	Deletion	0	-13
CTGGCCATCTGGAAGGCTGGCGGCGCGTATTTGCCCATCGATCCCAGCTTCCCGGCGAATCGCATTCACCACATACTGCTGGAGGCGAAGCCCACCTTGGTGATTCGCGACGATGACATCGACGCCGGCCGTTTCCAGGGAACTC------------CCACCGAACTGTATGCCAAATCCCTCCAGCTGCCCGGCTCCAATCTGCTCTCAGAGGAGATGCTGCGCGGTGGCAACGACCACATCGCCATCGT	12	Deletion	0	-12
CTGGCCATCTGGAAGGCTGGCGGCGCGTATTTGCCCATCGATCCCAGCTTCCCGGCGAATCGCATTCACCACATACTGCTGGAGGCGAAGCCCACCTTGGTGATTCGCGACGATGACATCGACGCCGGCCGTTTCCAGGGAACTC------------CCACCGAACTGTATGCCAAATCCCTCCAGCTGGCCGGCTCCAATCTGCTCTCAGAGGAGATGCTGCGCGGTGACAACGACCACATCGCCATCGT	12	Deletion	0	-12
CTGGCCATCTGGAAGGCTGGCGGCGCGTATTTGCCCATCGATCCCAGCTTCCCGGCGAATCGCATTCACCACATACTGCTGGAGGCGAAGCCCACCTTGGTGATTCGCGACGATGACATCGACGCCGGCCGTTTCCAGGGAACTC------------CCACCGAACTGTATGCCAAATCCCTCCAGCTGGCCGGCTCCAATCTGCTCTCAGAGGAGATGCTGCGCGGTGGCAACGAACACATCGCCATCGT	12	Deletion	0	-12
CTGGCCATCTGGAAGGCTGGCGGCGCGTATTTGCCCATCGATCCCAGCTTCCCGGCGAATCGCATTCACCACATACTGCTGGAGGCGAAGCCCACCTTGGTGATTCGCGACGATGACATCGACGCCGGCCGTTTCCAGGGAACTC------------CCACCGAACTGTATGCCAAATCCCTCCAGCTGGCCGGCTCCAATCTGCTCTCAGAGGAGATGCTGCGCGGTGGTAACGACCACATCGCCATCGT	12	Deletion	0	-12
CTGGCCATCTGGAAGGCTGGCGGCGCGTATTTGCCCATCGATCCCAGCTTCCCGGCGAATCGCATTCACCACATACTGCTGGAGGCGAAGCCCACCTTGGTGATTCGCGACGATGACATCGACGCCGGCCGTTTCCAGGGAACTC------------CCACCGAACTGTATGCCAAATCCCTCCAGCTGGCCGGCTCCAATCTGCTCTCAGTGGAGATGCTGCGCGGTGGCAACGACCACATCGCCATCGT	12	Deletion	0	-12
CTGGCCATCTGGAAGGCTGGCGGCGCGTATTTGCCCATCGATCCCAGCTTCCCGGCGAATCGCATTCACCACATACTGCTGGAGGCGAAGCCCACCTTGGTGATTCGCGACGATGACATCGACGCCGGCCGTTTCCAGGGAACTC------------CCACCGAACTGTATGCCAAATCCCTCCAGCTGGCCGGCTCCAATCTTCTCTCAGAGGAGATGCTGCGCGGTGGCAACGACCACATCGCCATCGT	12	Deletion	0	-12
CTGGCCATCTGGAAGGCTGGCGGCGCGTATTTGCCCATCGATCCCAGCTTCCCGGCGAATCGCATTCACCACATACTGCTGGAGGCGAAGCCCACCTTGGTGATTCGCGACGATGACATCGACGCCGGCCGTTTCCAGGGAACTC------------CCACCGAACTGTATGCCAAATCCCTCCAGCTGGCCGGCTCCATTCTGCTCTCAGAGGAGATGCTGCGCGGTGGCAACGACCACATCGCCATCGT	12	Deletion	0	-12
CTGGCCATCTGGAAGGCTGGCGGCGCGTATTTGCCCATCGATCCCAGCTTCCCGGCGAATCGCATTCACCACATACTGCTGGAGGCGAAGCCCACCTTGGTGATTCGCGACGATGACATCGACGCCGGCCGTTTCCAGGGAACTCCCA-------------CGAACTGTATGCCCAATCCCTCCAGCTGGCCGGCTCCAATCTGCTCTCAGAGGAGATGCTGCGCGGTGGCAACGACCACATCGCCATCGT	12	Deletion	0	-13
CTGGCCATCTGGAAGGCTGGCGGCGCGTATTTGCCCATCGATCCCAGCTTCCCGGCGAATCGCATTCACCACATACTGCTGGAGGCGAAGCCCACCTTGGTGATTCGCGACGATGACATCGACGCCGGCCGTTTCCAGGGAACTCCCA------CCGaaCCACCGAACTGTATGCCAAATCCCTCCAGCTGGCCGGCTCCAATCTGCTCTCAGAGGAGATGCTGCGCGGTGGCACCGACCACATCGCCATCGT	12	Insertion and Deletion	0	-4
CTGGCCATCTGGAAGGCTGGCGGCGCGTATTTGCCCATCGATCCCAGCTTCCCGGCGAATCGCATTCACCACATACTGCTGGAGGCGAAGCCCACCTTGGTGATTCGCGACGATGACATCGACGCCGGCCGTTTCCAGGGAATTC------------CCACCGAACTGTATGCCAAATCCCTCCAGCTGGCCGGCTCCAATCTGCTCTCAGAGGAGATGCTGCGCGGTGGCAACGACCACATCGCCATCGT	12	Deletion	0	-12
CTGGCCATCTGGAAGGCTGGCGGCGCGTATTTGCCCATCGATCCCAGCTTCCCGGCGAATCGCATTCACCACATACTGCTGGAGGCGAAGCCCACCTTGGTGATTCGCGACGATGACATCGACGCCGGCCGTTTCCGGGGAACTCCCA-------------CGAACTGTATGCCAAATCCCTCCAGCTGGCCGGCTCCAATCTGCTCTCAGAGGAGATGCTGCGCGGTGGCAACGACCACATCGCCATCGT	12	Deletion	0	-13
CTGGCCATCTGGAAGGCTGGCGGCGCGTATTTGCCCATCGATCCCAGCTTCCCGGCGAATCGCATTCACCACATACTGCTGGAGGCGAAGCCCACCTTGGTGATTCGCGACGATGACATCGACGCCGGCTGTTTCCAGGGAACTC------------CCACCGAACTGTATGCCAAATCCCTCCAGCTGGCCGGCTCCAATCTGCTCTCAGAGGAGATGCTGCGCGGTGGCAACGACCACATCGCCATCGT	12	Deletion	0	-12
CTGGCCATCTGGAAGGCTGGCGGCGCGTATTTGCCCATCGATCCCAGCTTCCCGGCGAATCGCATTCACCACATACTGCTGGAGGCGAAGCCCACCTTGGTGATTCGCGACGATGACATCGGCGCCGGCCGTTTCCAGGGAACTCCCA-------------CGAACTGTATGCCAAATCCCTCCAGCTGGCCGGCTCCAATCTGCTCTCAGAGGAGATGCTGCGCGGTGGCAACGACCACATCGCCATCGT	12	Deletion	0	-13
CTGGCCATCTGGAAGGCTGGCGGCGCGTATTTGCCCATCGATCCCAGCTTCCCGGCGAATCGCATTCACCACATACTGCTGGAGGCGAAGCCCACCTTGGTGATTCGCTACGATGACATCGACGCCGGCCGTTTCCAGGGAACTC------------CCACCGAACTGTATGCCAAATCCCTCCAGCTGGCCGGCTCCAATCTGCTCTCAGAGGAGATGCTGCGCGGTGGCAACGACCACATCGCCATCGT	12	Deletion	0	-12
CTGGCCATCTGGAAGGCTGGCGGCGCGTATTTGCCCATCGATCCCAGCTTCCCGGCGAATCTCATTCACCACATACTGCTGGAGGCGAAGCCCACCTTGGTGATTCGCGACGATGACATCGACGCCGGCCGTTTCCAGGGAACTC------------CCACCGAACTGTATGCCAAATCCCTCCAGCTGGCCGGCTCCAATCTGCTCTCAGAGGAGATGCTGCGCGGTGGCAACGACCACATCGCCATCGT	12	Deletion	0	-12
CTGGCCATCTGGAAGGCTGGCGGCGCGTATTTGCCCATCGATCCCAGCTTCCCGGCGAATTGCATTCACCACATACTGCTGGAGGCGAAGCCCACCTTGGTGATTCGCGACGATGACATCGACGCCGGCCGTTTCCAGGGAACTC---------CCACCACCGAACTGTATGCCAAATCCCTCCAGCTGGCCGGCTCCAATCTGCTCTCAGAGGAGATGCTGCGCGGTGGCAACGACCACATCGCCATCGT	12	Deletion	0	-9
CTGGCCATCTGGAAGGCTGGCGGCGCGTATTTGCCCATCGGTCCCAGCTTCCCGGCGAATCGCATTCACCACATACTGCTGGAGGCGAAGCCCACCTTGGTGATTCGCGACGATGACATCGACGCCGGCCGTTTCCAGGGAACTC------------CCACCGAACTGTATGCCAAATCCCTCCAGCTGGCCGGCTCCAATCTGCTCTCAGAGGAGATGCTGCGCGGTGGCAACGACCACATCGCCATCGT	12	Deletion	0	-12
CTGGCCATCTGGAAGGCTGGCGGCTCGTATTTGCCCATCGATCCCAGCTTCCCGGCGAATCGCATTCACCACATACTGCTGGAGGCGAAGCCCACCTTGGTGATTCGCGACGATGACATCGACGCCGGCCGTTTCCAGGGAACTC------------CCACCGAACTGTATGCCAAATCCCTCCAGCTGGCCGGCTCCAATCTGCTCTCAGAGGAGATGCTGCGCGGTGGCAACGACCACATCGCCATCGT	12	Deletion	0	-12
CTGGCCATCTGGTAGGCTGGCGGCGCGTATTTGCCCATCGATCCCAGCTTCCCGGCGAATCGCATTCACCACATACTGCTGGAGGCGAAGCCCACCTTGGTGATTCGCGACGATGACATCGACGCCGGCCGTTTCCAGGGAACTC------------CCACCGAACTGTATGCCAAATCCCTCCAGCTGGCCGGCTCCAATCTGCTCTCAGAGGAGATGCTGCGCGGTGGCAACGACCACATCGCCATCGT	12	Deletion	0	-12
CTGGCCATTTGGAAGGCTGGCGGCGCGTATTTGCCCATCGATCCCAGCTTCCCGGCGAATCGCATTCACCACATACTGCTGGAGGCGAAGCCCACCTTGGTGATTCGCGACGATGACATCGACGCCGGCCGTTTCCAGGGAACTC------------CCACCGAACTGTATGCCAAATCCCTCCAGCTGGCCGGCTCCAATCTGCTCTCAGAGGAGATGCTGCGCGGTGGCAACGACCACATCGCCATCGT	12	Deletion	0	-12
CTGGCCATCTGGAAGGCGGGCGGCGCGTATTTGCCCATCGATCCCAGCTTCCCGGCGAATCGCATTCACCACATACTGCTGGAGGCGAAGCCCACCTTGGTGATTCGCGACGATGACATCGACGCCGGCCGTTTCCAGGGAACTC------------CCACCGAACTGTATGCCAAATCCCTCCAGCTGGCCGGCTCCAATCTGCTCTCAGAGGAGATGCTGCGCGGTGGCAACGACCACATCGCCATCGT	11	Deletion	0	-12
CTGGCCATCTGGAAGGCTGGCGGCGCGTATTTGCCCATCGATCCCAGCTACCCGGCGAATCGCATTCACCACATACTGCTGGAGGCGAAGCCCACCTTGGTGATTCGCGACGATGACATCGACGCCGGCCGTTTCCAGGGAACTC------------CCACCGAACTGTATGCCAAATCCCTCCAGCTGGCCGGCTCCAATCTGCTCTCAGAGGAGATGCTGCGCGGTGGCAACGACCACATCGCCATCGT	11	Deletion	0	-12
CTGGCCATCTGGAAGGCTGGCGGCGCGTATTTGCCCATCGATCCCAGCTTCCCGGCGAATCGCATTCACCACATACTGCTGGAAGCGAAGCCCACCTTGGTGATTCGCGACGATGACATCGACGCCGGCCGTTTCCAGGGAACTC------------CCACCGAACTGTATGCCAAATCCCTCCAGCTGGCCGGCTCCAATCTGCTCTCAGAGGAGATGCTGCGCGGTGGCAACGACCACATCGCCATCGT	11	Deletion	0	-12
CTGGCCATCTGGAAGGCTGGCGGCGCGTATTTGCCCATCGATCCCAGCTTCCCGGCGAATCGCATTCACCACATACTGCTGGAGGCGAAGCCCACCTTGGTAATTCGCGACGATGACATCGACGCCGGCCGTTTCCAGGGAACTC------------CCACCGAACTGTATGCCAAATCCCTCCAGCTGGCCGGCTCCAATCTGCTCTCAGAGGAGATGCTGCGCGGTGGCAACGACCACATCGCCATCGT	11	Deletion	0	-12
CTGGCCATCTGGAAGGCTGGCGGCGCGTATTTGCCCATCGATCCCAGCTTCCCGGCGAATCGCATTCACCACATACTGCTGGAGGCGAAGCCCACCTTGGTGATTCGCGAAGATGACATCGACGCCGGCCGTTTCCAGGGAACTC------------CCACCGAACTGTATGCCAAATCCCTCCAGCTGGCCGGCTCCAATCTGCTCTCAGAGGAGATGCTGCGCGGTGGCAACGACCACATCGCCATCGT	11	Deletion	0	-12
CTGGCCATCTGGAAGGCTGGCGGCGCGTATTTGCCCATCGATCCCAGCTTCCCGGCGAATCGCATTCACCACATACTGCTGGAGGCGAAGCCCACCTTGGTGATTCGCGACGATGACATCGACGCCGGCCGTGTCCAGGGAACTCCCACGTTATCCACCACCGAACTGTATGCCAAATCCCTCCAGCTGGCCGGCTCCAATCTGCTCTCAGAGGAGATGCTGCGCGGTGGCAACGACCACATCGCCATCGT	11	2 Base Changes	0	0
CTGGCCATCTGGAAGGCTGGCGGCGCGTATTTGCCCATCGATCCCAGCTTCCCGGCGAATCGCATTCACCACATACTGCTGGAGGCGAAGCCCACCTTGGTGATTCGCGACGATGACATCGACGCCGGCCGTTTCCAAGGAACTC------------CCACCGAACTGTATGCCAAATCCCTCCAGCTGGCCGGCTCCAATCTGCTCTCAGAGGAGATGCTGCGCGGTGGCAACGACCACATCGCCATCGT	11	Deletion	0	-12
CTGGCCATCTGGAAGGCTGGCGGCGCGTATTTGCCCATCGATCCCAGCTTCCCGGCGAATCGCATTCACCACATACTGCTGGAGGCGAAGCCCACCTTGGTGATTCGCGACGATGACATCGACGCCGGCCGTTTCCACGGAACTC------------CCACCGAACTGTATGCCAAATCCCTCCAGCTGGCCGGCTCCAATCTGCTCTCAGAGGAGATGCTGCGCGGTGGCAACGACCACATCGCCATCGT	11	Deletion	0	-12
CTGGCCATCTGGAAGGCTGGCGGCGCGTATTTGCCCATCGATCCCAGCTTCCCGGCGAATCGCATTCACCACATACTGCTGGAGGCGAAGCCCACCTTGGTGATTCGCGACGATGACATCGACGCCGGCCGTTTCCAGGGAACTC------------CCAACGAACTGTATGCCAAATCCCTCCAGCTGGCCGGCTCCAATCTGCTCTCAGAGGAGATGCTGCGCGGTGGCAACGACCACATCGCCATCGT	11	Deletion	0	-12
CTGGCCATCTGGAAGGCTGGCGGCGCGTATTTGCCCATCGATCCCAGCTTCCCGGCGAATCGCATTCACCACATACTGCTGGAGGCGAAGCCCACCTTGGTGATTCGCGACGATGACATCGACGCCGGCCGTTTCCAGGGAACTC------------CCACCGAACTATATGCCAAATCCCTCCAGCTGGCCGGCTCCAATCTGCTCTCAGAGGAGATGCTGCGCGGTGGCAACGACCACATCGCCATCGT	11	Deletion	0	-12
CTGGCCATCTGGAAGGCTGGCGGCGCGTATTTGCCCATCGATCCCAGCTTCCCGGCGAATCGCATTCACCACATACTGCTGGAGGCGAAGCCCACCTTGGTGATTCGCGACGATGACATCGACGCCGGCCGTTTCCAGGGAACTC------------CCACCGAACTGTATGCCAAATCCCTCCAGCTGGCCGGCACCAATCTGCTCTCAGAGGAGATGCTGCGCGGTGGCAACGACCACATCGCCATCGT	11	Deletion	0	-12
CTGGCCATCTGGAAGGCTGGCGGCGCGTATTTGCCCATCGATCCCAGCTTCCCGGCGAATCGCATTCACCACATACTGCTGGAGGCGAAGCCCACCTTGGTGATTCGCGACGATGACATCGACGCCGGCCGTTTCCAGGGAACTC------------CCACCGAACTGTATGCCAAATCCCTCCAGCTGGCCGGCTACAATCTGCTCTCAGAGGAGATGCTGCGCGGTGGCAACGACCACATCGCCATCGT	11	Deletion	0	-12
CTGGCCATCTGGAAGGCTGGCGGCGCGTATTTGCCCATCGATCCCAGCTTCCCGGCGAATCGCATTCACCACATACTGCTGGAGGCGAAGCCCACCTTGGTGATTCGCGACGATGACATCGACGCCGGCCGTTTCCAGGGAACTC------------CCACCGAACTGTATGCCAAATCCCTCCAGCTGGCCGGCTCAAATCTGCTCTCAGAGGAGATGCTGCGCGGTGGCAACGACCACATCGCCATCGT	11	Deletion	0	-12
CTGGCCATCTGGAAGGCTGGCGGCGCGTATTTGCCCATCGATCCCAGCTTCCCGGCGAATCGCATTCACCACATACTGCTGGAGGCGAAGCCCACCTTGGTGATTCGCGACGATGACATCGACGCCGGCCGTTTCCAGGGAACTC------------CCACCGAACTGTATGCCAAATCCCTCCAGCTGGCCGGCTCCAATCTACTCTCAGAGGAGATGCTGCGCGGTGGCAACGACCACATCGCCATCGT	11	Deletion	0	-12
CTGGCCATCTGGAAGGCTGGCGGCGCGTATTTGCCCATCGATCCCAGCTTCCCGGCGAATCGCATTCACCACATACTGCTGGAGGCGAAGCCCACCTTGGTGATTCGCGACGATGACATCGACGCCGGCCGTTTCCAGGGAACTC------------CCACCGAACTGTATGCCAAATCCCTCCAGCTGGCCGGCTCCAATCTGCTCTCAGACGAGATGCTGCGCGGTGGCAACGACCACATCGCCATCGT	11	Deletion	0	-12
CTGGCCATCTGGAAGGCTGGCGGCGCGTATTTGCCCATCGATCCCAGCTTCCCGGCGAATCGCATTCACCACATACTGCTGGAGGCGAAGCCCACCTTGGTGATTCGCGACGATGACATCGACGCCGGCCGTTTCCAGGGAACTC------------CCACCGAACTGTATGCCAAATCCCTCCAGCTGGCCGGCTCCAATCTGCTCTCAGAGGAGATGCTACGCGGTGGCAACGACCACATCGCCATCGT	11	Deletion	0	-12
CTGGCCATCTGGAAGGCTGGCGGCGCGTATTTGCCCATCGATCCCAGCTTCCCGGCGAATCGCATTCACCACATACTGCTGGAGGCGAAGCCCACCTTGGTGATTCGCGACGATGACATCGACGCCGGCCGTTTCCAGGGAACTC------------CCACCGAACTGTATGCCAAATCCCTTCAGCTGGCCGGCTCCAATCTGCTCTCAGAGGAGATGCTGCGCGGTGGCAACGACCACATCGCCATCGT	11	Deletion	0	-12
CTGGCCATCTGGAAGGCTGGCGGCGCGTATTTGCCCATCGATCCCAGCTTCCCGGCGAATCGCATTCACCACATACTGCTGGAGGCGAAGCCCACCTTGGTGATTCGCGACGATGACATCGACGCCGGCCGTTTCCAGGGAACTCCCA-------------CGAACTGTATGCCAAATCCCTCCAGCTGGCCGGCCCCAATCTGCTCTCAGAGGAGATGCTGCGCGGTGGCAACGACCACATCGCCATCGT	11	Deletion	0	-13
CTGGCCATCTGGAAGGCTGGCGGCGCGTATTTGCCCATCGATCCCAGCTTCCCGGCGAATCGCATTCACCACATACTGCTGGAGGCGAAGCCCACCTTGGTGATTCGCGACGATGACATCGACGCCGGCCGTTTCCAGGGAACTCCCA-------------CGAACTGTATGCCACATCCCTCCAGCTGGCCGGCTCCAATCTGCTCTCAGAGGAGATGCTGCGCGGTGGCAACGACCACATCGCCATCGT	11	Deletion	0	-13
CTGGCCATCTGGAAGGCTGGCGGCGCGTATTTGCCCATCGATCCCAGCTTCCCGGCGAATCGCATTCACCACATACTGCTGGAGGCGAAGCCCACCTTGGTGATTCGCGACGATGACATCGACGCCGGCCGTTTCCAGGGAACTCCCACccaaactcCCAATCCACCCCCGAACTGTATGCCAAATCCCTCCAGCTGGCCGGCTCCAATCTGCTCTCAGAGGAGATGCTGCGCGGTGGCAACGACCACATCGCCATCGT	11	Insertion	0	8
CTGGCCATCTGGAAGGCTGGCGGCGCGTATTTGCCCATCGATCCCAGCTTCCCGGCGAATCGCATTCACCACATACTGCTGGAGGCGAAGCCCACCTTGGTGATTCGCGACGATGACATCGACGCCGGCCGTTTCCAGGGAACTCCCACGTTATCCACCACCGAACTGTATGCCAACTCCCTCCAGCTGGCCGGCTCCAATCTGCTCTCAGAGGAGATGCTGCGCGGTGGCAACGACCACATCGCCATCGT	11	2 Base Changes	0	0
CTGGCCATCTGGAAGGCTGGCGGCGCGTATTTGCCCATCGATCCCAGCTTCCCGGCGAATCGCATTCACCACATACTGCTGGAGGCGAAGCCCACCTTGGTGATTCGCGACGATGACATCGACGCCGGCCGTTTCTAGGGAACTC------------CCACCGAACTGTATGCCAAATCCCTCCAGCTGGCCGGCTCCAATCTGCTCTCAGAGGAGATGCTGCGCGGTGGCAACGACCACATCGCCATCGT	11	Deletion	0	-12
CTGGCCATCTGGAAGGCTGGCGGCGCGTATTTGCCCATCGATCCCAGCTTCCCGGCGAATCGCATTCACCACATACTGCTGGAGGCGAAGCCCACCTTGGTGATTCGCGACGATGACATCGACGCCGGCCGTTTTCAGGGAACTC------------CCACCGAACTGTATGCCAAATCCCTCCAGCTGGCCGGCTCCAATCTGCTCTCAGAGGAGATGCTGCGCGGTGGCAACGACCACATCGCCATCGT	11	Deletion	0	-12
CTGGCCATCTGGAAGGCTGGCGGCGCGTATTTGCCCATCGATCCCAGCTTCCCGGCGAATCGCATTCACCACATACTGCTGGAGGCGAAGCCCACCTTGGTGATTCTCGACGATGACATCGACGCCGGCCGTTTCCAGGGAACTC------------CCACCGAACTGTATGCCAAATCCCTCCAGCTGGCCGGCTCCAATCTGCTCTCAGAGGAGATGCTGCGCGGTGGCAACGACCACATCGCCATCGT	11	Deletion	0	-12
CTGGCCATCTGGAAGGCTGGCGGCGCGTATTTGCCCATCGATCCCAGCTTCCCGGCGAATCGCATTCACCACATACTGCTGGAGGCGGAGCCCACCTTGGTGATTCGCGACGATGACATCGACGCCGGCCGTTTCCAGGGAACT-------------CCACCGAACTGTATGCCAAATCCCTCCAGCTGGCCGGCTCCAATCTGCTCTCAGAGGAGATGCTGCGCGGTGGCAACGACCACATCGCCATCGT	11	Deletion	0	-13
CTGGCCATCTGGAAGGCTGGCGGCGCGTATTTGCCCATCGATCCCAGCTTCCCGGCGAATCGTATTCACCACATACTGCTGGAGGCGAAGCCCACCTTGGTGATTCGCGACGATGACATCGACGCCGGCCGTTTCCAGGGAACTC------------CCACCGAACTGTATGCCAAATCCCTCCAGCTGGCCGGCTCCAATCTGCTCTCAGAGGAGATGCTGCGCGGTGGCAACGACCACATCGCCATCGT	11	Deletion	0	-12
CTGGCCATCTGGAAGGCTGGCGGCGCGTATTTGCCCATCGATCCCAGCTTTCCGGCGAATCGCATTCACCACATACTGCTGGAGGCGAAGCCCACCTTGGTGATTCGCGACGATGACATCGACGCCGGCCGTTTCCAGGGAACTC------------CCACCGAACTGTATGCCAAATCCCTCCAGCTGGCCGGCTCCAATCTGCTCTCAGAGGAGATGCTGCGCGGTGGCAACGACCACATCGCCATCGT	11	Deletion	0	-12
CTGGCCATCTGGAAGGCTGGCGGCGCGTATTTGCCCATCGATCTCAGCTTCCCGGCGAATCGCATTCACCACATACTGCTGGAGGCGAAGCCCACCTTGGTGATTCGCGACGATGACATCGACGCCGGCCGTTTCCAGGGAACTC------------CCACCGAACTGTATGCCAAATCCCTCCAGCTGGCCGGCTCCAATCTGCTCTCAGAGGAGATGCTGCGCGGTGGCAACGACCACATCGCCATCGT	11	Deletion	0	-12
CTGGCCATCTGGAAGGCTGGCGGCGCGTATTTGCCCATCGATTCCAGCTTCCCGGCGAATCGCATTCACCACATACTGCTGGAGGCGAAGCCCACCTTGGTGATTCGCGACGATGACATCGACGCCGGCCGTTTCCAGGGAACTC------------CCACCGAACTGTATGCCAAATCCCTCCAGCTGGCCGGCTCCAATCTGCTCTCAGAGGAGATGCTGCGCGGTGGCAACGACCACATCGCCATCGT	11	Deletion	0	-12
CTGGCCATCTGGAAGGCTGGCGGCGCGTATTTGCCCATTGATCCCAGCTTCCCGGCGAATCGCATTCACCACATACTGCTGGAGGCGAAGCCCACCTTGGTGATTCGCGACGATGACATCGACGCCGGCCGTTTCCAGGGAACTC------------CCACCGAACTGTATGCCAAATCCCTCCAGCTGGCCGGCTCCAATCTGCTCTCAGAGGAGATGCTGCGCGGTGGCAACGACCACATCGCCATCGT	11	Deletion	0	-12
CTGGCCATCTGGAAAGCTGGCGGCGCGTATTTGCCCATCGATCCCAGCTTCCCGGCGAATCGCATTCACCACATACTGCTGGAGGCGAAGCCCACCTTGGTGATTCGCGACGATGACATCGACGCCGGCCGTTTCCAGGGAACTC------------CCACCGAACTGTATGCCAAATCCCTCCAGCTGGCCGGCTCCAATCTGCTCTCAGAGGAGATGCTGCGCGGTGGCAACGACCACATCGCCATCGT	10	Deletion	0	-12
CTGGCCATCTGGAAGGCTGGCGACGCGTATTTGCCCATCGATCCCAGCTTCCCGGCGAATCGCATTCACCACATACTGCTGGAGGCGAAGCCCACCTTGGTGATTCGCGACGATGACATCGACGCCGGCCGTTTCCAGGGAACTC------------CCACCGAACTGTATGCCAAATCCCTCCAGCTGGCCGGCTCCAATCTGCTCTCAGAGGAGATGCTGCGCGGTGGCAACGACCACATCGCCATCGT	10	Deletion	0	-12
CTGGCCATCTGGAAGGCTGGCGGCGCATATTTGCCCATCGATCCCAGCTTCCCGGCGAATCGCATTCACCACATACTGCTGGAGGCGAAGCCCACCTTGGTGATTCGCGACGATGACATCGACGCCGGCCGTTTCCAGGGAACTCCCAGG-------GAACCGAACTGTATGCCAAATCCCTCCAGCTGGCCGGCTCCAATCTGCTCTCAGAGGAGATGCTGCGCGGTGGCAACGACCACATCGCCATCGT	10	Deletion	0	-7
CTGGCCATCTGGAAGGCTGGCGGCGCGTATTTGCCCATCGATCCCAGCGTCCCGGCGAATCGCATTCACCACATACTGCTGGAGGCGAAGCCCACCTTGGTGATTCGCGACGATGACATCGACGCCGGCCGTTTCCAGGGAACT-------------CCACCGAACTGTATGCCAAATCCCTCCAGCTGGCCGGCTCCAATCTGCTCTCAGAGGAGATGCTGCGCGGTGGCAACGACCACATCGCCATCGT	10	Deletion	0	-13
CTGGCCATCTGGAAGGCTGGCGGCGCGTATTTGCCCATCGATCCCAGCTTCACGGCGAATCGCATTCACCACATACTGCTGGAGGCGAAGCCCACCTTGGTGATTCGCGACGATGACATCGACGCCGGCCGTTTCCAGGGAACTC------------CCACCGAACTGTATGCCAAATCCCTCCAGCTGGCCGGCTCCAATCTGCTCTCAGAGGAGATGCTGCGCGGTGGCAACGACCACATCGCCATCGT	10	Deletion	0	-12
CTGGCCATCTGGAAGGCTGGCGGCGCGTATTTGCCCATCGATCCCAGCTTCCCGGAGAATCGCATTCACCACATACTGCTGGAGGCGAAGCCCACCTTGGTGATTCGCGACGATGACATCGACGCCGGCCGTTTCCAGGGAACTC------------CCACCGAACTGTATGCCAAATCCCTCCAGCTGGCCGGCTCCAATCTGCTCTCAGAGGAGATGCTGCGCGGTGGCAACGACCACATCGCCATCGT	10	Deletion	0	-12
CTGGCCATCTGGAAGGCTGGCGGCGCGTATTTGCCCATCGATCCCAGCTTCCCGGCGAAACGCATTCACCACATACTGCTGGAGGCGAAGCCCACCTTGGTGATTCGCGACGATGACATCGACGCCGGCCGTTTCCAGGGAACTC------------CCACCGAACTGTATGCCAAATCCCTCCAGCTGGCCGGCTCCAATCTGCTCTCAGAGGAGATGCTGCGCGGTGGCAACGACCACATCGCCATCGT	10	Deletion	0	-12
CTGGCCATCTGGAAGGCTGGCGGCGCGTATTTGCCCATCGATCCCAGCTTCCCGGCGAATAGCATTCACCACATACTGCTGGAGGCGAAGCCCACCTTGGTGATTCGCGACGATGACATCGACGCCGGCCGTTTCCAGGGAACTC------------CCACCGAACTGTATGCCAAATCCCTCCAGCTGGCCGGCTCCAATCTGCTCTCAGAGGAGATGCTGCGCGGTGGCAACGACCACATCGCCATCGT	10	Deletion	0	-12
CTGGCCATCTGGAAGGCTGGCGGCGCGTATTTGCCCATCGATCCCAGCTTCCCGGCGAATCGCAATCACCACATACTGCTGGAGGCGAAGCCCACCTTGGTGATTCGCGACGATGACATCGACGCCGGCCGTTTCCAGGGAACTC------------CCACCGAACTGTATGCCAAATCCCTCCAGCTGGCCGGCTCCAATCTGCTCTCAGAGGAGATGCTGCGCGGTGGCAACGACCACATCGCCATCGT	10	Deletion	0	-12
CTGGCCATCTGGAAGGCTGGCGGCGCGTATTTGCCCATCGATCCCAGCTTCCCGGCGAATCGCATACACCACATACTGCTGGAGGCGAAGCCCACCTTGGTGATTCGCGACGATGACATCGACGCCGGCCGTTTCCAGGGAACTC------------CCACCGAACTGTATGCCAAATCCCTCCAGCTGGCCGGCTCCAATCTGCTCTCAGAGGAGATGCTGCGCGGTGGCAACGACCACATCGCCATCGT	10	Deletion	0	-12
CTGGCCATCTGGAAGGCTGGCGGCGCGTATTTGCCCATCGATCCCAGCTTCCCGGCGAATCGCATTAACCACATACTGCTGGAGGCGAAGCCCACCTTGGTGATTCGCGACGATGACATCGACGCCGGCCGTTTCCAGGGAACTC------------CCACCGAACTGTATGCCAAATCCCTCCAGCTGGCCGGCTCCAATCTGCTCTCAGAGGAGATGCTGCGCGGTGGCAACGACCACATCGCCATCGT	10	Deletion	0	-12
CTGGCCATCTGGAAGGCTGGCGGCGCGTATTTGCCCATCGATCCCAGCTTCCCGGCGAATCGCATTCAACACATACTGCTGGAGGCGAAGCCCACCTTGGTGATTCGCGACGATGACATCGACGCCGGCCGTTTCCAGGGAACTC------------CCACCGAACTGTATGCCAAATCCCTCCAGCTGGCCGGCTCCAATCTGCTCTCAGAGGAGATGCTGCGCGGTGGCAACGACCACATCGCCATCGT	10	Deletion	0	-12
CTGGCCATCTGGAAGGCTGGCGGCGCGTATTTGCCCATCGATCCCAGCTTCCCGGCGAATCGCATTCACCACATACTGCTAGAGGCGAAGCCCACCTTGGTGATTCGCGACGATGACATCGACGCCGGCCGTTTCCAGGGAACTC------------CCACCGAACTGTATGCCAAATCCCTCCAGCTGGCCGGCTCCAATCTGCTCTCAGAGGAGATGCTGCGCGGTGGCAACGACCACATCGCCATCGT	10	Deletion	0	-12
CTGGCCATCTGGAAGGCTGGCGGCGCGTATTTGCCCATCGATCCCAGCTTCCCGGCGAATCGCATTCACCACATACTGCTGGAGGCGAAGCCCACCTTGGAGATTCGCGACGATGACATCGACGCCGGCCGTTTCCAGGGAACTC------------CCACCGAACTGTATGCCAAATCCCTCCAGCTGGCCGGCTCCAATCTGCTCTCAGAGGAGATGCTGCGCGGTGGCAACGACCACATCGCCATCGT	10	Deletion	0	-12
CTGGCCATCTGGAAGGCTGGCGGCGCGTATTTGCCCATCGATCCCAGCTTCCCGGCGAATCGCATTCACCACATACTGCTGGAGGCGAAGCCCACCTTGGTGAGTCGCGACGATGACATCGACGCCGGCCGTTTCCAGGGAACTCCCA-------------CGAACTGTATGCCAAATCCCTCCAGCTGGCCGGCTCCAATCTGCTCTCAGAGGAGATGCTGCGCGGTGGCAACGACCACATCGCCATCGT	10	Deletion	0	-13
CTGGCCATCTGGAAGGCTGGCGGCGCGTATTTGCCCATCGATCCCAGCTTCCCGGCGAATCGCATTCACCACATACTGCTGGAGGCGAAGCCCACCTTGGTGATTCGCGACGATGACATCGACACCGGCCGTTTCCAGGGAACTC------------CCACCGAACTGTATGCCAAATCCCTCCAGCTGGCCGGCTCCAATCTGCTCTCAGAGGAGATGCTGCGCGGTGGCAACGACCACATCGCCATCGT	10	Deletion	0	-12
CTGGCCATCTGGAAGGCTGGCGGCGCGTATTTGCCCATCGATCCCAGCTTCCCGGCGAATCGCATTCACCACATACTGCTGGAGGCGAAGCCCACCTTGGTGATTCGCGACGATGACATCGACGCCGGCCGTTACCAGGGAACTC------------CCACCGAACTGTATGCCAAATCCCTCCAGCTGGCCGGCTCCAATCTGCTCTCAGAGGAGATGCTGCGCGGTGGCAACGACCACATCGCCATCGT	10	Deletion	0	-12
CTGGCCATCTGGAAGGCTGGCGGCGCGTATTTGCCCATCGATCCCAGCTTCCCGGCGAATCGCATTCACCACATACTGCTGGAGGCGAAGCCCACCTTGGTGATTCGCGACGATGACATCGACGCCGGCCGTTTCCAGAGAACTC------------CCACCGAACTGTATGCCAAATCCCTCCAGCTGGCCGGCTCCAATCTGCTCTCAGAGGAGATGCTGCGCGGTGGCAACGACCACATCGCCATCGT	10	Deletion	0	-12
CTGGCCATCTGGAAGGCTGGCGGCGCGTATTTGCCCATCGATCCCAGCTTCCCGGCGAATCGCATTCACCACATACTGCTGGAGGCGAAGCCCACCTTGGTGATTCGCGACGATGACATCGACGCCGGCCGTTTCCAGGGA-------------CCTCCACCGAACTGTATGCCAAATCCCTCCAGCTGGCCGGCTCCAATCTGCTCTCAGAGGAGATGCTGCGCGGTGGCAACGACCACATCGCCATCGT	10	Deletion	0	-13
CTGGCCATCTGGAAGGCTGGCGGCGCGTATTTGCCCATCGATCCCAGCTTCCCGGCGAATCGCATTCACCACATACTGCTGGAGGCGAAGCCCACCTTGGTGATTCGCGACGATGACATCGACGCCGGCCGTTTCCAGGGAACT-------------CCACCGAACTGTATGCCAAATCCCTCCAGCTGGCCGGCTCCGATCTGCTCTCAGAGGAGATGCTGCGCGGTGGCAACGACCACATCGCCATCGT	10	Deletion	0	-13
CTGGCCATCTGGAAGGCTGGCGGCGCGTATTTGCCCATCGATCCCAGCTTCCCGGCGAATCGCATTCACCACATACTGCTGGAGGCGAAGCCCACCTTGGTGATTCGCGACGATGACATCGACGCCGGCCGTTTCCAGGGAACTC------------CCACCGAACTGTATGCCAAATCCCTACAGCTGGCCGGCTCCAATCTGCTCTCAGAGGAGATGCTGCGCGGTGGCAACGACCACATCGCCATCGT	10	Deletion	0	-12
CTGGCCATCTGGAAGGCTGGCGGCGCGTATTTGCCCATCGATCCCAGCTTCCCGGCGAATCGCATTCACCACATACTGCTGGAGGCGAAGCCCACCTTGGTGATTCGCGACGATGACATCGACGCCGGCCGTTTCCAGGGAACTC------------CCACCGAACTGTATGCCAAATCCCTCCAGCTGGCCGGCTCCAATCTGCTCTCAGAGGAGATCCTGCGCGGTGGCAACGACCACATCGCCATCGT	10	Deletion	0	-12
CTGGCCATCTGGAAGGCTGGCGGCGCGTATTTGCCCATCGATCCCAGCTTCCCGGCGAATCGCATTCACCACATACTGCTGGAGGCGAAGCCCACCTTGGTGATTCGCGACGATGACATCGACGCCGGCCGTTTCCAGGGAACTC------------CCACCGAACTGTATGCCAAATCCCTCCAGCTGGCCGGCTCCAATCTGCTCTCAGAGGAGATGCAGCGCGGTGGCAACGACCACATCGCCATCGT	10	Deletion	0	-12
CTGGCCATCTGGAAGGCTGGCGGCGCGTATTTGCCCATCGATCCCAGCTTCCCGGCGAATCGCATTCACCACATACTGCTGGAGGCGAAGCCCACCTTGGTGATTCGCGACGATGACATCGACGCCGGCCGTTTCCAGGGAACTC------------CCACCGAACTGTATGCCAAATCCCTCCAGCTGGCCGGCTCCAATCTGCTCTCAGAGGAGATGCTCCGCGGTGGCAACGACCACATCGCCATCGT	10	Deletion	0	-12
CTGGCCATCTGGAAGGCTGGCGGCGCGTATTTGCCCATCGATCCCAGCTTCCCGGCGAATCGCATTCACCACATACTGCTGGAGGCGAAGCCCACCTTGGTGATTCGCGACGATGACATCGACGCCGGCCGTTTCCAGGGAACTC------------CCACCGAACTGTATGCCAAATCCCTCCAGCTGGCCGGCTCCAATCTGCTCTCAGAGGAGATGCTGCGCGGTGGAAACGACCACATCGCCATCGT	10	Deletion	0	-12
CTGGCCATCTGGAAGGCTGGCGGCGCGTATTTGCCCATCGATCCCAGCTTCCCGGCGAATCGCATTCACCACATACTGCTGGAGGCGAAGCCCACCTTGGTGATTCGCGACGATGACATCGACGCCGGCCGTTTCCAGGGAACTC------------CCACCGAACTGTATGCCAAATCCCTCCAGCTGGCCGGCTCCAATCTGCTCTCAGAGGAGATGCTGCGCGGTGGCAACGACCTCATCGCCATCGT	10	Deletion	0	-12
CTGGCCATCTGGAAGGCTGGCGGCGCGTATTTGCCCATCGATCCCAGCTTCCCGGCGAATCGCATTCACCACATACTGCTGGAGGCGAAGCCCACCTTGGTGATTCGCGACGATGACATCGACGCCGGCCGTTTCCAGGGAACTC------------CCACCGAACTGTATGCCAAATCCCTCCAGCTGGCCGGCTCCAATCTGCTCTCAGAGGAGATGCTGCGCGGTGGCAACGCCCACATCGCCATCGT	10	Deletion	0	-12
CTGGCCATCTGGAAGGCTGGCGGCGCGTATTTGCCCATCGATCCCAGCTTCCCGGCGAATCGCATTCACCACATACTGCTGGAGGCGAAGCCCACCTTGGTGATTCGCGACGATGACATCGACGCCGGCCGTTTCCAGGGAACTC------------CCACCGAACTGTATGCCAAATCCCTCCAGCTGGCCGGCTCCAATCTGCTCTCAGAGGAGATGCTGCGCGGTGGCAATGACCACATCGCCATCGT	10	Deletion	0	-12
CTGGCCATCTGGAAGGCTGGCGGCGCGTATTTGCCCATCGATCCCAGCTTCCCGGCGAATCGCATTCACCACATACTGCTGGAGGCGAAGCCCACCTTGGTGATTCGCGACGATGACATCGACGCCGGCCGTTTCCAGGGAACTC------------CCACCGAACTGTATGCCAAATCCCTCCAGCTGGCCGGCTCCAATCTGCTCTCAGAGGAGATGCTGCTCGGTGGCAACGACCACATCGCCATCGT	10	Deletion	0	-12
CTGGCCATCTGGAAGGCTGGCGGCGCGTATTTGCCCATCGATCCCAGCTTCCCGGCGAATCGCATTCACCACATACTGCTGGAGGCGAAGCCCACCTTGGTGATTCGCGACGATGACATCGACGCCGGCCGTTTCCAGGGAACTC------------CCACCGAACTGTATGCCAAATCCCTCCAGCTGGCCGGCTCCAATCTGCTCTCAGAGGAGCTGCTGCGCGGTGGCAACGACCACATCGCCATCGT	10	Deletion	0	-12
CTGGCCATCTGGAAGGCTGGCGGCGCGTATTTGCCCATCGATCCCAGCTTCCCGGCGAATCGCATTCACCACATACTGCTGGAGGCGAAGCCCACCTTGGTGATTCGCGACGATGACATCGACGCCGGCCGTTTCCAGGGAACTC------------CCACCGAACTGTATGCCAAATCCCTCCAGCTGGCCGGCTCCAATCTGCTCTCAGAGGTGATGCTGCGCGGTGGCAACGACCACATCGCCATCGT	10	Deletion	0	-12
CTGGCCATCTGGAAGGCTGGCGGCGCGTATTTGCCCATCGATCCCAGCTTCCCGGCGAATCGCATTCACCACATACTGCTGGAGGCGAAGCCCACCTTGGTGATTCGCGACGATGACATCGACGCCGGCCGTTTCCAGGGAACTC------------CCACCGAACTGTATGCCAAATCCCTCCAGCTGGCCGGCTCCAATCTGCTCTTAGAGGAGATGCTGCGCGGTGGCAACGACCACATCGCCATCGT	10	Deletion	0	-12
CTGGCCATCTGGAAGGCTGGCGGCGCGTATTTGCCCATCGATCCCAGCTTCCCGGCGAATCGCATTCACCACATACTGCTGGAGGCGAAGCCCACCTTGGTGATTCGCGACGATGACATCGACGCCGGCCGTTTCCAGGGAACTC------------CCACCGAACTGTATGCCAAATCCCTCCAGCTGGCCGGCTCCAATCTGCTTTCAGAGGAGATGCTGCGCGGTGGCAACGACCACATCGCCATCGT	10	Deletion	0	-12
CTGGCCATCTGGAAGGCTGGCGGCGCGTATTTGCCCATCGATCCCAGCTTCCCGGCGAATCGCATTCACCACATACTGCTGGAGGCGAAGCCCACCTTGGTGATTCGCGACGATGACATCGACGCCGGCCGTTTCCAGGGAACTC------------CCACCGAACTGTATGCCAAATCCCTCCAGCTGGCCGGCTCCAATCTGTTCTCAGAGGAGATGCTGCGCGGTGGCAACGACCACATCGCCATCGT	10	Deletion	0	-12
CTGGCCATCTGGAAGGCTGGCGGCGCGTATTTGCCCATCGATCCCAGCTTCCCGGCGAATCGCATTCACCACATACTGCTGGAGGCGAAGCCCACCTTGGTGATTCGCGACGATGACATCGACGCCGGCCGTTTCCAGGGAACTC---------CCACCACCGAACTGTATGCCAAATCCCTCCAGCTGGCCGGCTCCACTCTGCTCTCAGAGGAGATGCTGCGCGGTGGCAACGACCACATCGCCATCGT	10	Deletion	0	-9
CTGGCCATCTGGAAGGCTGGCGGCGCGTATTTGCCCATCGATCCCAGCTTCCCGGCGAATCGCATTCACCACATACTGCTGGAGGCGAAGCCCACCTTGGTGATTCGCGACGATGACATCGACGCCGGCCGTTTCCAGGGAACTCCCA-------------CGAACTGTATGCCAACTCCCTCCAGCTGGCCGGCTCCAATCTGCTCTCAGAGGAGATGCTGCGCGGTGGCAACGACCACATCGCCATCGT	10	Deletion	0	-13
CTGGCCATCTGGAAGGCTGGCGGCGCGTATTTGCCCATCGATCCCAGCTTCCCGGCGAATCGCATTCACCACATACTGCTGGAGGCGAAGCCCACCTTGGTGATTCGCGACGATGACATCGACGCCGGCCGTTTCCAGGGAACTCCCA-------------CGAACTGTATGCCGAATCCCTCCAGCTGGCCGGCTCCAATCTGCTCTCAGAGGAGATGCTGCGCGGTGGCAACGACCACATCGCCATCGT	10	Deletion	0	-13
CTGGCCATCTGGAAGGCTGGCGGCGCGTATTTGCCCATCGATCCCAGCTTCCCGGCGAATCGCATTCACCACATACTGCTGGAGGCGAAGCCCACCTTGGTGATTCGCGACGATGACATCGACGCCGGCCGTTTCCAGGGAACTCCCA-------------CGACCTGTATGCCAAATCCCTCCAGCTGGCCGGCTCCAATCTGCTCTCAGAGGAGATGCTGCGCGGTGGCAACGACCACATCGCCATCGT	10	Deletion	0	-13
CTGGCCATCTGGAAGGCTGGCGGCGCGTATTTGCCCATCGATCCCAGCTTCCCGGCGAATCGCATTCACCACATACTGCTGGAGGCGAAGCCCACCTTGGTGATTCGCGACGATGACATCGACGCCGGCCGTTTCCAGGGAACTCCCACccgaactcCCAATCCACCACCGAACTGTATGCCAAATCCCTCCAGCTGGCCGGCTCCAATCTGCTCTCAGAGGAGATGCTGCGCGGTGGCAACGACCACATCGCCATCGT	10	Insertion	0	8
CTGGCCATCTGGAAGGCTGGCGGCGCGTATTTGCCCATCGATCCCAGCTTCCCGGCGAATCGCATTCACCACATACTGCTGGAGGCGAAGCCCACCTTGGTGATTCGCGACGATGACATCGACGCCTGCCGTTTCCAGGGAACTC------------CCACCGAACTGTATGCCAAATCCCTCCAGCTGGCCGGCTCCAATCTGCTCTCAGAGGAGATGCTGCGCGGTGGCAACGACCACATCGCCATCGT	10	Deletion	0	-12
CTGGCCATCTGGAAGGCTGGCGGCGCGTATTTGCCCATCGATCCCAGCTTCCCGGCGAATCGCATTCACCACATACTGCTGGAGGCGAAGCCCTCCTTGGTGATTCGCGACGATGACATCGACGCCGGCCGTTTCCAGGGAACTC------------CCACCGAACTGTATGCCAAATCCCTCCAGCTGGCCGGCTCCAATCTGCTCTCAGAGGAGATGCTGCGCGGTGGCAACGACCACATCGCCATCGT	10	Deletion	0	-12
CTGGCCATCTGGAAGGCTGGCGGCGCGTATTTGCCCATCGATCCCAGCTTCCCGGCGAATCGCATTCACCACATACTGCTGGAGGCGAAGCCTACCTTGGTGATTCGCGACGATGACATCGACGCCGGCCGTTTCCAGGGAACTC------------CCACCGAACTGTATGCCAAATCCCTCCAGCTGGCCGGCTCCAATCTGCTCTCAGAGGAGATGCTGCGCGGTGGCAACGACCACATCGCCATCGT	10	Deletion	0	-12
CTGGCCATCTGGAAGGCTGGCGGCGCGTATTTGCCCATCGATCCCAGCTTCCCGGCGAATCGCATTCACCACATACTGCTGGAGGCGAATCCCACCTTGGTGATTCGCGACGATGACATCGACGCCGGCCGTTTCCAGGGAACTC------------CCACCGAACTGTATGCCAAATCCCTCCAGCTGGCCGGCTCCAATCTGCTCTCAGAGGAGATGCTGCGCGGTGGCAACGACCACATCGCCATCGT	10	Deletion	0	-12
CTGGCCATCTGGAAGGCTGGCGGCGCGTATTTGCCCATCGATCCCAGCTTCCCGGCGAATCGCATTCACCACATACTGCTGTAGGCGAAGCCCACCTTGGTGATTCGCGACGATGACATCGACGCCGGCCGTTTCCAGGGAACTC------------CCACCGAACTGTATGCCAAATCCCTCCAGCTGGCCGGCTCCAATCTGCTCTCAGAGGAGATGCTGCGCGGTGGCAACGACCACATCGCCATCGT	10	Deletion	0	-12
CTGGCCATCTGGAAGGCTGGCGGCGCGTATTTGCCCATCGATCCCAGCTTCCCGGCGAATCGCATTCACCATATACTGCTGGAGGCGAAGCCCACCTTGGTGATTCGCGACGATGACATCGACGCCGGCCGTTTCCAGGGAACTC------------CCACCGAACTGTATGCCAAATCCCTCCAGCTGGCCGGCTCCAATCTGCTCTCAGAGGAGATGCTGCGCGGTGGCAACGACCACATCGCCATCGT	10	Deletion	0	-12
CTGGCCATCTGGAAGGCTGGCGGCGCGTATTTGCCCATCGATCCCAGCTTCCCGGCGACTCGCATTCACCACATACTGCTGGAGGCGAAGCCCACCTTGGTGATTCGCGACGATGACATCGACGCCGGCCGTTTCCAGGGAACTCCCACGTTATCCACCACCGAACTGTATGCCAAATCCCTCCAGCTGGCCGGCTCCAATCTGCTCTCAGAGGAGATGCTGCGCGGTGGCAACGACCACATCGCCATCGT	10	2 Base Changes	0	0
CTGGCCATCTGGAAGGCTGGCGGCGCGTATTTGCCCATCGATCCCAGCTTCCCTGCGAATCGCATTCACCACATACTGCTGGAGGCGAAGCCCACCTTGGTGATTCGCGACGATGACATCGACGCCGGCCGTTTCCAGGGAACTC------------CCACCGAACTGTATGCCAAATCCCTCCAGCTGGCCGGCTCCAATCTGCTCTCAGAGGAGATGCTGCGCGGTGGCAACGACCACATCGCCATCGT	10	Deletion	0	-12
CTGGCCATCTGGAAGGCTGGCGGCGCGTATTTGCCCATCGATCCCCGCTTCCCGGCGAATCGCATTCACCACATACTGCTGGAGGCGAAGCCCACCTTGGTGATTCGCGACGATGACATCGACGCCGGCCGTTTCCAGGGAACTC------------CCACCGAACTGTATGCCAAATCCCTCCAGCTGGCCGGCTCCAATCTGCTCTCAGAGGAGATGCTGCGCGGTGGCAACGACCACATCGCCATCGT	10	Deletion	0	-12
CTGGCCATCTGGAAGGCTGGCGGCGCGTATTTGCCCATCGATCCCGGCTTCCCGGCGAATCGCATTCACCACATACTGCTGGAGGCGAAGCCCACCTTGGTGATTCGCGACGATGACATCGACGCCGGCCGTTTCCAGGGAACT-------------CCACCGAACTGTATGCCAAATCCCTCCAGCTGGCCGGCTCCAATCTGCTCTCAGAGGAGATGCTGCGCGGTGGCAACGACCACATCGCCATCGT	10	Deletion	0	-13
CTGGCCATCTGGAAGGCTGGCGGCGCGTATTTGCCCATCGATCCCGGCTTCCCGGCGAATCGCATTCACCACATACTGCTGGAGGCGAAGCCCACCTTGGTGATTCGCGACGATGACATCGACGCCGGCCGTTTCCAGGGAACTCCCA-------------CGAACTGTATGCCAAATCCCTCCAGCTGGCCGGCTCCAATCTGCTCTCAGAGGAGATGCTGCGCGGTGGCAACGACCACATCGCCATCGT	10	Deletion	0	-13
CTGGCCATCTGGAAGGCTGGCGGCGCGTATTTGCCCATCGCTCCCAGCTTCCCGGCGAATCGCATTCACCACATACTGCTGGAGGCGAAGCCCACCTTGGTGATTCGCGACGATGACATCGACGCCGGCCGTTTCCAGGGAACTC------------CCACCGAACTGTATGCCAAATCCCTCCAGCTGGCCGGCTCCAATCTGCTCTCAGAGGAGATGCTGCGCGGTGGCAACGACCACATCGCCATCGT	10	Deletion	0	-12
CTGGCCATCTGGAAGGTTGGCGGCGCGTATTTGCCCATCGATCCCAGCTTCCCGGCGAATCGCATTCACCACATACTGCTGGAGGCGAAGCCCACCTTGGTGATTCGCGACGATGACATCGACGCCGGCCGTTTCCAGGGAACTC------------CCACCGAACTGTATGCCAAATCCCTCCAGCTGGCCGGCTCCAATCTGCTCTCAGAGGAGATGCTGCGCGGTGGCAACGACCACATCGCCATCGT	10	Deletion	0	-12
CTGGCCATCTGGAAGGCTGGCGGCGCGGATTTGCCCATCGATCCCAGCTTCCCGGCGAATCGCATTCACCACATACTGCTGGAGGCGAAGCCCACCTTGGTGATTCGCGACGATGACATCGACGCCGGCCGTTTCCAGGGAACTC------------CCACCGAACTGTATGCCAAATCCCTCCAGCTGGCCGGCTCCAATCTGCTCTCAGAGGAGATGCTGCGCGGTGGCAACGACCACATCGCCATCGT	9	Deletion	0	-12
CTGGCCATCTGGAAGGCTGGCGGCGCGTATTCGCCCATCGATCCCAGCTTCCCGGCGAATCGCATTCACCACATACTGCTGGAGGCGAAGCCCACCTTGGTGATTCGCGACGATGACATCGACGCCGGCCGTTTCCAGGGAACTC---------CCACCACCGAACTGTATGCCAAATCCCTCCAGCTGGCCGGCTCCAATCTGCTCTCAGAGGAGATGCTGCGCGGTGGCAACGACCACATCGCCATCGT	9	Deletion	0	-9
CTGGCCATCTGGAAGGCTGGCGGCGCGTATTTGCCCATCGAGCCCAGCTTCCCGGCGAATCGCATTCACCACATACTGCTGGAGGCGAAGCCCACCTTGGTGATTCGCGACGATGACATCGACGCCGGCCGTTTCCAGGGAACTC------------CCACCGAACTGTATGCCAAATCCCTCCAGCTGGCCGGCTCCAATCTGCTCTCAGAGGAGATGCTGCGCGGTGGCAACGACCACATCGCCATCGT	9	Deletion	0	-12
CTGGCCATCTGGAAGGCTGGCGGCGCGTATTTGCCCATCGATCCCAGATTCCCGGCGAATCGCATTCACCACATACTGCTGGAGGCGAAGCCCACCTTGGTGATTCGCGACGATGACATCGACGCCGGCCGTTTCCAGGGAACTC------------CCACCGAACTGTATGCCAAATCCCTCCAGCTGGCCGGCTCCAATCTGCTCTCAGAGGAGATGCTGCGCGGTGGCAACGACCACATCGCCATCGT	9	Deletion	0	-12
CTGGCCATCTGGAAGGCTGGCGGCGCGTATTTGCCCATCGATCCCAGCTTCCCGGCCAATCGCATTCACCACATACTGCTGGAGGCGAAGCCCACCTTGGTGATTCGCGACGATGACATCGACGCCGGCCGTTTCCAGGGAACTC------------CCACCGAACTGTATGCCAAATCCCTCCAGCTGGCCGGCTCCAATCTGCTCTCAGAGGAGATGCTGCGCGGTGGCAACGACCACATCGCCATCGT	9	Deletion	0	-12
CTGGCCATCTGGAAGGCTGGCGGCGCGTATTTGCCCATCGATCCCAGCTTCCCGGCGAATCGCATGCACCACATACTGCTGGAGGCGAAGCCCACCTTGGTGATTCGCGACGATGACATCGACGCCGGCCGTTTCCAGGGAACTC------------CCACCGAACTGTATGCCAAATCCCTCCAGCTGGCCGGCTCCAATCTGCTCTCAGAGGAGATGCTGCGCGGTGGCAACGACCACATCGCCATCGT	9	Deletion	0	-12
CTGGCCATCTGGAAGGCTGGCGGCGCGTATTTGCCCATCGATCCCAGCTTCCCGGCGAATCGCATTCACCACATACTGCAGGAGGCGAAGCCCACCTTGGTGATTCGCGACGATGACATCGACGCCGGCCGTTTCCAGGGAACTC------------CCACCGAACTGTATGCCAAATCCCTCCAGCTGGCCGGCTCCAATCTGCTCTCAGAGGAGATGCTGCGCGGTGGCAACGACCACATCGCCATCGT	9	Deletion	0	-12
CTGGCCATCTGGAAGGCTGGCGGCGCGTATTTGCCCATCGATCCCAGCTTCCCGGCGAATCGCATTCACCACATACTGCGGGAGGCGAAGCCCACCTTGGTGATTCGCGACGATGACATCGACGCCGGCCGTTTCCAGGGAACTC------------CCACCGAACTGTATGCCAAATCCCTCCAGCTGGCCGGCTCCAATCTGCTCTCAGAGGAGATGCTGCGCGGTGGCAACGACCACATCGCCATCGT	9	Deletion	0	-12
CTGGCCATCTGGAAGGCTGGCGGCGCGTATTTGCCCATCGATCCCAGCTTCCCGGCGAATCGCATTCACCACATACTGCTCGAGGCGAAGCCCACCTTGGTGATTCGCGACGATGACATCGACGCCGGCCGTTTCCAGGGAACTC------------CCACCGAACTGTATGCCAAATCCCTCCAGCTGGCCGGCTCCAATCTGCTCTCAGAGGAGATGCTGCGCGGTGGCAACGACCACATCGCCATCGT	9	Deletion	0	-12
CTGGCCATCTGGAAGGCTGGCGGCGCGTATTTGCCCATCGATCCCAGCTTCCCGGCGAATCGCATTCACCACATACTGCTGGAGGCGAAGCCCACCTTGGTGATTCGCGACGATGACATCGACGACGGCCGTTTCCAGGGAACTC------------CCACCGAACTGTATGCCAAATCCCTCCAGCTGGCCGGCTCCAATCTGCTCTCAGAGGAGATGCTGCGCGGTGGCAACGACCACATCGCCATCGT	9	Deletion	0	-12
CTGGCCATCTGGAAGGCTGGCGGCGCGTATTTGCCCATCGATCCCAGCTTCCCGGCGAATCGCATTCACCACATACTGCTGGAGGCGAAGCCCACCTTGGTGATTCGCGACGATGACATCGACGCCGGACGTTTCCAGGGAACTC------------CCACCGAACTGTATGCCAAATCCCTCCAGCTGGCCGGCTCCAATCTGCTCTCAGAGGAGATGCTGCGCGGTGGCAACGACCACATCGCCATCGT	9	Deletion	0	-12
CTGGCCATCTGGAAGGCTGGCGGCGCGTATTTGCCCATCGATCCCAGCTTCCCGGCGAATCGCATTCACCACATACTGCTGGAGGCGAAGCCCACCTTGGTGATTCGCGACGATGACATCGACGCCGGCCGTGTCCAGGGAACT-------------CCACCGAACTGTATGCCAAATCCCTCCAGCTGGCCGGCTCCAATCTGCTCTCAGAGGAGATGCTGCGCGGTGGCAACGACCACATCGCCATCGT	9	Deletion	0	-13
CTGGCCATCTGGAAGGCTGGCGGCGCGTATTTGCCCATCGATCCCAGCTTCCCGGCGAATCGCATTCACCACATACTGCTGGAGGCGAAGCCCACCTTGGTGATTCGCGACGATGACATCGACGCCGGCCGTTTCCAGCGAACTC------------CCACCGAACTGTATGCCAAATCCCTCCAGCTGGCCGGCTCCAATCTGCTCTCAGAGGAGATGCTGCGCGGTGGCAACGACCACATCGCCATCGT	9	Deletion	0	-12
CTGGCCATCTGGAAGGCTGGCGGCGCGTATTTGCCCATCGATCCCAGCTTCCCGGCGAATCGCATTCACCACATACTGCTGGAGGCGAAGCCCACCTTGGTGATTCGCGACGATGACATCGACGCCGGCCGTTTCCAGGAAACTC------------CCACCGAACTGTATGCCAAATCCCTCCAGCTGGCCGGCTCCAATCTGCTCTCAGAGGAGATGCTGCGCGGTGGCAACGACCACATCGCCATCGT	9	Deletion	0	-12
CTGGCCATCTGGAAGGCTGGCGGCGCGTATTTGCCCATCGATCCCAGCTTCCCGGCGAATCGCATTCACCACATACTGCTGGAGGCGAAGCCCACCTTGGTGATTCGCGACGATGACATCGACGCCGGCCGTTTCCAGGGAA-------------CCCCACCGAACTGTATGCCAAATCCCTCCAGCTGGCCGGCTCCAATCTGCTCTCAGAGGAGATGCTGCGCGGTGGCAACGACCACATCGCCATCGT	9	Deletion	0	-13
CTGGCCATCTGGAAGGCTGGCGGCGCGTATTTGCCCATCGATCCCAGCTTCCCGGCGAATCGCATTCACCACATACTGCTGGAGGCGAAGCCCACCTTGGTGATTCGCGACGATGACATCGACGCCGGCCGTTTCCAGGGAACCCCCACGTTATCCACCACCGAACTGTATGCCAAATCCCTCCAGCTGGCCGGCTCCAATCTGCTCTCAGAGGAGATGCTGCGCGGTGGCAACGACCACATCGCCATCGT	9	2 Base Changes	0	0
CTGGCCATCTGGAAGGCTGGCGGCGCGTATTTGCCCATCGATCCCAGCTTCCCGGCGAATCGCATTCACCACATACTGCTGGAGGCGAAGCCCACCTTGGTGATTCGCGACGATGACATCGACGCCGGCCGTTTCCAGGGAACT-------------CCACCGAACTGTATGCCAAATCCCTCCAGCTGGCCGGCTCCAATCTGCTCTCAGAGGAGATGCTGCGCGGTGGCAACGACCACATCTCCATCGT	9	Deletion	0	-13
CTGGCCATCTGGAAGGCTGGCGGCGCGTATTTGCCCATCGATCCCAGCTTCCCGGCGAATCGCATTCACCACATACTGCTGGAGGCGAAGCCCACCTTGGTGATTCGCGACGATGACATCGACGCCGGCCGTTTCCAGGGAACT-------------CCACCGAACTGTATGCCACATCCCTCCAGCTGGCCGGCTCCAATCTGCTCTCAGAGGAGATGCTGCGCGGTGGCAACGACCACATCGCCATCGT	9	Deletion	0	-13
CTGGCCATCTGGAAGGCTGGCGGCGCGTATTTGCCCATCGATCCCAGCTTCCCGGCGAATCGCATTCACCACATACTGCTGGAGGCGAAGCCCACCTTGGTGATTCGCGACGATGACATCGACGCCGGCCGTTTCCAGGGAACTC------------CCACCGAACTGTATGCCAAATCCCTCCAGCTGGCCGGCTCCAACCTGCTCTCAGAGGAGATGCTGCGCGGTGGCAACGACCACATCGCCATCGT	9	Deletion	0	-12
CTGGCCATCTGGAAGGCTGGCGGCGCGTATTTGCCCATCGATCCCAGCTTCCCGGCGAATCGCATTCACCACATACTGCTGGAGGCGAAGCCCACCTTGGTGATTCGCGACGATGACATCGACGCCGGCCGTTTCCAGGGAACTC------------CCACCGAACTGTATGCCAAATCCCTCCAGCTGGCCGGCTCCAATCTGCTCTAAGAGGAGATGCTGCGCGGTGGCAACGACCACATCGCCATCGT	9	Deletion	0	-12
CTGGCCATCTGGAAGGCTGGCGGCGCGTATTTGCCCATCGATCCCAGCTTCCCGGCGAATCGCATTCACCACATACTGCTGGAGGCGAAGCCCACCTTGGTGATTCGCGACGATGACATCGACGCCGGCCGTTTCCAGGGAACTC------------CCACCGAACTGTATGCCAAATCCCTCCAGCTGGCCGGCTCCAATCTGCTCTCAGAGAAGATGCTGCGCGGTGGCAACGACCACATCGCCATCGT	9	Deletion	0	-12
CTGGCCATCTGGAAGGCTGGCGGCGCGTATTTGCCCATCGATCCCAGCTTCCCGGCGAATCGCATTCACCACATACTGCTGGAGGCGAAGCCCACCTTGGTGATTCGCGACGATGACATCGACGCCGGCCGTTTCCAGGGAACTC------------CCACCGAACTGTATGCCAAATCCCTCCAGCTGGCCGGCTCCAATCTGCTCTCAGAGGAGATACTGCGCGGTGGCAACGACCACATCGCCATCGT	9	Deletion	0	-12
CTGGCCATCTGGAAGGCTGGCGGCGCGTATTTGCCCATCGATCCCAGCTTCCCGGCGAATCGCATTCACCACATACTGCTGGAGGCGAAGCCCACCTTGGTGATTCGCGACGATGACATCGACGCCGGCCGTTTCCAGGGAACTC------------CCACCGAACTGTATGCCAAATCCCTCCAGCTGGCCGGTTCCAATCTGCTCTCAGAGGAGATGCTGCGCGGTGGCAACGACCACATCGCCATCGT	9	Deletion	0	-12
CTGGCCATCTGGAAGGCTGGCGGCGCGTATTTGCCCATCGATCCCAGCTTCCCGGCGAATCGCATTCACCACATACTGCTGGAGGCGAAGCCCACCTTGGTGATTCGCGACGATGACATCGACGCCGGCCGTTTCCAGGGAACTC------------CCACCGAACTGTATGCCAATTCCCTCCAGCTGGCCGGCTCCAATCTGCTCTCAGAGGAGATGCTGCGCGGTGGCAACGACCACATCGCCATCGT	9	Deletion	0	-12
CTGGCCATCTGGAAGGCTGGCGGCGCGTATTTGCCCATCGATCCCAGCTTCCCGGCGAATCGCATTCACCACATACTGCTGGAGGCGAAGCCCACCTTGGTGATTCGCGACGATGACATCGACGCCGGCCGTTTCCAGGGAACTC------------CCACCGCACTGTATGCCAAATCCCTCCAGCTGGCCGGCTCCAATCTGCTCTCAGAGGAGATGCTGCGCGGTGGCAACGACCACATCGCCATCGT	9	Deletion	0	-12
CTGGCCATCTGGAAGGCTGGCGGCGCGTATTTGCCCATCGATCCCAGCTTCCCGGCGAATCGCATTCACCACATACTGCTGGAGGCGAAGCCCACCTTGGTGATTCGCGACGATGACATCGACGCCGGCCGTTTCCAGGGAACTC---------CCACCACCGAACTGTATGCCAAATCCCTCCAGCTGGCCGGCCCCAATCTGCTCTCAGAGGAGATGCTGCGCGGTGGCAACGACCACATCGCCATCGT	9	Deletion	0	-9
CTGGCCATCTGGAAGGCTGGCGGCGCGTATTTGCCCATCGATCCCAGCTTCCCGGCGAATCGCATTCACCACATACTGCTGGAGGCGAAGCCCACCTTGGTGATTCGCGACGATGACATCGACGCCGGCCGTTTCCAGGGAACTCCCA-------------CGAACTGTATGCCAAATCCCTCCAGCTGGCCGGCTCCAATCTGCTCTCAGAGGAGATGCCGCGCGGTGGCAACGACCACATCGCCATCGT	9	Deletion	0	-13
CTGGCCATCTGGAAGGCTGGCGGCGCGTATTTGCCCATCGATCCCAGCTTCCCGGCGAATCGCATTCACCACATACTGCTGGAGGCGAAGCCCACCTTGGTGATTCGCGACGATGACATCGACGCCGGCCGTTTCCAGGGAACTCCCA-------------CGAACTGTATGCCAAATCCCTCCAGCTGGCCGGCTCCAATCTGCTCTCAGAGGAGATGCTGCGCGGTGGCAACGACCCCATCGCCATCGT	9	Deletion	0	-13
CTGGCCATCTGGAAGGCTGGCGGCGCGTATTTGCCCATCGATCCCAGCTTCCCGGCGAATCGCATTCACCACATACTGCTGGAGGCGAAGCCCACCTTGGTGATTCGCGACGATGACATCGACGCCGGCCGTTTCCAGGGAACTCCCA-------------CGAACTGTATGCCAAATCCCTCCAGCTGGCCGGCTCCCATCTGCTCTCAGAGGAGATGCTGCGCGGTGGCAACGACCACATCGCCATCGT	9	Deletion	0	-13
CTGGCCATCTGGAAGGCTGGCGGCGCGTATTTGCCCATCGATCCCAGCTTCCCGGCGAATCGCATTCACCACATACTGCTGGAGGCGAAGCCCACCTTGGTGATTCGCGACGATGACATCGACGCCGGCCGTTTCCAGGGAACTCCCACGTTATCCACCCCCGAACTGTATGCCAAATCCCTCCAGCTGGCCGGCTCCAATCTGCTCTCAGAGGAGATGCTGCGCGGTGGCAACGACCACATCGCCATCGT	9	2 Base Changes	0	0
CTGGCCATCTGGAAGGCTGGCGGCGCGTATTTGCCCATCGATCCCAGCTTCCCGGCGAATCGCATTCACCACATACTGCTGGAGGCGAAGCCCACCTTGGTGATTCGCGACGATGACATCGACGCCGGCCGTTTCCAGGGAACTCCCAGG-------GAACCGAACTGTATGCCGAATCCCTCCAGCTGGCCGGCTCCAATCTGCTCTCAGAGGAGATGCTGCGCGGTGGCAACGACCACATCGCCATCGT	9	Deletion	0	-7
CTGGCCATCTGGAAGGCTGGCGGCGCGTATTTGCCCATCGATCCCAGCTTCCCGGCGAATCGCATTCACCACATACTGCTGGAGGCGAAGCCCACCTTGGTGATTCGCGACGATGACATCGACGCCGGCCGTTTCCAGGGAACTCCCAGG-------GAACCGAACTGTCTGCCAAATCCCTCCAGCTGGCCGGCTCCAATCTGCTCTCAGAGGAGATGCTGCGCGGTGGCAACGACCACATCGCCATCGT	9	Deletion	0	-7
CTGGCCATCTGGAAGGCTGGCGGCGCGTATTTGCCCATCGATCCCAGCTTCCCGGCGAATCGCATTCACCACATACTGCTGGAGGCGAAGCCCACCTTGGTGATTCGCGACGATGACATCGACGCCGGCCGTTTGCAGGGAACTC------------CCACCGAACTGTATGCCAAATCCCTCCAGCTGGCCGGCTCCAATCTGCTCTCAGAGGAGATGCTGCGCGGTGGCAACGACCACATCGCCATCGT	9	Deletion	0	-12
CTGGCCATCTGGAAGGCTGGCGGCGCGTATTTGCCCATCGATCCCAGCTTCCCGGCGAATCGCATTCACCACATACTTCTGGAGGCGAAGCCCACCTTGGTGATTCGCGACGATGACATCGACGCCGGCCGTTTCCAGGGAACTC------------CCACCGAACTGTATGCCAAATCCCTCCAGCTGGCCGGCTCCAATCTGCTCTCAGAGGAGATGCTGCGCGGTGGCAACGACCACATCGCCATCGT	9	Deletion	0	-12
CTGGCCATCTGGAAGGCTGGCGGCGCGTATTTGCCCATCGATCCCAGCTTCCCGGCGAATCGCATTCACCACCTACTGCTGGAGGCGAAGCCCACCTTGGTGATTCGCGACGATGACATCGACGCCGGCCGTTTCCAGGGAACTCCCA------CCGaaCCACCGAACTGTATGCCAAATCCCTCCAGCTGGCCGGCTCCAATCTGCTCTCAGAGGAGATGCTGCGCGGTGGCAACGACCACATCGCCATCGT	9	Insertion and Deletion	0	-4
CTGGCCATCTGGAAGGCTGGCGGCGCGTATTTGCCCATCGATCCCAGCTTCCCGGCGAATCGCATTCATCACATACTGCTGGAGGCGAAGCCCACCTTGGTGATTCGCGACGATGACATCGACGCCGGCCGTTTCCAGGGAACTC------------CCACCGAACTGTATGCCAAATCCCTCCAGCTGGCCGGCTCCAATCTGCTCTCAGAGGAGATGCTGCGCGGTGGCAACGACCACATCGCCATCGT	9	Deletion	0	-12
CTGGCCATCTGGAAGGCTGGCGGCGCGTATTTGCCCATCGATCCCAGCTTCCCGGCGACTCGCATTCACCACATACTGCTGGAGGCGAAGCCCACCTTGGTGATTCGCGACGATGACATCGACGCCGGCCGTTTCCAGGGAACTC---------CCACCACCGAACTGTATGCCAAATCCCTCCAGCTGGCCGGCTCCAATCTGCTCTCAGAGGAGATGCTGCGCGGTGGCAACGACCACATCGCCATCGT	9	Deletion	0	-9
CTGGCCATCTGGATGGCTGGCGGCGCGTATTTGCCCATCGATCCCAGCTTCCCGGCGAATCGCATTCACCACATACTGCTGGAGGCGAAGCCCACCTTGGTGATTCGCGACGATGACATCGACGCCGGCCGTTTCCAGGGAACTC------------CCACCGAACTGTATGCCAAATCCCTCCAGCTGGCCGGCTCCAATCTGCTCTCAGAGGAGATGCTGCGCGGTGGCAACGACCACATCGCCATCGT	9	Deletion	0	-12
CTGGCCATCTGGAAGGCTGGAGGCGCGTATTTGCCCATCGATCCCAGCTTCCCGGCGAATCGCATTCACCACATACTGCTGGAGGCGAAGCCCACCTTGGTGATTCGCGACGATGACATCGACGCCGGCCGTTTCCAGGGAACTC------------CCACCGAACTGTATGCCAAATCCCTCCAGCTGGCCGGCTCCAATCTGCTCTCAGAGGAGATGCTGCGCGGTGGCAACGACCACATCGCCATCGT	8	Deletion	0	-12
CTGGCCATCTGGAAGGCTGGCGGCGCATATTTGCCCATCGATCCCAGCTTCCCGGCGAATCGCATTCACCACATACTGCTGGAGGCGAAGCCCACCTTGGTGATTCGCGACGATGACATCGACGCCGGCCGTTTCCAGGGAACTCCCA------CCGaaCCACCGAACTGTATGCCAAATCCCTCCAGCTGGCCGGCTCCAATCTGCTCTCAGAGGAGATGCTGCGCGGTGGCAACGACCACATCGCCATCGT	8	Insertion and Deletion	0	-4
CTGGCCATCTGGAAGGCTGGCGGCGCGTATTTGCCCATCGATCCCAACTTCCCGGCGAATCGCATTCACCACATACTGCTGGAGGCGAAGCCCACCTTGGTGATTCGCGACGATGACATCGACGCCGGCCGTTTCCAGGGAACTC------------CCACCGAACTGTATGCCAAATCCCTCCAGCTGGCCGGCTCCAATCTGCTCTCAGAGGAGATGCTGCGCGGTGGCAACGACCACATCGCCATCGT	8	Deletion	0	-12
CTGGCCATCTGGAAGGCTGGCGGCGCGTATTTGCCCATCGATCCCAGCGTCCCGGCGAATCGCATTCACCACATACTGCTGGAGGCGAAGCCCACCTTGGTGATTCGCGACGATGACATCGACGCCGGCCGTTTCCAGGGAACTCCCA-------------CGAACTGTATGCCAAATCCCTCCAGCTGGCCGGCTCCAATCTGCTCTCAGAGGAGATGCTGCGCGGTGGCAACGACCACATCGCCATCGT	8	Deletion	0	-13
CTGGCCATCTGGAAGGCTGGCGGCGCGTATTTGCCCATCGATCCCAGCTTCCCGGCGAATCCCATTCACCACATACTGCTGGAGGCGAAGCCCACCTTGGTGATTCGCGACGATGACATCGACGCCGGCCGTTTCCAGGGAACTC------------CCACCGAACTGTATGCCAAATCCCTCCAGCTGGCCGGCTCCAATCTGCTCTCAGAGGAGATGCTGCGCGGTGGCAACGACCACATCGCCATCGT	8	Deletion	0	-12
CTGGCCATCTGGAAGGCTGGCGGCGCGTATTTGCCCATCGATCCCAGCTTCCCGGCGAATCGCATTCACCACATAATGCTGGAGGCGAAGCCCACCTTGGTGATTCGCGACGATGACATCGACGCCGGCCGTTTCCAGGGAACTC------------CCACCGAACTGTATGCCAAATCCCTCCAGCTGGCCGGCTCCAATCTGCTCTCAGAGGAGATGCTGCGCGGTGGCAACGACCACATCGCCATCGT	8	Deletion	0	-12
CTGGCCATCTGGAAGGCTGGCGGCGCGTATTTGCCCATCGATCCCAGCTTCCCGGCGAATCGCATTCACCACATACTGCTGGAGACGAAGCCCACCTTGGTGATTCGCGACGATGACATCGACGCCGGCCGTTTCCAGGGAACTC------------CCACCGAACTGTATGCCAAATCCCTCCAGCTGGCCGGCTCCAATCTGCTCTCAGAGGAGATGCTGCGCGGTGGCAACGACCACATCGCCATCGT	8	Deletion	0	-12
CTGGCCATCTGGAAGGCTGGCGGCGCGTATTTGCCCATCGATCCCAGCTTCCCGGCGAATCGCATTCACCACATACTGCTGGAGGCGAAGCACACCTTGGTGATTCGCGACGATGACATCGACGCCGGCCGTTTCCAGGGAACTC------------CCACCGAACTGTATGCCAAATCCCTCCAGCTGGCCGGCTCCAATCTGCTCTCAGAGGAGATGCTGCGCGGTGGCAACGACCACATCGCCATCGT	8	Deletion	0	-12
CTGGCCATCTGGAAGGCTGGCGGCGCGTATTTGCCCATCGATCCCAGCTTCCCGGCGAATCGCATTCACCACATACTGCTGGAGGCGAAGCCCACCTTCGTGATTCGCGACGATGACATCGACGCCGGCCGTTTCCAGGGAACTC------------CCACCGAACTGTATGCCAAATCCCTCCAGCTGGCCGGCTCCAATCTGCTCTCAGAGGAGATGCTGCGCGGTGGCAACGACCACATCGCCATCGT	8	Deletion	0	-12
CTGGCCATCTGGAAGGCTGGCGGCGCGTATTTGCCCATCGATCCCAGCTTCCCGGCGAATCGCATTCACCACATACTGCTGGAGGCGAAGCCCACCTTGGTGAGTCGCGACGATGACATCGACGCCGGCCGTTTCCAGGGAACTC------------CCACCGAACTGTATGCCAAATCCCTCCAGCTGGCCGGCTCCAATCTGCTCTCAGAGGAGATGCTGCGCGGTGGCACCGACCACATCGCCATCGT	8	Deletion	0	-12
CTGGCCATCTGGAAGGCTGGCGGCGCGTATTTGCCCATCGATCCCAGCTTCCCGGCGAATCGCATTCACCACATACTGCTGGAGGCGAAGCCCACCTTGGTGAGTCGCGACGATGACATCGACGCCGGCCGTTTCCAGGGAACTC---------CCACCACCGAACTGTATGCCAAATCCCTCCAGCTGGCCGGCTCCAATCTGCTCTCAGAGGAGATGCTGCGCGGTGGCAACGACCACATCGCCATCGT	8	Deletion	0	-9
CTGGCCATCTGGAAGGCTGGCGGCGCGTATTTGCCCATCGATCCCAGCTTCCCGGCGAATCGCATTCACCACATACTGCTGGAGGCGAAGCCCACCTTGGTGATTCGCGACGATGAAATCGACGCCGGCCGTTTCCAGGGAACTC------------CCACCGAACTGTATGCCAAATCCCTCCAGCTGGCCGGCTCCAATCTGCTCTCAGAGGAGATGCTGCGCGGTGGCAACGACCACATCGCCATCGT	8	Deletion	0	-12
CTGGCCATCTGGAAGGCTGGCGGCGCGTATTTGCCCATCGATCCCAGCTTCCCGGCGAATCGCATTCACCACATACTGCTGGAGGCGAAGCCCACCTTGGTGATTCGCGACGATGACATCGAAGCCGGCCGTTTCCAGGGAACTC------------CCACCGAACTGTATGCCAAATCCCTCCAGCTGGCCGGCTCCAATCTGCTCTCAGAGGAGATGCTGCGCGGTGGCAACGACCACATCGCCATCGT	8	Deletion	0	-12
CTGGCCATCTGGAAGGCTGGCGGCGCGTATTTGCCCATCGATCCCAGCTTCCCGGCGAATCGCATTCACCACATACTGCTGGAGGCGAAGCCCACCTTGGTGATTCGCGACGATGACATCGACGCCGGCCGATTCCAGGGAACTC------------CCACCGAACTGTATGCCAAATCCCTCCAGCTGGCCGGCTCCAATCTGCTCTCAGAGGAGATGCTGCGCGGTGGCAACGACCACATCGCCATCGT	8	Deletion	0	-12
CTGGCCATCTGGAAGGCTGGCGGCGCGTATTTGCCCATCGATCCCAGCTTCCCGGCGAATCGCATTCACCACATACTGCTGGAGGCGAAGCCCACCTTGGTGATTCGCGACGATGACATCGACGCCGGCCGTATCCAGGGAACTC------------CCACCGAACTGTATGCCAAATCCCTCCAGCTGGCCGGCTCCAATCTGCTCTCAGAGGAGATGCTGCGCGGTGGCAACGACCACATCGCCATCGT	8	Deletion	0	-12
CTGGCCATCTGGAAGGCTGGCGGCGCGTATTTGCCCATCGATCCCAGCTTCCCGGCGAATCGCATTCACCACATACTGCTGGAGGCGAAGCCCACCTTGGTGATTCGCGACGATGACATCGACGCCGGCCGTTTCCAGGGAACCCCCAGG-------GAACCGAACTGTATGCCAAATCCCTCCAGCTGGCCGGCTCCAATCTGCTCTCAGAGGAGATGCTGCGCGGTGGCAACGACCACATCGCCATCGT	8	Deletion	0	-7
CTGGCCATCTGGAAGGCTGGCGGCGCGTATTTGCCCATCGATCCCAGCTTCCCGGCGAATCGCATTCACCACATACTGCTGGAGGCGAAGCCCACCTTGGTGATTCGCGACGATGACATCGACGCCGGCCGTTTCCAGGGAACT-------------CCACCGAACAGTATGCCAAATCCCTCCAGCTGGCCGGCTCCAATCTGCTCTCAGAGGAGATGCTGCGCGGTGGCAACGACCACATCGCCATCGT	8	Deletion	0	-13
CTGGCCATCTGGAAGGCTGGCGGCGCGTATTTGCCCATCGATCCCAGCTTCCCGGCGAATCGCATTCACCACATACTGCTGGAGGCGAAGCCCACCTTGGTGATTCGCGACGATGACATCGACGCCGGCCGTTTCCAGGGAACT-------------CCACCGAACTGTATGCCAAATACCTCCAGCTGGCCGGCTCCAATCTGCTCTCAGAGGAGATGCTGCGCGGTGGCAACGACCACATCGCCATCGT	8	Deletion	0	-13
CTGGCCATCTGGAAGGCTGGCGGCGCGTATTTGCCCATCGATCCCAGCTTCCCGGCGAATCGCATTCACCACATACTGCTGGAGGCGAAGCCCACCTTGGTGATTCGCGACGATGACATCGACGCCGGCCGTTTCCAGGGAACT-------------CCACCGAACTGTATGCCAAATCCCTCCAGCTGGCCGGCTCCAATCAGCTCTCAGAGGAGATGCTGCGCGGTGGCAACGACCACATCGCCATCGT	8	Deletion	0	-13
CTGGCCATCTGGAAGGCTGGCGGCGCGTATTTGCCCATCGATCCCAGCTTCCCGGCGAATCGCATTCACCACATACTGCTGGAGGCGAAGCCCACCTTGGTGATTCGCGACGATGACATCGACGCCGGCCGTTTCCAGGGAACT-------------CCACCGAACTGTATGCCAAATCCCTCCCGCTGGCCGGCTCCAATCTGCTCTCAGAGGAGATGCTGCGCGGTGGCAACGACCACATCGCCATCGT	8	Deletion	0	-13
CTGGCCATCTGGAAGGCTGGCGGCGCGTATTTGCCCATCGATCCCAGCTTCCCGGCGAATCGCATTCACCACATACTGCTGGAGGCGAAGCCCACCTTGGTGATTCGCGACGATGACATCGACGCCGGCCGTTTCCAGGGAACTC------------CCACCGAACTGTATGCCAAATCCCTCCACCTGGCCGGCTCCAATCTGCTCTCAGAGGAGATGCTGCGCGGTGGCAACGACCACATCGCCATCGT	8	Deletion	0	-12
CTGGCCATCTGGAAGGCTGGCGGCGCGTATTTGCCCATCGATCCCAGCTTCCCGGCGAATCGCATTCACCACATACTGCTGGAGGCGAAGCCCACCTTGGTGATTCGCGACGATGACATCGACGCCGGCCGTTTCCAGGGAACTC------------CCACCGAACTGTATGCCAAATCCCTCCAGCTGGCAGGCTCCAATCTGCTCTCAGAGGAGATGCTGCGCGGTGGCAACGACCACATCGCCATCGT	8	Deletion	0	-12
CTGGCCATCTGGAAGGCTGGCGGCGCGTATTTGCCCATCGATCCCAGCTTCCCGGCGAATCGCATTCACCACATACTGCTGGAGGCGAAGCCCACCTTGGTGATTCGCGACGATGACATCGACGCCGGCCGTTTCCAGGGAACTC------------CCACCGAACTGTATGCCAAATCCCTCCAGCTGGCCGGATCCAATCTGCTCTCAGAGGAGATGCTGCGCGGTGGCAACGACCACATCGCCATCGT	8	Deletion	0	-12
CTGGCCATCTGGAAGGCTGGCGGCGCGTATTTGCCCATCGATCCCAGCTTCCCGGCGAATCGCATTCACCACATACTGCTGGAGGCGAAGCCCACCTTGGTGATTCGCGACGATGACATCGACGCCGGCCGTTTCCAGGGAACTC------------CCACCGAACTGTATGCCAAATCCCTCCAGCTGGCCGGCTCCAATCTGCTCTCAGAGGAGAGGCTGCGCGGTGGCAACGACCACATCGCCATCGT	8	Deletion	0	-12
CTGGCCATCTGGAAGGCTGGCGGCGCGTATTTGCCCATCGATCCCAGCTTCCCGGCGAATCGCATTCACCACATACTGCTGGAGGCGAAGCCCACCTTGGTGATTCGCGACGATGACATCGACGCCGGCCGTTTCCAGGGAACTC------------CCACCGAACTGTATGCCAAATCCCTCCAGCTGGCCGGCTCCAATCTGCTCTCAGAGGAGATGCTGCGCGGAGGCAACGACCACATCGCCATCGT	8	Deletion	0	-12
CTGGCCATCTGGAAGGCTGGCGGCGCGTATTTGCCCATCGATCCCAGCTTCCCGGCGAATCGCATTCACCACATACTGCTGGAGGCGAAGCCCACCTTGGTGATTCGCGACGATGACATCGACGCCGGCCGTTTCCAGGGAACTC------------CCACCGAACTGTATGCCAAATCCCTCCAGCTGGCCGGCTCCAATCTGCTCTCAGAGGAGATGCTGCGCGGTCGCAACGACCACATCGCCATCGT	8	Deletion	0	-12
CTGGCCATCTGGAAGGCTGGCGGCGCGTATTTGCCCATCGATCCCAGCTTCCCGGCGAATCGCATTCACCACATACTGCTGGAGGCGAAGCCCACCTTGGTGATTCGCGACGATGACATCGACGCCGGCCGTTTCCAGGGAACTC------------CCACCGAACTGTATGCCAAATCCCTCCAGCTGGCCGGCTCCAATCTGCTCTCAGAGGAGATGCTGCGCGGTGGCAACCACCACATCGCCATCGT	8	Deletion	0	-12
CTGGCCATCTGGAAGGCTGGCGGCGCGTATTTGCCCATCGATCCCAGCTTCCCGGCGAATCGCATTCACCACATACTGCTGGAGGCGAAGCCCACCTTGGTGATTCGCGACGATGACATCGACGCCGGCCGTTTCCAGGGAACTC------------CCACCGAACTGTATGCCAAATCCCTCCAGCTGGCCGGCTCCAATCTGCTCTCAGAGGAGATGCTGCGCGGTGGCAACGACCAAATCGCCATCGT	8	Deletion	0	-12
CTGGCCATCTGGAAGGCTGGCGGCGCGTATTTGCCCATCGATCCCAGCTTCCCGGCGAATCGCATTCACCACATACTGCTGGAGGCGAAGCCCACCTTGGTGATTCGCGACGATGACATCGACGCCGGCCGTTTCCAGGGAACTC------------CCACCGAACTGTATGCCAAATCCCTCCAGCTGGCCGGCTCCAATCTGCTCTCAGAGGAGATGCTGCGCGGTGGCAACGACCACATCGTCATCGT	8	Deletion	0	-12
CTGGCCATCTGGAAGGCTGGCGGCGCGTATTTGCCCATCGATCCCAGCTTCCCGGCGAATCGCATTCACCACATACTGCTGGAGGCGAAGCCCACCTTGGTGATTCGCGACGATGACATCGACGCCGGCCGTTTCCAGGGAACTC------------CCACCGAACTGTATGCCAAATCCCTCCAGCTGGCCGGCTCCAATCTGCTCTCAGAGGAGATGCTGCGCGGTGGCAACGTCCACATCGCCATCGT	8	Deletion	0	-12
CTGGCCATCTGGAAGGCTGGCGGCGCGTATTTGCCCATCGATCCCAGCTTCCCGGCGAATCGCATTCACCACATACTGCTGGAGGCGAAGCCCACCTTGGTGATTCGCGACGATGACATCGACGCCGGCCGTTTCCAGGGAACTC------------CCACCGAACTGTATGCCAAATCCCTCCAGCTGGCCGGCTCCAATCTGCTCTCAGAGGAGATGCTGCGCGGTGGGAACGACCACATCGCCATCGT	8	Deletion	0	-12
CTGGCCATCTGGAAGGCTGGCGGCGCGTATTTGCCCATCGATCCCAGCTTCCCGGCGAATCGCATTCACCACATACTGCTGGAGGCGAAGCCCACCTTGGTGATTCGCGACGATGACATCGACGCCGGCCGTTTCCAGGGAACTC------------CCACCGAACTGTATGCCAAATCCCTCCAGCTGGCCGGCTCCAATTTGCTCTCAGAGGAGATGCTGCGCGGTGGCAACGACCACATCGCCATCGT	8	Deletion	0	-12
CTGGCCATCTGGAAGGCTGGCGGCGCGTATTTGCCCATCGATCCCAGCTTCCCGGCGAATCGCATTCACCACATACTGCTGGAGGCGAAGCCCACCTTGGTGATTCGCGACGATGACATCGACGCCGGCCGTTTCCAGGGAACTC------------CCACCGAACTGTATGCCAAATCCCTCCATCTGGCCGGCTCCAATCTGCTCTCAGAGGAGATGCTGCGCGGTGGCAACGACCACATCGCCATCGT	8	Deletion	0	-12
CTGGCCATCTGGAAGGCTGGCGGCGCGTATTTGCCCATCGATCCCAGCTTCCCGGCGAATCGCATTCACCACATACTGCTGGAGGCGAAGCCCACCTTGGTGATTCGCGACGATGACATCGACGCCGGCCGTTTCCAGGGAACTC---------CCACCACCGAACTGCATGCCAAATCCCTCCAGCTGGCCGGCTCCAATCTGCTCTCAGAGGAGATGCTGCGCGGTGGCAACGACCACATCGCCATCGT	8	Deletion	0	-9
CTGGCCATCTGGAAGGCTGGCGGCGCGTATTTGCCCATCGATCCCAGCTTCCCGGCGAATCGCATTCACCACATACTGCTGGAGGCGAAGCCCACCTTGGTGATTCGCGACGATGACATCGACGCCGGCCGTTTCCAGGGAACTC---------CCACCACCGAACTGTATGCCAAATCCCTCCAGCTGGCCGGCTCCAATCTGCTCTCAGAGGAGATGCTGCGCGGTGGCACCGACCACATCGCCATCGT	8	Deletion	0	-9
CTGGCCATCTGGAAGGCTGGCGGCGCGTATTTGCCCATCGATCCCAGCTTCCCGGCGAATCGCATTCACCACATACTGCTGGAGGCGAAGCCCACCTTGGTGATTCGCGACGATGACATCGACGCCGGCCGTTTCCAGGGAACTCCCACCgaactgTActA-----CACCGAACTGTATGCCAAATCCCTCCAGCTGGCCGGCTCCAAACTGCTCTCAGAGGAGATGCTGCGCGGTGGCAACGACCACATCGCCATCGT	8	Insertion and Deletion	0	3
CTGGCCATCTGGAAGGCTGGCGGCGCGTATTTGCCCATCGATCCCAGCTTCCCGGCGAATCGCATTCACCACATACTGCTGGAGGCGAAGCCCACCTTGGTGATTCGCGACGATGACATCGACGCCGGCCGTTTCCAGGGAACTCCCACGGTATCCACCACCGAACTGTATGCCAAATCCCTCCAGCTGGCCGGCTCCAATCTGCTCTCAGAGGAGATGCTGCGCGGTGGCAACGACCACATCGCCATCGT	8	2 Base Changes	0	0
CTGGCCATCTGGAAGGCTGGCGGCGCGTATTTGCCCATCGATCCCAGCTTCCCGGCGAATCGCATTCACCACATACTGCTGGAGGCGAAGCCCACCTTGGTGATTCGCGACGATGACATCGACGCCGGCCGTTTCCAGGGAACTCCCAGG-------GAACCGAACTGTATGCCAAATCCCTCCAGCTGGCCGGCTCCAATCTGCTCTCAGAGGAGATGCTGCGCGGTGGCAACGACCAGATCGCCATCGT	8	Deletion	0	-7
CTGGCCATCTGGAAGGCTGGCGGCGCGTATTTGCCCATCGATCCCAGCTTCCCGGCGAATCGCATTCACCACATACTGCTGGAGGCGAAGCCCACCTTGGTGATTCGCGACGATGACATCGACGCCGGCCGTTTCCAGGGAACTCCCAGG-------GAACCGAACTGTATGCCAACTCCCTCCAGCTGGCCGGCTCCAATCTGCTCTCAGAGGAGATGCTGCGCGGTGGCAACGACCACATCGCCATCGT	8	Deletion	0	-7
CTGGCCATCTGGAAGGCTGGCGGCGCGTATTTGCCCATCGATCCCAGCTTCCCGGCGAATCGCATTCACCACATACTGCTGGAGGCGAAGCCCACCTTGGTGATTCGCGACGATGACATCGACGCCGGCCGTTTCCAGGGAACTCCCAGG-------GAACCGAACTGTATGCCACATCCCTCCAGCTGGCCGGCTCCAATCTGCTCTCAGAGGAGATGCTGCGCGGTGGCAACGACCACATCGCCATCGT	8	Deletion	0	-7
CTGGCCATCTGGAAGGCTGGCGGCGCGTATTTGCCCATCGATCCCAGCTTCCCGGCGAATCGCATTCACCACATACTGCTGGAGGCGAAGCCCACCTTGGTGATTCGCGACGATGACATCGACGCCGGCCGTTTCCAGGGACCTC---------CCACCACCGAACTGTATGCCAAATCCCTCCAGCTGGCCGGCTCCAATCTGCTCTCAGAGGAGATGCTGCGCGGTGGCAACGACCACATCGCCATCGT	8	Deletion	0	-9
CTGGCCATCTGGAAGGCTGGCGGCGCGTATTTGCCCATCGATCCCAGCTTCCCGGCGAATCGCATTCACCACATACTGCTGGAGGCGAAGCCCACCTTGGTGATTCGCGACGATGAGATCGACGCCGGCCGTTTCCAGGGAACTC------------CCACCGAACTGTATGCCAAATCCCTCCAGCTGGCCGGCTCCAATCTGCTCTCAGAGGAGATGCTGCGCGGTGGCAACGACCACATCGCCATCGT	8	Deletion	0	-12
CTGGCCATCTGGAAGGCTGGCGGCGCGTATTTGCCCATCGATCCCAGCTTCCCGGCGAATCGCATTCACCACATACTGCTGGAGGCGAAGCCCACCTTTGTGATTCGCGACGATGACATCGACGCCGGCCGTTTCCAGGGAACTC------------CCACCGAACTGTATGCCAAATCCCTCCAGCTGGCCGGCTCCAATCTGCTCTCAGAGGAGATGCTGCGCGGTGGCAACGACCACATCGCCATCGT	8	Deletion	0	-12
CTGGCCATCTGGAAGGCTGGCGGCGCGTATTTGCCCATCGATCCCAGCTTCCCGGCGAATCGCATTCACCACATACTGCTGGAGGCGAAGCCCACTTTGGTGATTCGCGACGATGACATCGACGCCGGCCGTTTCCAGGGAACTC------------CCACCGAACTGTATGCCAAATCCCTCCAGCTGGCCGGCTCCAATCTGCTCTCAGAGGAGATGCTGCGCGGTGGCAACGACCACATCGCCATCGT	8	Deletion	0	-12
CTGGCCATCTGGAAGGCTGGCGGCGCGTATTTGCCCATCGATCCCAGCTTCCCGGCGAATCGCCTTCACCACATACTGCTGGAGGCGAAGCCCACCTTGGTGATTCGCGACGATGACATCGACGCCGGCCGTTTCCAGGGAACTC------------CCACCGAACTGTATGCCAAATCCCTCCAGCTGGCCGGCTCCAATCTGCTCTCAGAGGAGATGCTGCGCGGTGGCAACGACCACATCGCCATCGT	8	Deletion	0	-12
CTGGCCATCTGGAAGGCTGGCGGCGCGTATTTGCCCATCGATCCCAGCTTCCCGGCGAATCGCGTTCACCACATACTGCTGGAGGCGAAGCCCACCTTGGTGATTCGCGACGATGACATCGACGCCGGCCGTTTCCAGGGAACTC---------CCACCACCGAACTGTATGCCAAATCCCTCCAGCTGGCCGGCTCCAATCTGCTCTCAGAGGAGATGCTGCGCGGTGGCAACGACCACATCGCCATCGT	8	Deletion	0	-9
CTGGCCATCTGGAAGGCTGGCGGCGCGTATTTGCCCATCGATCCCAGCTTCCGGGCGAATCGCATTCACCACATACTGCTGGAGGCGAAGCCCACCTTGGTGATTCGCGACGATGACATCGACGCCGGCCGTTTCCAGGGAACTC------------CCACCGAACTGTATGCCAAATCCCTCCAGCTGGCCGGCTCCAATCTGCTCTCAGAGGAGATGCTGCGCGGTGGCAACGACCACATCGCCATCGT	8	Deletion	0	-12
CTGGCCATCTGGAAGGCTGGCGGCGCGTATTTTCCCATCGATCCCAGCTTCCCGGCGAATCGCATTCACCACATACTGCTGGAGGCGAAGCCCACCTTGGTGATTCGCGACGATGACATCGACGCCGGCCGTTTCCAGGGAACTC------------CCACCGAACTGTATGCCAAATCCCTCCAGCTGGCCGGCTCCAATCTGCTCTCAGAGGAGATGCTGCGCGGTGGCAACGACCACATCGCCATCGT	8	Deletion	0	-12
CTGGCCTTCTGGAAGGCTGGCGGCGCGTATTTGCCCATCGATCCCAGCTTCCCGGCGAATCGCATTCACCACATACTGCTGGAGGCGAAGCCCACCTTGGTGATTCGCGACGATGACATCGACGCCGGCCGTTTCCAGGGAACTC------------CCACCGAACTGTATGCCAAATCCCTCCAGCTGGCCGGCTCCAATCTGCTCTCAGAGGAGATGCTGCGCGGTGGCAACGACCACATCGCCATCGT	8	Deletion	0	-12
CTGGCCATCCGGAAGGCTGGCGGCGCGTATTTGCCCATCGATCCCAGCTTCCCGGCGAATCGCATTCACCACATACTGCTGGAGGCGAAGCCCACCTTGGTGATTCGCGACGATGACATCGACGCCGGCCGTTTCCAGGGAACT-------------CCACCGAACTGTATGCCAAATCCCTCCAGCTGGCCGGCTCCAATCTGCTCTCAGAGGAGATGCTGCGCGGTGGCAACGACCACATCGCCATCGT	7	Deletion	0	-13
CTGGCCATCTGAAAGGCTGGCGGCGCGTATTTGCCCATCGATCCCAGCTTCCCGGCGAATCGCATTCACCACATACTGCTGGAGGCGAAGCCCACCTTGGTGATTCGCGACGATGACATCGACGCCGGCCGTTTCCAGGGAACTC------------CCACCGAACTGTATGCCAAATCCCTCCAGCTGGCCGGCTCCAATCTGCTCTCAGAGGAGATGCTGCGCGGTGGCAACGACCACATCGCCATCGT	7	Deletion	0	-12
CTGGCCATCTGCAAGGCTGGCGGCGCGTATTTGCCCATCGATCCCAGCTTCCCGGCGAATCGCATTCACCACATACTGCTGGAGGCGAAGCCCACCTTGGTGATTCGCGACGATGACATCGACGCCGGCCGTTTCCAGGGAACTC------------CCACCGAACTGTATGCCAAATCCCTCCAGCTGGCCGGCTCCAATCTGCTCTCAGAGGAGATGCTGCGCGGTGGCAACGACCACATCGCCATCGT	7	Deletion	0	-12
CTGGCCATCTGGAAGGCTCGCGGCGCGTATTTGCCCATCGATCCCAGCTTCCCGGCGAATCGCATTCACCACATACTGCTGGAGGCGAAGCCCACCTTGGTGATTCGCGACGATGACATCGACGCCGGCCGTTTCCAGGGAACTC------------CCACCGAACTGTATGCCAAATCCCTCCAGCTGGCCGGCTCCAATCTGCTCTCAGAGGAGATGCTGCGCGGTGGCAACGACCACATCGCCATCGT	7	Deletion	0	-12
CTGGCCATCTGGAAGGCTGGCGGCGCGTATGTGCCCATCGATCCCAGCTTCCCGGCGAATCGCATTCACCACATACTGCTGGAGGCGAAGCCCACCTTGGTGATTCGCGACGATGACATCGACGCCGGCCGTTTCCAGGGAACTCCCA-------------CGAACTGTATGCCAAATCCCTCCAGCTGGCCGGCTCCAATCTGCTCTCAGAGGAGATGCTGCGCGGTGGCAACGACCACATCGCCATCGT	7	Deletion	0	-13
CTGGCCATCTGGAAGGCTGGCGGCGCGTATTTG-CCATCGATCCCAGCTTCCCGGCGAATCGCATTCACCACATACTGCTGGAGGCGAAGCCCACCTTGGTGATTCGCGACGATGACATCGACGCCGGCCGTTTCCAGGGAACTC------------CCACCGAACTGTATGCCAAATCCCTCCAGCTGGCCGGCTCCAATCTGCTCTCAGAGGAGATGCTGCGCGGTGGCAACGACCACATCGCCATCGT	7	Deletion	0	-13
CTGGCCATCTGGAAGGCTGGCGGCGCGTATTTGCCCATCGATCCCAGCCTCCCGGCGAATCGCATTCACCACATACTGCTGGAGGCGAAGCCCACCTTGGTGATTCGCGACGATGACATCGACGCCGGCCGTTTCCAGGGAACTCCCA-------------CGAACTGTATGCCAAATCCCTCCAGCTGGCCGGCTCCAATCTGCTCTCAGAGGAGATGCTGCGCGGTGGCAACGACCACATCGCCATCGT	7	Deletion	0	-13
CTGGCCATCTGGAAGGCTGGCGGCGCGTATTTGCCCATCGATCCCAGCGTCCCGGCGAATCGCATTCACCACATACTGCTGGAGGCGAAGCCCACCTTGGTGATTCGCGACGATGACATCGACGCCGGCCGTTTCCAGGGAACTCCCACGTTATCCACCACCGAACTGTATGCCAAATCCCTCCAGCTGGCCGGCTCCAATCTGCTCTCAGAGGAGATGCTGCGCGGTGGCAACGACCACATCGCCATCGT	7	2 Base Changes	0	0
CTGGCCATCTGGAAGGCTGGCGGCGCGTATTTGCCCATCGATCCCAGCTTCCCAGCGAATCGCATTCACCACATACTGCTGGAGGCGAAGCCCACCTTGGTGATTCGCGACGATGACATCGACGCCGGCCGTTTCCAGGGAACTCCCA-------------CGAACTGTATGCCAAATCCCTCCAGCTGGCCGGCTCCAATCTGCTCTCAGAGGAGATGCTGCGCGGTGGCAACGACCACATCGCCATCGT	7	Deletion	0	-13
CTGGCCATCTGGAAGGCTGGCGGCGCGTATTTGCCCATCGATCCCAGCTTCCCGGCGAATCGCATTCACCACAAACTGCTGGAGGCGAAGCCCACCTTGGTGATTCGCGACGATGACATCGACGCCGGCCGTTTCCAGGGAACTC------------CCACCGAACTGTATGCCAAATCCCTCCAGCTGGCCGGCTCCAATCTGCTCTCAGAGGAGATGCTGCGCGGTGGCAACGACCACATCGCCATCGT	7	Deletion	0	-12
CTGGCCATCTGGAAGGCTGGCGGCGCGTATTTGCCCATCGATCCCAGCTTCCCGGCGAATCGCATTCACCACATACTGCTGGAGGCGAAGCCCACATTGGTGATTCGCGACGATGACATCGACGCCGGCCGTTTCCAGGGAACTC------------CCACCGAACTGTATGCCAAATCCCTCCAGCTGGCCGGCTCCAATCTGCTCTCAGAGGAGATGCTGCGCGGTGGCAACGACCACATCGCCATCGT	7	Deletion	0	-12
CTGGCCATCTGGAAGGCTGGCGGCGCGTATTTGCCCATCGATCCCAGCTTCCCGGCGAATCGCATTCACCACATACTGCTGGAGGCGAAGCCCACCTGGGTGATTCGCGACGATGACATCGACGCCGGCCGTTTCCAGGGAACTC------------CCACCGAACTGTATGCCAAATCCCTCCAGCTGGCCGGCTCCAATCTGCTCTCAGAGGAGATGCTGCGCGGTGGCAACGACCACATCGCCATCGT	7	Deletion	0	-12
CTGGCCATCTGGAAGGCTGGCGGCGCGTATTTGCCCATCGATCCCAGCTTCCCGGCGAATCGCATTCACCACATACTGCTGGAGGCGAAGCCCACCTTGGTGAGTCGCGACGATGACATCGACGCCGGCCGTTTCCAGGGAACT-------------CCACCGAACTGTATGCCAAATCCCTCCAGCTGGCCGGCTCCAATCTGCTCTCAGAGGAGATGCTGCGCGGTGGCAACGACCACATCGCCATCGT	7	Deletion	0	-13
CTGGCCATCTGGAAGGCTGGCGGCGCGTATTTGCCCATCGATCCCAGCTTCCCGGCGAATCGCATTCACCACATACTGCTGGAGGCGAAGCCCACCTTGGTGAGTCGCGACGATGACATCGACGCCGGCCGTTTCCAGGGAACTCCCA------CCGaaCCACCGAACTGTATGCCAAATCCCTCCAGCTGGCCGGCTCCAATCTGCTCTCAGAGGAGATGCTGCGCGGTGGCAACGACCACATCGCCATCGT	7	Insertion and Deletion	0	-4
CTGGCCATCTGGAAGGCTGGCGGCGCGTATTTGCCCATCGATCCCAGCTTCCCGGCGAATCGCATTCACCACATACTGCTGGAGGCGAAGCCCACCTTGGTGATTCGCGACAATGACATCGACGCCGGCCGTTTCCAGGGAACTCCCACCgaactgTActA-----CACCGAACTGTATGCCAAATCCCTCCAGCTGGCCGGCTCCAATCTGCTCTCAGAGGAGATGCTGCGCGGTGGCAACGACCACATCGCCATCGT	7	Insertion and Deletion	0	3
CTGGCCATCTGGAAGGCTGGCGGCGCGTATTTGCCCATCGATCCCAGCTTCCCGGCGAATCGCATTCACCACATACTGCTGGAGGCGAAGCCCACCTTGGTGATTCGCGACGAAGACATCGACGCCGGCCGTTTCCAGGGAACTC------------CCACCGAACTGTATGCCAAATCCCTCCAGCTGGCCGGCTCCAATCTGCTCTCAGAGGAGATGCTGCGCGGTGGCAACGACCACATCGCCATCGT	7	Deletion	0	-12
CTGGCCATCTGGAAGGCTGGCGGCGCGTATTTGCCCATCGATCCCAGCTTCCCGGCGAATCGCATTCACCACATACTGCTGGAGGCGAAGCCCACCTTGGTGATTCGCGACGATGACATCGACGCCGCCCGTTTCCAGGGAACTC------------CCACCGAACTGTATGCCAAATCCCTCCAGCTGGCCGGCTCCAATCTGCTCTCAGAGGAGATGCTGCGCGGTGGCAACGACCACATCGCCATCGT	7	Deletion	0	-12
CTGGCCATCTGGAAGGCTGGCGGCGCGTATTTGCCCATCGATCCCAGCTTCCCGGCGAATCGCATTCACCACATACTGCTGGAGGCGAAGCCCACCTTGGTGATTCGCGACGATGACATCGACGCCGGCCGTTTCCAGGGAAATC------------CCACCGAACTGTATGCCAAATCCCTCCAGCTGGCCGGCTCCAATCTGCTCTCAGAGGAGATGCTGCGCGGTGGCAACGACCACATCGCCATCGT	7	Deletion	0	-12
CTGGCCATCTGGAAGGCTGGCGGCGCGTATTTGCCCATCGATCCCAGCTTCCCGGCGAATCGCATTCACCACATACTGCTGGAGGCGAAGCCCACCTTGGTGATTCGCGACGATGACATCGACGCCGGCCGTTTCCAGGGAACT-------------CCACCGAACTGTATGCCAAATCCCTCCAGCGGGCCGGCTCCAATCTGCTCTCAGAGGAGATGCTGCGCGGTGGCAACGACCACATCGCCATCGT	7	Deletion	0	-13
CTGGCCATCTGGAAGGCTGGCGGCGCGTATTTGCCCATCGATCCCAGCTTCCCGGCGAATCGCATTCACCACATACTGCTGGAGGCGAAGCCCACCTTGGTGATTCGCGACGATGACATCGACGCCGGCCGTTTCCAGGGAACT-------------CCACCGAACTGTATGCCAAATCCCTCCAGCTGGCCGGCTCCAAGCTGCTCTCAGAGGAGATGCTGCGCGGTGGCAACGACCACATCGCCATCGT	7	Deletion	0	-13
CTGGCCATCTGGAAGGCTGGCGGCGCGTATTTGCCCATCGATCCCAGCTTCCCGGCGAATCGCATTCACCACATACTGCTGGAGGCGAAGCCCACCTTGGTGATTCGCGACGATGACATCGACGCCGGCCGTTTCCAGGGAACT------------TCCACCGAACTGTATGCCAAATCCCTCCAGCTGGCCGGCTCCAATCTGCTCTCAGAGGAGATGCTGCGCGGTGGCAACGACCACATCGCCATCGT	7	Deletion	0	-12
CTGGCCATCTGGAAGGCTGGCGGCGCGTATTTGCCCATCGATCCCAGCTTCCCGGCGAATCGCATTCACCACATACTGCTGGAGGCGAAGCCCACCTTGGTGATTCGCGACGATGACATCGACGCCGGCCGTTTCCAGGGAACTC------------CCACCGAACTGTAGGCCAAATCCCTCCAGCTGGCCGGCTCCAATCTGCTCTCAGAGGAGATGCTGCGCGGTGGCAACGACCACATCGCCATCGT	7	Deletion	0	-12
CTGGCCATCTGGAAGGCTGGCGGCGCGTATTTGCCCATCGATCCCAGCTTCCCGGCGAATCGCATTCACCACATACTGCTGGAGGCGAAGCCCACCTTGGTGATTCGCGACGATGACATCGACGCCGGCCGTTTCCAGGGAACTC------------CCACCGAACTGTATGCCAAATCCCTCCAACTGGCCGGCTCCAATCTGCTCTCAGAGGAGATGCTGCGCGGTGGCAACGACCACATCGCCATCGT	7	Deletion	0	-12
CTGGCCATCTGGAAGGCTGGCGGCGCGTATTTGCCCATCGATCCCAGCTTCCCGGCGAATCGCATTCACCACATACTGCTGGAGGCGAAGCCCACCTTGGTGATTCGCGACGATGACATCGACGCCGGCCGTTTCCAGGGAACTC------------CCACCGAACTGTATGCCAAATCCCTCCAGCTGGCCCGCTCCAATCTGCTCTCAGAGGAGATGCTGCGCGGTGGCAACGACCACATCGCCATCGT	7	Deletion	0	-12
CTGGCCATCTGGAAGGCTGGCGGCGCGTATTTGCCCATCGATCCCAGCTTCCCGGCGAATCGCATTCACCACATACTGCTGGAGGCGAAGCCCACCTTGGTGATTCGCGACGATGACATCGACGCCGGCCGTTTCCAGGGAACTC------------CCACCGAACTGTATGCCAAATCCCTCCAGCTGGCCGGCTCCAATCTGCTCTCAGAAGAGATGCTGCGCGGTGGCAACGACCACATCGCCATCGT	7	Deletion	0	-12
CTGGCCATCTGGAAGGCTGGCGGCGCGTATTTGCCCATCGATCCCAGCTTCCCGGCGAATCGCATTCACCACATACTGCTGGAGGCGAAGCCCACCTTGGTGATTCGCGACGATGACATCGACGCCGGCCGTTTCCAGGGAACTC------------CCACCGAACTGTATGCCAAATCCCTCCAGCTGGCCGGCTCCAATCTGCTCTCAGAGGACATGCTGCGCGGTGGCAACGACCACATCGCCATCGT	7	Deletion	0	-12
CTGGCCATCTGGAAGGCTGGCGGCGCGTATTTGCCCATCGATCCCAGCTTCCCGGCGAATCGCATTCACCACATACTGCTGGAGGCGAAGCCCACCTTGGTGATTCGCGACGATGACATCGACGCCGGCCGTTTCCAGGGAACTC------------CCACCGAACTGTATGCCAAATCCCTCCAGCTGGCCGGCTCCAATCTGCTCTCAGAGGAGATGCTGCGCGGTGGCAACGA-CACATCGCCATCGT	7	Deletion	0	-13
CTGGCCATCTGGAAGGCTGGCGGCGCGTATTTGCCCATCGATCCCAGCTTCCCGGCGAATCGCATTCACCACATACTGCTGGAGGCGAAGCCCACCTTGGTGATTCGCGACGATGACATCGACGCCGGCCGTTTCCAGGGAACTC------------CCACCGAACTGTATGCCAAATCCCTCCAGCTGGCCGGCTCCAATCTGCTCTCAGAGGAGATGCTGGGCGGTGGCAACGACCACATCGCCATCGT	7	Deletion	0	-12
CTGGCCATCTGGAAGGCTGGCGGCGCGTATTTGCCCATCGATCCCAGCTTCCCGGCGAATCGCATTCACCACATACTGCTGGAGGCGAAGCCCACCTTGGTGATTCGCGACGATGACATCGACGCCGGCCGTTTCCAGGGAACTC------------CCACCGAACTGTATGCCAAATCCCTCCAGCTGGCCGGCTCCAATCTGCTCTCAGAGGAGATGCTTCGCGGTGGCAACGACCACATCGCCATCGT	7	Deletion	0	-12
CTGGCCATCTGGAAGGCTGGCGGCGCGTATTTGCCCATCGATCCCAGCTTCCCGGCGAATCGCATTCACCACATACTGCTGGAGGCGAAGCCCACCTTGGTGATTCGCGACGATGACATCGACGCCGGCCGTTTCCAGGGAACTC------------CCACCGAACTGTATGCCAAATCCCTCCAGCTGGCCGGCTCCAATCTGCTCTCTGAGGAGATGCTGCGCGGTGGCAACGACCACATCGCCATCGT	7	Deletion	0	-12
CTGGCCATCTGGAAGGCTGGCGGCGCGTATTTGCCCATCGATCCCAGCTTCCCGGCGAATCGCATTCACCACATACTGCTGGAGGCGAAGCCCACCTTGGTGATTCGCGACGATGACATCGACGCCGGCCGTTTCCAGGGAACTC------------CCACCGAACTGTATGCCAAATCCCTCCAGCTGGCCGGCTCCACTCTGCTCTCAGAGGAGATGCTGCGCGGTGGCAACGACCCCATCGCCATCGT	7	Deletion	0	-12
CTGGCCATCTGGAAGGCTGGCGGCGCGTATTTGCCCATCGATCCCAGCTTCCCGGCGAATCGCATTCACCACATACTGCTGGAGGCGAAGCCCACCTTGGTGATTCGCGACGATGACATCGACGCCGGCCGTTTCCAGGGAACTC------------CCACCGAACTGTATGCCAAATCCCTCCAGCTGGCCGGCTCCACTCTGCTCTCAGAGGAGATGCTGCGCGGTGGCACCGACCACATCGCCATCGT	7	Deletion	0	-12
CTGGCCATCTGGAAGGCTGGCGGCGCGTATTTGCCCATCGATCCCAGCTTCCCGGCGAATCGCATTCACCACATACTGCTGGAGGCGAAGCCCACCTTGGTGATTCGCGACGATGACATCGACGCCGGCCGTTTCCAGGGAACTC------------CCACCGAACTGTATGCCAAATCCCTCCAGCTGGCCGGCTCCACTCTGCTCTCCGAGGAGATGCTGCGCGGTGGCAACGACCACATCGCCATCGT	7	Deletion	0	-12
CTGGCCATCTGGAAGGCTGGCGGCGCGTATTTGCCCATCGATCCCAGCTTCCCGGCGAATCGCATTCACCACATACTGCTGGAGGCGAAGCCCACCTTGGTGATTCGCGACGATGACATCGACGCCGGCCGTTTCCAGGGAACTC------------CCACCGAACTGTATGCCAAATTCCTCCAGCTGGCCGGCTCCAATCTGCTCTCAGAGGAGATGCTGCGCGGTGGCAACGACCACATCGCCATCGT	7	Deletion	0	-12
CTGGCCATCTGGAAGGCTGGCGGCGCGTATTTGCCCATCGATCCCAGCTTCCCGGCGAATCGCATTCACCACATACTGCTGGAGGCGAAGCCCACCTTGGTGATTCGCGACGATGACATCGACGCCGGCCGTTTCCAGGGAACTC------------CCACTGAACTGTATGCCAAATCCCTCCAGCTGGCCGGCTCCAATCTGCTCTCAGAGGAGATGCTGCGCGGTGGCAACGACCACATCGCCATCGT	7	Deletion	0	-12
CTGGCCATCTGGAAGGCTGGCGGCGCGTATTTGCCCATCGATCCCAGCTTCCCGGCGAATCGCATTCACCACATACTGCTGGAGGCGAAGCCCACCTTGGTGATTCGCGACGATGACATCGACGCCGGCCGTTTCCAGGGAACTC---------CCACCACCGAACTGTATGCCAAATCCCTCCAGCTGGCCGGCTCCAATCTGCTCTCAGAGGAGATGCTGCGCGGTGGCAACGACCACAACGCCATCGT	7	Deletion	0	-9
CTGGCCATCTGGAAGGCTGGCGGCGCGTATTTGCCCATCGATCCCAGCTTCCCGGCGAATCGCATTCACCACATACTGCTGGAGGCGAAGCCCACCTTGGTGATTCGCGACGATGACATCGACGCCGGCCGTTTCCAGGGAACTC---------CCACCACCGAACTGTATGCCAAATCCCTCCAGCTGGCCGGCTCCAATCTGCTCTCAGAGGAGATGCTGCGCGGTGGCAACGACCAGATCGCCATCGT	7	Deletion	0	-9
CTGGCCATCTGGAAGGCTGGCGGCGCGTATTTGCCCATCGATCCCAGCTTCCCGGCGAATCGCATTCACCACATACTGCTGGAGGCGAAGCCCACCTTGGTGATTCGCGACGATGACATCGACGCCGGCCGTTTCCAGGGAACTCCCA-------------CGAACTGTAAGCCAAATCCCTCCAGCTGGCCGGCTCCAATCTGCTCTCAGAGGAGATGCTGCGCGGTGGCAACGACCACATCGCCATCGT	7	Deletion	0	-13
CTGGCCATCTGGAAGGCTGGCGGCGCGTATTTGCCCATCGATCCCAGCTTCCCGGCGAATCGCATTCACCACATACTGCTGGAGGCGAAGCCCACCTTGGTGATTCGCGACGATGACATCGACGCCGGCCGTTTCCAGGGAACTCCCA-------------CGAACTGTATGCCAAATCCCTCCAGCTGGCCGGCTCCAATCTGCTCTCAGAGGAGATGCTGCGCGGGGGCAACGACCACATCGCCATCGT	7	Deletion	0	-13
CTGGCCATCTGGAAGGCTGGCGGCGCGTATTTGCCCATCGATCCCAGCTTCCCGGCGAATCGCATTCACCACATACTGCTGGAGGCGAAGCCCACCTTGGTGATTCGCGACGATGACATCGACGCCGGCCGTTTCCAGGGAACTCCCA-------------CGAACTGTATGCCAAATCCCTCCAGCTGGCCGGCTCCAATCTGCTCTCAGAGGAGATGCTGCGCGGTGGCAACGACCACATCTCCATCGT	7	Deletion	0	-13
CTGGCCATCTGGAAGGCTGGCGGCGCGTATTTGCCCATCGATCCCAGCTTCCCGGCGAATCGCATTCACCACATACTGCTGGAGGCGAAGCCCACCTTGGTGATTCGCGACGATGACATCGACGCCGGCCGTTTCCAGGGAACTCCCA-------------CGAACTGTATGCCAAATCCCTCCAGCTGGCCGGCTCCAATCTGCTCTCAGAGGAGATGCTGTGCGGTGGCAACGACCACATCGCCATCGT	7	Deletion	0	-13
CTGGCCATCTGGAAGGCTGGCGGCGCGTATTTGCCCATCGATCCCAGCTTCCCGGCGAATCGCATTCACCACATACTGCTGGAGGCGAAGCCCACCTTGGTGATTCGCGACGATGACATCGACGCCGGCCGTTTCCAGGGAACTCCCA------CCGaaCCACCGAACTGTATGCCAAATCCCTCCAGCTGGCCGGCTCCAAACTGCTCTCAGAGGAGATGCTGCGCGGTGGCAACGACCACATCGCCATCGT	7	Insertion and Deletion	0	-4
CTGGCCATCTGGAAGGCTGGCGGCGCGTATTTGCCCATCGATCCCAGCTTCCCGGCGAATCGCATTCACCACATACTGCTGGAGGCGAAGCCCACCTTGGTGATTCGCGACGATGACATCGACGCCGGCCGTTTCCAGGGAACTCCCA------CCGaaCCACCGACCTGTATGCCAAATCCCTCCAGCTGGCCGGCTCCAATCTGCTCTCAGAGGAGATGCTGCGCGGTGGCAACGACCACATCGCCATCGT	7	Insertion and Deletion	0	-4
CTGGCCATCTGGAAGGCTGGCGGCGCGTATTTGCCCATCGATCCCAGCTTCCCGGCGAATCGCATTCACCACATACTGCTGGAGGCGAAGCCCACCTTGGTGATTCGCGACGATGACATCGACGCCGGCCGTTTCCAGGGAACTCCCACccaaactcCCAATCCACCACCGAACTGTATGTCAAATCCCTCCAGCTGGCCGGCTCCAATCTGCTCTCAGAGGAGATGCTGCGCGGTGGCAACGACCACATCGCCATCGT	7	Insertion	0	8
CTGGCCATCTGGAAGGCTGGCGGCGCGTATTTGCCCATCGATCCCAGCTTCCCGGCGAATCGCATTCACCACATACTGCTGGAGGCGAAGCCCACCTTGGTGATTCGCGACGATGACATCGACGCCGGCCGTTTCCAGGGAACTCCCACccaaactcCCAATCCACCACCGAACTGTCTGCCAAATCCCTCCAGCTGGCCGGCTCCAATCTGCTCTCAGAGGAGATGCTGCGCGGTGGCAACGACCACATCGCCATCGT	7	Insertion	0	8
CTGGCCATCTGGAAGGCTGGCGGCGCGTATTTGCCCATCGATCCCAGCTTCCCGGCGAATCGCATTCACCACATACTGCTGGAGGCGAAGCCCACCTTGGTGATTCGCGACGATGACATCGACGCCGGCCGTTTCCAGGGAACTCCCACGTTATCCACCACCGAACTGTATGCCAAATCCCTCCAGCTGGCCGGCTCCAATCTGCTCTCAGAGGAGATGCTGCGCGGTGGCAACGACCCCATCGCCATCGT	7	2 Base Changes	0	0
CTGGCCATCTGGAAGGCTGGCGGCGCGTATTTGCCCATCGATCCCAGCTTCCCGGCGAATCGCATTCACCACATACTGCTGGAGGCGAAGCCCACCTTGGTGATTCGCGACGATGACATCGACGCCGGCCGTTTCCAGGGAACTCCCACGTTATCCACCACCGAACTGTATGCCAAATCCCTCCAGCTGGCCGGCTCCAATCTGCTCTCCGAGGAGATGCTGCGCGGTGGCAACGACCACATCGCCATCGT	7	2 Base Changes	0	0
CTGGCCATCTGGAAGGCTGGCGGCGCGTATTTGCCCATCGATCCCAGCTTCCCGGCGAATCGCATTCACCACATACTGCTGGAGGCGAAGCCCACCTTGGTGATTCGCGACGATGACATCGACGCCGGCCGTTTCCAGGGAACTCCCACGTTATCCACCACCGAACTGTATGCCAGATCCCTCCAGCTGGCCGGCTCCAATCTGCTCTCAGAGGAGATGCTGCGCGGTGGCAACGACCACATCGCCATCGT	7	2 Base Changes	0	0
CTGGCCATCTGGAAGGCTGGCGGCGCGTATTTGCCCATCGATCCCAGCTTCCCGGCGAATCGCATTCACCACATACTGCTGGAGGCGAAGCCCACCTTGGTGATTCGCGACGATGACATCGACGCCGGCCGTTTCCAGGGAACTCCCACGTTATCCACCACCGAACTGTATGCCCAATCCCTCCAGCTGGCCGGCTCCAATCTGCTCTCAGAGGAGATGCTGCGCGGTGGCAACGACCACATCGCCATCGT	7	2 Base Changes	0	0
CTGGCCATCTGGAAGGCTGGCGGCGCGTATTTGCCCATCGATCCCAGCTTCCCGGCGAATCGCATTCACCACATACTGCTGGAGGCGAAGCCCACCTTGGTGATTCGCGACGATGACATCGACGCCGGCCGTTTCCAGGGAACTCCCAGG-------GAACCGAACTGTATGCCAAATCCCTCCAGCTGGCCGGCTCCAAACTGCTCTCAGAGGAGATGCTGCGCGGTGGCAACGACCACATCGCCATCGT	7	Deletion	0	-7
CTGGCCATCTGGAAGGCTGGCGGCGCGTATTTGCCCATCGATCCCAGCTTCCCGGCGAATCGCATTCACCACATACTGCTGGAGGCGAAGCCCACCTTGGTGATTCGCGACGATGACATCGACGCCGGCCGTTTCCAGGGAACTCCCAGG-------GAACCGAACTGTATGCCAAATCCCTCCAGCTGGCCGGCTCCAATCTGCTCTCAGAGGAGATGCTGCGCGGTGGCAACGACCACATCTCCATCGT	7	Deletion	0	-7
CTGGCCATCTGGAAGGCTGGCGGCGCGTATTTGCCCATCGATCCCAGCTTCCCGGCGAATCGCATTCACCACATACTGCTGGAGGCGAAGCCCACCTTGGTGATTCGCGACGATGACATCGACGCCGGCCGTTTCCAGGGAACTCCCAGG-------GAACCGAACTGTATGCCAAATCCCTCCAGCTGGCCGGCTCCAATCTGCTCTCAGAGGAGATGCTGCGCGGTGGCAACGACCCCATCGCCATCGT	7	Deletion	0	-7
CTGGCCATCTGGAAGGCTGGCGGCGCGTATTTGCCCATCGATCCCAGCTTCCCGGCGAATCGCATTCACCACATACTGCTGGAGGCGAAGCCCACCTTGGTGATTCGCGACGATGACATCGACGCCGGCCGTTTCCAGGGAACTCCCAGG-------GAACCGAACTGTATGCCAAATCCCTCCAGCTGGCCGGCTCCAATCTGCTCTCCGAGGAGATGCTGCGCGGTGGCAACGACCACATCGCCATCGT	7	Deletion	0	-7
CTGGCCATCTGGAAGGCTGGCGGCGCGTATTTGCCCATCGATCCCAGCTTCCCGGCGAATCGCATTCACCACATACTGCTGGAGGCGAAGCCCACCTTGGTGATTCGCGACGATGACATCGACGCCGGCCGTTTCCAGGGAACTCCCAGG-------GAACCGACCTGTATGCCAAATCCCTCCAGCTGGCCGGCTCCAATCTGCTCTCAGAGGAGATGCTGCGCGGTGGCAACGACCACATCGCCATCGT	7	Deletion	0	-7
CTGGCCATCTGGAAGGCTGGCGGCGCGTATTTGCCCATCGATCCCAGCTTCCCGGCGAATCGCATTCACCACATACTGCTGGAGGCGAAGCCCACCTTGGTGATTCGCGACGATGACATCGACGCCGGCCGTTTCCAGGGACCTCCCA------CCGaaCCACCGAACTGTATGCCAAATCCCTCCAGCTGGCCGGCTCCAATCTGCTCTCAGAGGAGATGCTGCGCGGTGGCAACGACCACATCGCCATCGT	7	Insertion and Deletion	0	-4
CTGGCCATCTGGAAGGCTGGCGGCGCGTATTTGCCCATCGATCCCAGCTTCCCGGCGAATCGCATTCACCACATACTGCTGGAGGCGAAGCCCACCTTGGTGATTCGCGACGATGACATCGACGCCGGCCGTTTCCAGGGACCTCCCAGG-------GAACCGAACTGTATGCCAAATCCCTCCAGCTGGCCGGCTCCAATCTGCTCTCAGAGGAGATGCTGCGCGGTGGCAACGACCACATCGCCATCGT	7	Deletion	0	-7
CTGGCCATCTGGAAGGCTGGCGGCGCGTATTTGCCCATCGATCCCAGCTTCCCGGCGAATCGCATTCACCACATACTGCTGGAGGCGAAGCCCACCTTGGTGATTCGCGACGATGACATCGACGCCGGCCGTTTCCAGGGTACTC------------CCACCGAACTGTATGCCAAATCCCTCCAGCTGGCCGGCTCCAATCTGCTCTCAGAGGAGATGCTGCGCGGTGGCAACGACCACATCGCCATCGT	7	Deletion	0	-12
CTGGCCATCTGGAAGGCTGGCGGCGCGTATTTGCCCATCGATCCCAGCTTCCCGGCGAATCGCATTCACCACATACTGCTGGAGGCGAAGCCCACCTTGGTGATTCGCGACGATGACATCGACGCCGGCCGTTTCCAGGTAACTC------------CCACCGAACTGTATGCCAAATCCCTCCAGCTGGCCGGCTCCAATCTGCTCTCAGAGGAGATGCTGCGCGGTGGCAACGACCACATCGCCATCGT	7	Deletion	0	-12
CTGGCCATCTGGAAGGCTGGCGGCGCGTATTTGCCCATCGATCCCAGCTTCCCGGCGAATCGCATTCACCACATACTGCTGGAGGCGAAGCCCACCTTGGTGATTCGCGACGATGACATCGACGCCGGCCGTTTCCCGGGAACTCCCA-------------CGAACTGTATGCCAAATCCCTCCAGCTGGCCGGCTCCAATCTGCTCTCAGAGGAGATGCTGCGCGGTGGCAACGACCACATCGCCATCGT	7	Deletion	0	-13
CTGGCCATCTGGAAGGCTGGCGGCGCGTATTTGCCCATCGATCCCAGCTTCCCGGCGAATCGCATTCACCACATACTGTTGGAGGCGAAGCCCACCTTGGTGATTCGCGACGATGACATCGACGCCGGCCGTTTCCAGGGAACTC------------CCACCGAACTGTATGCCAAATCCCTCCAGCTGGCCGGCTCCAATCTGCTCTCAGAGGAGATGCTGCGCGGTGGCAACGACCACATCGCCATCGT	7	Deletion	0	-12
CTGGCCATCTGGAAGGCTGGCGGCGCGTATTTGCCCATCGATCCCAGCTTCCCGGCGAATCGCATTCACCGCATACTGCTGGAGGCGAAGCCCACCTTGGTGATTCGCGACGATGACATCGACGCCGGCCGTTTCCAGGGAACTCCCACCgaactgTActA-----CACCGAACTGTATGCCAAATCCCTCCAGCTGGCCGGCTCCAATCTGCTCTCAGAGGAGATGCTGCGCGGTGGCAACGACCACATCGCCATCGT	7	Insertion and Deletion	0	3
CTGGCCATCTGGAAGGCTGGCGGCGCGTATTTGCCCATCGATCCCAGCTTCCCGGCGACTCGCATTCACCACATACTGCTGGAGGCGAAGCCCACCTTGGTGATTCGCGACGATGACATCGACGCCGGCCGTTTCCAGGGAACTC------------CCACCGAACTGGATGCCAAATCCCTCCAGCTGGCCGGCTCCAATCTGCTCTCAGAGGAGATGCTGCGCGGTGGCAACGACCACATCGCCATCGT	7	Deletion	0	-12
CTGGCCATCTGGAAGGCTGGCGGCGCGTATTTGCCCTTCGATCCCAGCTTCCCGGCGAATCGCATTCACCACATACTGCTGGAGGCGAAGCCCACCTTGGTGATTCGCGACGATGACATCGACGCCGGCCGTTTCCAGGGAACTC------------CCACCGAACTGTATGCCAAATCCCTCCAGCTGGCCGGCTCCAATCTGCTCTCAGAGGAGATGCTGCGCGGTGGCAACGACCACATCGCCATCGT	7	Deletion	0	-12
CTGGCCATCTGGAAGGCTGGCTGCGCGTATTTGCCCATCGATCCCAGCTTCCCGGCGAATCGCATTCACCACATACTGCTGGAGGCGAAGCCCACCTTGGTGATTCGCGACGATGACATCGACGCCGGCCGTTTCCAGGGAACTC------------CCACCGAACTGTATGCCAAATCCCTCCAGCTGGCCGGCTCCAATCTGCTCTCAGAGGAGATGCTGCGCGGTGGCAACGACCACATCGCCATCGT	7	Deletion	0	-12
CTGGCCATCTGGAAGGCTGGGGGCGCGTATTTGCCCATCGATCCCAGCTTCCCGGCGAATCGCATTCACCACATACTGCTGGAGGCGAAGCCCACCTTGGTGATTCGCGACGATGACATCGACGCCGGCCGTTTCCAGGGAACTC------------CCACCGAACTGTATGCCAAATCCCTCCAGCTGGCCGGCTCCAATCTGCTCTCAGAGGAGATGCTGCGCGGTGGCAACGACCACATCGCCATCGT	7	Deletion	0	-12
CTGGCCCTCTGGAAGGCTGGCGGCGCGTATTTGCCCATCGATCCCAGCTTCCCGGCGAATCGCATTCACCACATACTGCTGGAGGCGAAGCCCACCTTGGTGATTCGCGACGATGACATCGACGCCGGCCGTTTCCAGGGAACT-------------CCACCGAACTGTATGCCAAATCCCTCCAGCTGGCCGGCTCCAATCTGCTCTCAGAGGAGATGCTGCGCGGTGGCAACGACCACATCGCCATCGT	7	Deletion	0	-13
CTGGCGATCTGGAAGGCTGGCGGCGCGTATTTGCCCATCGATCCCAGCTTCCCGGCGAATCGCATTCACCACATACTGCTGGAGGCGAAGCCCACCTTGGTGATTCGCGACGATGACATCGACGCCGGCCGTTTCCAGGGAACTC------------CCACCGAACTGTATGCCAAATCCCTCCAGCTGGCCGGCTCCAATCTGCTCTCAGAGGAGATGCTGCGCGGTGGCAACGACCACATCGCCATCGT	7	Deletion	0	-12
CTGGCCATCTGGAAGCCTGGCGGCGCGTATTTGCCCATCGATCCCAGCTTCCCGGCGAATCGCATTCACCACATACTGCTGGAGGCGAAGCCCACCTTGGTGATTCGCGACGATGACATCGACGCCGGCCGTTTCCAGGGAACTC------------CCACCGAACTGTATGCCAAATCCCTCCAGCTGGCCGGCTCCAATCTGCTCTCAGAGGAGATGCTGCGCGGTGGCAACGACCACATCGCCATCGT	6	Deletion	0	-12
CTGGCCATCTGGAAGGCCGGCGGCGCGTATTTGCCCATCGATCCCAGCTTCCCGGCGAATCGCATTCACCACATACTGCTGGAGGCGAAGCCCACCTTGGTGATTCGCGACGATGACATCGACGCCGGCCGTTTCCAGGGAACTCCCA------CCGaaCCACCGAACTGTATGCCAAATCCCTCCAGCTGGCCGGCTCCAATCTGCTCTCAGAGGAGATGCTGCGCGGTGGCAACGACCACATCGCCATCGT	6	Insertion and Deletion	0	-4
CTGGCCATCTGGAAGGCTGGCGGCGCGCATTTGCCCATCGATCCCAGCTTCCCGGCGAATCGCATTCACCACATACTGCTGGAGGCGAAGCCCACCTTGGTGATTCGCGACGATGACATCGACGCCGGCCGTTTCCAGGGAACTCCCAGG-------GAACCGAACTGTATGCCAAATCCCTCCAGCTGGCCGGCTCCAATCTGCTCTCAGAGGAGATGCTGCGCGGTGGCAACGACCACATCGCCATCGT	6	Deletion	0	-7
CTGGCCATCTGGAAGGCTGGCGGCGCGTATTGGCCCATCGATCCCAGCTTCCCGGCGAATCGCATTCACCACATACTGCTGGAGGCGAAGCCCACCTTGGTGATTCGCGACGATGACATCGACGCCGGCCGTTTCCAGGGAACTC------------CCACCGAACTGTATGCCAAATCCCTCCAGCTGGCCGGCTCCAATCTGCTCTCAGAGGAGATGCTGCGCGGTGGCAACGACCACATCGCCATCGT	6	Deletion	0	-12
CTGGCCATCTGGAAGGCTGGCGGCGCGTATTTGCCCAGCGATCCCAGCTTCCCGGCGAATCGCATTCACCACATACTGCTGGAGGCGAAGCCCACCTTGGTGATTCGCGACGATGACATCGACGCCGGCCGTTTCCAGGGAACTC------------CCACCGAACTGTATGCCAAATCCCTCCAGCTGGCCGGCTCCAATCTGCTCTCAGAGGAGATGCTGCGCGGTGGCAACGACCACATCGCCATCGT	6	Deletion	0	-12
CTGGCCATCTGGAAGGCTGGCGGCGCGTATTTGCCCATCGAACCCAGCTTCCCGGCGAATCGCATTCACCACATACTGCTGGAGGCGAAGCCCACCTTGGTGATTCGCGACGATGACATCGACGCCGGCCGTTTCCAGGGAACTC------------CCACCGAACTGTATGCCAAATCCCTCCAGCTGGCCGGCTCCAATCTGCTCTCAGAGGAGATGCTGCGCGGTGGCAACGACCACATCGCCATCGT	6	Deletion	0	-12
CTGGCCATCTGGAAGGCTGGCGGCGCGTATTTGCCCATCGATCCCAGCCTCCCGGCGAATCGCATTCACCACATACTGCTGGAGGCGAAGCCCACCTTGGTGATTCGCGACGATGACATCGACGCCGGCCGTTTCCAGGGAACTCCCAGG-------GAACCGAACTGTATGCCAAATCCCTCCAGCTGGCCGGCTCCAATCTGCTCTCAGAGGAGATGCTGCGCGGTGGCAACGACCACATCGCCATCGT	6	Deletion	0	-7
CTGGCCATCTGGAAGGCTGGCGGCGCGTATTTGCCCATCGATCCCAGCGTCCCGGCGAATCGCATTCACCACATACTGCTGGAGGCGAAGCCCACCTTGGTGATTCGCGACGATGACATCGACGCCGGCCGTTTCCAGGGAACTCCCACCgaactgTActA-----CACCGAACTGTATGCCAAATCCCTCCAGCTGGCCGGCTCCAATCTGCTCTCAGAGGAGATGCTGCGCGGTGGCAACGACCACATCGCCATCGT	6	Insertion and Deletion	0	3
CTGGCCATCTGGAAGGCTGGCGGCGCGTATTTGCCCATCGATCCCAGCTTCCCGGCGAACCGCATTCACCACATACTGCTGGAGGCGAAGCCCACCTTGGTGATTCGCGACGATGACATCGACGCCGGCCGTTTCCAGGGAACTCCCA-------------CGAACTGTATGCCAAATCCCTCCAGCTGGCCGGCTCCAATCTGCTCTCAGAGGAGATGCTGCGCGGTGGCAACGACCACATCGCCATCGT	6	Deletion	0	-13
CTGGCCATCTGGAAGGCTGGCGGCGCGTATTTGCCCATCGATCCCAGCTTCCCGGCGAATCGCATTCACCACATACTGCCGGAGGCGAAGCCCACCTTGGTGATTCGCGACGATGACATCGACGCCGGCCGTTTCCAGGGAACTCCCA-------------CGAACTGTATGCCAAATCCCTCCAGCTGGCCGGCTCCAATCTGCTCTCAGAGGAGATGCTGCGCGGTGGCAACGACCACATCGCCATCGT	6	Deletion	0	-13
CTGGCCATCTGGAAGGCTGGCGGCGCGTATTTGCCCATCGATCCCAGCTTCCCGGCGAATCGCATTCACCACATACTGCTGAAGGCGAAGCCCACCTTGGTGATTCGCGACGATGACATCGACGCCGGCCGTTTCCAGGGAACTC------------CCACCGAACTGTATGCCAAATCCCTCCAGCTGGCCGGCTCCAATCTGCTCTCAGAGGAGATGCTGCGCGGTGGCAACGACCACATCGCCATCGT	6	Deletion	0	-12
CTGGCCATCTGGAAGGCTGGCGGCGCGTATTTGCCCATCGATCCCAGCTTCCCGGCGAATCGCATTCACCACATACTGCTGGAGCCGAAGCCCACCTTGGTGATTCGCGACGATGACATCGACGCCGGCCGTTTCCAGGGAACTC------------CCACCGAACTGTATGCCAAATCCCTCCAGCTGGCCGGCTCCAATCTGCTCTCAGAGGAGATGCTGCGCGGTGGCAACGACCACATCGCCATCGT	6	Deletion	0	-12
CTGGCCATCTGGAAGGCTGGCGGCGCGTATTTGCCCATCGATCCCAGCTTCCCGGCGAATCGCATTCACCACATACTGCTGGAGGCGAAGCCAACCTTGGTGATTCGCGACGATGACATCGACGCCGGCCGTTTCCAGGGAACTC------------CCACCGAACTGTATGCCAAATCCCTCCAGCTGGCCGGCTCCAATCTGCTCTCAGAGGAGATGCTGCGCGGTGGCAACGACCACATCGCCATCGT	6	Deletion	0	-12
CTGGCCATCTGGAAGGCTGGCGGCGCGTATTTGCCCATCGATCCCAGCTTCCCGGCGAATCGCATTCACCACATACTGCTGGAGGCGAAGCCCACCGTGGTGATTCGCGACGATGACATCGACGCCGGCCGTTTCCAGGGAACTCCCACCgaactgTActA-----CACCGAACTGTATGCCAAATCCCTCCAGCTGGCCGGCTCCAATCTGCTCTCAGAGGAGATGCTGCGCGGTGGCAACGACCACATCGCCATCGT	6	Insertion and Deletion	0	3
CTGGCCATCTGGAAGGCTGGCGGCGCGTATTTGCCCATCGATCCCAGCTTCCCGGCGAATCGCATTCACCACATACTGCTGGAGGCGAAGCCCACCTTGGTGATTCGCAACGATGACATCGACGCCGGCCGTTTCCAGGGAACTCCCAGG-------GAACCGAACTGTATGCCAAATCCCTCCAGCTGGCCGGCTCCAATCTGCTCTCAGAGGAGATGCTGCGCGGTGGCAACGACCACATCGCCATCGT	6	Deletion	0	-7
CTGGCCATCTGGAAGGCTGGCGGCGCGTATTTGCCCATCGATCCCAGCTTCCCGGCGAATCGCATTCACCACATACTGCTGGAGGCGAAGCCCACCTTGGTGATTCGCGACGATGACATAGACGCCGGCCGTTTCCAGGGAACTC------------CCACCGAACTGTATGCCAAATCCCTCCAGCTGGCCGGCTCCAATCTGCTCTCAGAGGAGATGCTGCGCGGTGGCAACGACCACATCGCCATCGT	6	Deletion	0	-12
CTGGCCATCTGGAAGGCTGGCGGCGCGTATTTGCCCATCGATCCCAGCTTCCCGGCGAATCGCATTCACCACATACTGCTGGAGGCGAAGCCCACCTTGGTGATTCGCGACGATGACATCGACGCAGGCCGTTTCCAGGGAACTC------------CCACCGAACTGTATGCCAAATCCCTCCAGCTGGCCGGCTCCAATCTGCTCTCAGAGGAGATGCTGCGCGGTGGCAACGACCACATCGCCATCGT	6	Deletion	0	-12
CTGGCCATCTGGAAGGCTGGCGGCGCGTATTTGCCCATCGATCCCAGCTTCCCGGCGAATCGCATTCACCACATACTGCTGGAGGCGAAGCCCACCTTGGTGATTCGCGACGATGACATCGACGCCGGCCGTGTCCAGGGAACTCCCA------CCGaaCCACCGAACTGTATGCCAAATCCCTCCAGCTGGCCGGCTCCAATCTGCTCTCAGAGGAGATGCTGCGCGGTGGCAACGACCACATCGCCATCGT	6	Insertion and Deletion	0	-4
CTGGCCATCTGGAAGGCTGGCGGCGCGTATTTGCCCATCGATCCCAGCTTCCCGGCGAATCGCATTCACCACATACTGCTGGAGGCGAAGCCCACCTTGGTGATTCGCGACGATGACATCGACGCCGGCCGTGTCCAGGGAACTCCCACCgaactgTActA-----CACCGAACTGTATGCCAAATCCCTCCAGCTGGCCGGCTCCAATCTGCTCTCAGAGGAGATGCTGCGCGGTGGCAACGACCACATCGCCATCGT	6	Insertion and Deletion	0	3
CTGGCCATCTGGAAGGCTGGCGGCGCGTATTTGCCCATCGATCCCAGCTTCCCGGCGAATCGCATTCACCACATACTGCTGGAGGCGAAGCCCACCTTGGTGATTCGCGACGATGACATCGACGCCGGCCGTTTCCAGGGAACGCCCA-------------CGAACTGTATGCCAAATCCCTCCAGCTGGCCGGCTCCAATCTGCTCTCAGAGGAGATGCTGCGCGGTGGCAACGACCACATCGCCATCGT	6	Deletion	0	-13
CTGGCCATCTGGAAGGCTGGCGGCGCGTATTTGCCCATCGATCCCAGCTTCCCGGCGAATCGCATTCACCACATACTGCTGGAGGCGAAGCCCACCTTGGTGATTCGCGACGATGACATCGACGCCGGCCGTTTCCAGGGAACT-------------CCACCGAACTGGATGCCAAATCCCTCCAGCTGGCCGGCTCCAATCTGCTCTCAGAGGAGATGCTGCGCGGTGGCAACGACCACATCGCCATCGT	6	Deletion	0	-13
CTGGCCATCTGGAAGGCTGGCGGCGCGTATTTGCCCATCGATCCCAGCTTCCCGGCGAATCGCATTCACCACATACTGCTGGAGGCGAAGCCCACCTTGGTGATTCGCGACGATGACATCGACGCCGGCCGTTTCCAGGGAACT-------------CCACCGAACTGTATGCCAAATCCCTCCAGCTGGCCGGCGCCAATCTGCTCTCAGAGGAGATGCTGCGCGGTGGCAACGACCACATCGCCATCGT	6	Deletion	0	-13
CTGGCCATCTGGAAGGCTGGCGGCGCGTATTTGCCCATCGATCCCAGCTTCCCGGCGAATCGCATTCACCACATACTGCTGGAGGCGAAGCCCACCTTGGTGATTCGCGACGATGACATCGACGCCGGCCGTTTCCAGGGAACT-------------CCACCGAACTGTATGCCAAATCCCTCCAGCTGGCCGGCTCCAATCTGCTCTCAGAGGAGATGCTGCGCGGTGGCGACGACCACATCGCCATCGT	6	Deletion	0	-13
CTGGCCATCTGGAAGGCTGGCGGCGCGTATTTGCCCATCGATCCCAGCTTCCCGGCGAATCGCATTCACCACATACTGCTGGAGGCGAAGCCCACCTTGGTGATTCGCGACGATGACATCGACGCCGGCCGTTTCCAGGGAACT-------------CCACCGAACTGTATGCCAAATCCCTCCAGCTGGCCGGCTCCAGTCTGCTCTCAGAGGAGATGCTGCGCGGTGGCAACGACCACATCGCCATCGT	6	Deletion	0	-13
CTGGCCATCTGGAAGGCTGGCGGCGCGTATTTGCCCATCGATCCCAGCTTCCCGGCGAATCGCATTCACCACATACTGCTGGAGGCGAAGCCCACCTTGGTGATTCGCGACGATGACATCGACGCCGGCCGTTTCCAGGGAACT-------------CCACCGAACTGTCTGCCAAATCCCTCCAGCTGGCCGGCTCCAATCTGCTCTCAGAGGAGATGCTGCGCGGTGGCAACGACCACATCGCCATCGT	6	Deletion	0	-13
CTGGCCATCTGGAAGGCTGGCGGCGCGTATTTGCCCATCGATCCCAGCTTCCCGGCGAATCGCATTCACCACATACTGCTGGAGGCGAAGCCCACCTTGGTGATTCGCGACGATGACATCGACGCCGGCCGTTTCCAGGGAACTC------------CCACCGAACTGTATGCCAAATCCCTCCAGCTCGCCGGCTCCAATCTGCTCTCAGAGGAGATGCTGCGCGGTGGCAACGACCACATCGCCATCGT	6	Deletion	0	-12
CTGGCCATCTGGAAGGCTGGCGGCGCGTATTTGCCCATCGATCCCAGCTTCCCGGCGAATCGCATTCACCACATACTGCTGGAGGCGAAGCCCACCTTGGTGATTCGCGACGATGACATCGACGCCGGCCGTTTCCAGGGAACTC------------CCACCGAACTGTATGCCAAATCCCTCCAGCTGGCCGGCTCCAATCTGCTCTCAAAGGAGATGCTGCGCGGTGGCAACGACCACATCGCCATCGT	6	Deletion	0	-12
CTGGCCATCTGGAAGGCTGGCGGCGCGTATTTGCCCATCGATCCCAGCTTCCCGGCGAATCGCATTCACCACATACTGCTGGAGGCGAAGCCCACCTTGGTGATTCGCGACGATGACATCGACGCCGGCCGTTTCCAGGGAACTC------------CCACCGAACTGTATGCCAAATCCCTCCAGCTGGCCGGCTCCAATCTGCTCTCAGAGGAGATGCTGCGCGGTGCCAACGACCACATCGCCATCGT	6	Deletion	0	-12
CTGGCCATCTGGAAGGCTGGCGGCGCGTATTTGCCCATCGATCCCAGCTTCCCGGCGAATCGCATTCACCACATACTGCTGGAGGCGAAGCCCACCTTGGTGATTCGCGACGATGACATCGACGCCGGCCGTTTCCAGGGAACTC------------CCACCGAACTGTATGCCAAATCCCTCCAGCTGGCCGGCTCCAATCTGCTCTCAGAGGAGATGCTGCGCGGTGGCAACGACCATATCGCCATCGT	6	Deletion	0	-12
CTGGCCATCTGGAAGGCTGGCGGCGCGTATTTGCCCATCGATCCCAGCTTCCCGGCGAATCGCATTCACCACATACTGCTGGAGGCGAAGCCCACCTTGGTGATTCGCGACGATGACATCGACGCCGGCCGTTTCCAGGGAACTC------------CCACCGAACTGTATGCCAAATCCCTCCAGCTGGCCGGCTCCAATCTGCTCTCAGAGGAGATGCTGCGCGGTGGCAAGGACCACATCGCCATCGT	6	Deletion	0	-12
CTGGCCATCTGGAAGGCTGGCGGCGCGTATTTGCCCATCGATCCCAGCTTCCCGGCGAATCGCATTCACCACATACTGCTGGAGGCGAAGCCCACCTTGGTGATTCGCGACGATGACATCGACGCCGGCCGTTTCCAGGGAACTC------------CCACCGAACTGTATGCCAAATCCCTCCAGCTGGCCGGCTCCAATCTGCTCTCAGAGGAGATGCTGCGCGGTGGCTACGACCACATCGCCATCGT	6	Deletion	0	-12
CTGGCCATCTGGAAGGCTGGCGGCGCGTATTTGCCCATCGATCCCAGCTTCCCGGCGAATCGCATTCACCACATACTGCTGGAGGCGAAGCCCACCTTGGTGATTCGCGACGATGACATCGACGCCGGCCGTTTCCAGGGAACTC------------CCACCGAACTGTATGCCAAATCCCTCCAGCTGGCCGGCTCCAATCTGCTCTCAGAGGAGTTGCTGCGCGGTGGCAACGACCACATCGCCATCGT	6	Deletion	0	-12
CTGGCCATCTGGAAGGCTGGCGGCGCGTATTTGCCCATCGATCCCAGCTTCCCGGCGAATCGCATTCACCACATACTGCTGGAGGCGAAGCCCACCTTGGTGATTCGCGACGATGACATCGACGCCGGCCGTTTCCAGGGAACTC------------CCACCGAACTGTATGCCAAATCCCTCCAGCTGGCCGGCTCCAATCTGCTCTCAGAGGATATGCTGCGCGGTGGCAACGACCACATCGCCATCGT	6	Deletion	0	-12
CTGGCCATCTGGAAGGCTGGCGGCGCGTATTTGCCCATCGATCCCAGCTTCCCGGCGAATCGCATTCACCACATACTGCTGGAGGCGAAGCCCACCTTGGTGATTCGCGACGATGACATCGACGCCGGCCGTTTCCAGGGAACTC------------CCACCGAACTGTATGCCAAATCCCTCCAGCTGGCCGGCTCCAATCTGCTCTCAGATGAGATGCTGCGCGGTGGCAACGACCACATCGCCATCGT	6	Deletion	0	-12
CTGGCCATCTGGAAGGCTGGCGGCGCGTATTTGCCCATCGATCCCAGCTTCCCGGCGAATCGCATTCACCACATACTGCTGGAGGCGAAGCCCACCTTGGTGATTCGCGACGATGACATCGACGCCGGCCGTTTCCAGGGAACTC------------CCACCGAACTGTATGCCAAATCCCTCCAGCTGGCCGTCTCCAATCTGCTCTCAGAGGAGATGCTGCGCGGTGGCAACGACCACATCGCCATCGT	6	Deletion	0	-12
CTGGCCATCTGGAAGGCTGGCGGCGCGTATTTGCCCATCGATCCCAGCTTCCCGGCGAATCGCATTCACCACATACTGCTGGAGGCGAAGCCCACCTTGGTGATTCGCGACGATGACATCGACGCCGGCCGTTTCCAGGGAACTC------------CCACCGAACTGTATGCCAAATCCCTCCAGCTGGGCGGCTCCAATCTGCTCTCAGAGGAGATGCTGCGCGGTGGCAACGACCACATCGCCATCGT	6	Deletion	0	-12
CTGGCCATCTGGAAGGCTGGCGGCGCGTATTTGCCCATCGATCCCAGCTTCCCGGCGAATCGCATTCACCACATACTGCTGGAGGCGAAGCCCACCTTGGTGATTCGCGACGATGACATCGACGCCGGCCGTTTCCAGGGAACTC------------CCACCGAACTGTATGCCAAATCTCTCCAGCTGGCCGGCTCCAATCTGCTCTCAGAGGAGATGCTGCGCGGTGGCAACGACCACATCGCCATCGT	6	Deletion	0	-12
CTGGCCATCTGGAAGGCTGGCGGCGCGTATTTGCCCATCGATCCCAGCTTCCCGGCGAATCGCATTCACCACATACTGCTGGAGGCGAAGCCCACCTTGGTGATTCGCGACGATGACATCGACGCCGGCCGTTTCCAGGGAACTC------------CCACCGAACTGTATGGCAAATCCCTCCAGCTGGCCGGCTCCAATCTGCTCTCAGAGGAGATGCTGCGCGGTGGCAACGACCACATCGCCATCGT	6	Deletion	0	-12
CTGGCCATCTGGAAGGCTGGCGGCGCGTATTTGCCCATCGATCCCAGCTTCCCGGCGAATCGCATTCACCACATACTGCTGGAGGCGAAGCCCACCTTGGTGATTCGCGACGATGACATCGACGCCGGCCGTTTCCAGGGAACTC------------CCACCGACCTGTATGCCAAATCCCTCCAGCTGGCCGGCTCCACTCTGCTCTCAGAGGAGATGCTGCGCGGTGGCAACGACCACATCGCCATCGT	6	Deletion	0	-12
CTGGCCATCTGGAAGGCTGGCGGCGCGTATTTGCCCATCGATCCCAGCTTCCCGGCGAATCGCATTCACCACATACTGCTGGAGGCGAAGCCCACCTTGGTGATTCGCGACGATGACATCGACGCCGGCCGTTTCCAGGGAACTC---------CCACCACCGAACAGTATGCCAAATCCCTCCAGCTGGCCGGCTCCAATCTGCTCTCAGAGGAGATGCTGCGCGGTGGCAACGACCACATCGCCATCGT	6	Deletion	0	-9
CTGGCCATCTGGAAGGCTGGCGGCGCGTATTTGCCCATCGATCCCAGCTTCCCGGCGAATCGCATTCACCACATACTGCTGGAGGCGAAGCCCACCTTGGTGATTCGCGACGATGACATCGACGCCGGCCGTTTCCAGGGAACTC---------CCACCACCGAACTGTATGCCAAATCCCTCCAGCTGGCCGGCTCCAAGCTGCTCTCAGAGGAGATGCTGCGCGGTGGCAACGACCACATCGCCATCGT	6	Deletion	0	-9
CTGGCCATCTGGAAGGCTGGCGGCGCGTATTTGCCCATCGATCCCAGCTTCCCGGCGAATCGCATTCACCACATACTGCTGGAGGCGAAGCCCACCTTGGTGATTCGCGACGATGACATCGACGCCGGCCGTTTCCAGGGAACTC---------CCACCACCGAACTGTATGCCAAATCCCTCCAGCTGGCCGGCTCCAATCTGCTCTCAGAGGAGATGCTGCGCGGTGGCCACGACCACATCGCCATCGT	6	Deletion	0	-9
CTGGCCATCTGGAAGGCTGGCGGCGCGTATTTGCCCATCGATCCCAGCTTCCCGGCGAATCGCATTCACCACATACTGCTGGAGGCGAAGCCCACCTTGGTGATTCGCGACGATGACATCGACGCCGGCCGTTTCCAGGGAACTC---------CCACCACCGAACTGTATGCCACATCCCTCCAGCTGGCCGGCTCCAATCTGCTCTCAGAGGAGATGCTGCGCGGTGGCAACGACCACATCGCCATCGT	6	Deletion	0	-9
CTGGCCATCTGGAAGGCTGGCGGCGCGTATTTGCCCATCGATCCCAGCTTCCCGGCGAATCGCATTCACCACATACTGCTGGAGGCGAAGCCCACCTTGGTGATTCGCGACGATGACATCGACGCCGGCCGTTTCCAGGGAACTC---------CCACCACCGAACTGTATGCCCAATCCCTCCAGCTGGCCGGCTCCAATCTGCTCTCAGAGGAGATGCTGCGCGGTGGCAACGACCACATCGCCATCGT	6	Deletion	0	-9
CTGGCCATCTGGAAGGCTGGCGGCGCGTATTTGCCCATCGATCCCAGCTTCCCGGCGAATCGCATTCACCACATACTGCTGGAGGCGAAGCCCACCTTGGTGATTCGCGACGATGACATCGACGCCGGCCGTTTCCAGGGAACTC---------CCACCACCGAACTGTCTGCCAAATCCCTCCAGCTGGCCGGCTCCAATCTGCTCTCAGAGGAGATGCTGCGCGGTGGCAACGACCACATCGCCATCGT	6	Deletion	0	-9
CTGGCCATCTGGAAGGCTGGCGGCGCGTATTTGCCCATCGATCCCAGCTTCCCGGCGAATCGCATTCACCACATACTGCTGGAGGCGAAGCCCACCTTGGTGATTCGCGACGATGACATCGACGCCGGCCGTTTCCAGGGAACTCCCA-------------CGAACAGTATGCCAAATCCCTCCAGCTGGCCGGCTCCAATCTGCTCTCAGAGGAGATGCTGCGCGGTGGCAACGACCACATCGCCATCGT	6	Deletion	0	-13
CTGGCCATCTGGAAGGCTGGCGGCGCGTATTTGCCCATCGATCCCAGCTTCCCGGCGAATCGCATTCACCACATACTGCTGGAGGCGAAGCCCACCTTGGTGATTCGCGACGATGACATCGACGCCGGCCGTTTCCAGGGAACTCCCA-------------CGAACTGTATGCCAAATACCTCCAGCTGGCCGGCTCCAATCTGCTCTCAGAGGAGATGCTGCGCGGTGGCAACGACCACATCGCCATCGT	6	Deletion	0	-13
CTGGCCATCTGGAAGGCTGGCGGCGCGTATTTGCCCATCGATCCCAGCTTCCCGGCGAATCGCATTCACCACATACTGCTGGAGGCGAAGCCCACCTTGGTGATTCGCGACGATGACATCGACGCCGGCCGTTTCCAGGGAACTCCCA-------------CGAACTGTATGCCAAATCCCTCCAGCAGGCCGGCTCCAATCTGCTCTCAGAGGAGATGCTGCGCGGTGGCAACGACCACATCGCCATCGT	6	Deletion	0	-13
CTGGCCATCTGGAAGGCTGGCGGCGCGTATTTGCCCATCGATCCCAGCTTCCCGGCGAATCGCATTCACCACATACTGCTGGAGGCGAAGCCCACCTTGGTGATTCGCGACGATGACATCGACGCCGGCCGTTTCCAGGGAACTCCCA-------------CGAACTGTATGCCAAATCCCTCCAGCTGGCCGGCGCCAATCTGCTCTCAGAGGAGATGCTGCGCGGTGGCAACGACCACATCGCCATCGT	6	Deletion	0	-13
CTGGCCATCTGGAAGGCTGGCGGCGCGTATTTGCCCATCGATCCCAGCTTCCCGGCGAATCGCATTCACCACATACTGCTGGAGGCGAAGCCCACCTTGGTGATTCGCGACGATGACATCGACGCCGGCCGTTTCCAGGGAACTCCCA-------------CGAACTGTATGCCAAATCCCTCCAGCTGGCCGGCTCCAAGCTGCTCTCAGAGGAGATGCTGCGCGGTGGCAACGACCACATCGCCATCGT	6	Deletion	0	-13
CTGGCCATCTGGAAGGCTGGCGGCGCGTATTTGCCCATCGATCCCAGCTTCCCGGCGAATCGCATTCACCACATACTGCTGGAGGCGAAGCCCACCTTGGTGATTCGCGACGATGACATCGACGCCGGCCGTTTCCAGGGAACTCCCA-------------CGAACTGTATGCCAAATCCCTCCAGCTGGCCGGCTCCAATATGCTCTCAGAGGAGATGCTGCGCGGTGGCAACGACCACATCGCCATCGT	6	Deletion	0	-13
CTGGCCATCTGGAAGGCTGGCGGCGCGTATTTGCCCATCGATCCCAGCTTCCCGGCGAATCGCATTCACCACATACTGCTGGAGGCGAAGCCCACCTTGGTGATTCGCGACGATGACATCGACGCCGGCCGTTTCCAGGGAACTCCCA-------------CGAACTGTATGCCAAATCCCTCCAGCTGGCCGGCTCCAATCTGCTCTCAGAGGAGATGCTGCGCGGTAGCAACGACCACATCGCCATCGT	6	Deletion	0	-13
CTGGCCATCTGGAAGGCTGGCGGCGCGTATTTGCCCATCGATCCCAGCTTCCCGGCGAATCGCATTCACCACATACTGCTGGAGGCGAAGCCCACCTTGGTGATTCGCGACGATGACATCGACGCCGGCCGTTTCCAGGGAACTCCCA-------------CGAACTGTATGCCAAATCCCTCCAGCTGGCCGGCTCCAATCTGCTCTCAGAGGAGATGCTGCGCGGTGGCAACGACCACATAGCCATCGT	6	Deletion	0	-13
CTGGCCATCTGGAAGGCTGGCGGCGCGTATTTGCCCATCGATCCCAGCTTCCCGGCGAATCGCATTCACCACATACTGCTGGAGGCGAAGCCCACCTTGGTGATTCGCGACGATGACATCGACGCCGGCCGTTTCCAGGGAACTCCCA-------------CGAACTGTATGCCAAATCCCTCCAGCTGGCCGGCTCCAATCTGCTCTCAGAGGAGCTGCTGCGCGGTGGCAACGACCACATCGCCATCGT	6	Deletion	0	-13
CTGGCCATCTGGAAGGCTGGCGGCGCGTATTTGCCCATCGATCCCAGCTTCCCGGCGAATCGCATTCACCACATACTGCTGGAGGCGAAGCCCACCTTGGTGATTCGCGACGATGACATCGACGCCGGCCGTTTCCAGGGAACTCCCA-------------CGAGCTGTATGCCAAATCCCTCCAGCTGGCCGGCTCCAATCTGCTCTCAGAGGAGATGCTGCGCGGTGGCAACGACCACATCGCCATCGT	6	Deletion	0	-13
CTGGCCATCTGGAAGGCTGGCGGCGCGTATTTGCCCATCGATCCCAGCTTCCCGGCGAATCGCATTCACCACATACTGCTGGAGGCGAAGCCCACCTTGGTGATTCGCGACGATGACATCGACGCCGGCCGTTTCCAGGGAACTCCCA------CCGaaCCACCGAACTGTATGCCAAATCCCTCCAGCTGGCCGGCTCCAATCTGCTCTCAGAGGAGATGCTGCGCGGTGGCAACGACCACAGCGCCATCGT	6	Insertion and Deletion	0	-4
CTGGCCATCTGGAAGGCTGGCGGCGCGTATTTGCCCATCGATCCCAGCTTCCCGGCGAATCGCATTCACCACATACTGCTGGAGGCGAAGCCCACCTTGGTGATTCGCGACGATGACATCGACGCCGGCCGTTTCCAGGGAACTCCCA------CCGaaCCACCGAACTGTCTGCCAAATCCCTCCAGCTGGCCGGCTCCAATCTGCTCTCAGAGGAGATGCTGCGCGGTGGCAACGACCACATCGCCATCGT	6	Insertion and Deletion	0	-4
CTGGCCATCTGGAAGGCTGGCGGCGCGTATTTGCCCATCGATCCCAGCTTCCCGGCGAATCGCATTCACCACATACTGCTGGAGGCGAAGCCCACCTTGGTGATTCGCGACGATGACATCGACGCCGGCCGTTTCCAGGGAACTCCCACccaaactcCCAATCCACCACCGAACTGTATGCCAAATCCCTCCAGCTGGCCGGCTCCAATCTGCTCTCAGAGGAGATGCTGCGCGGTGGCAACGACCCCATCGCCATCGT	6	Insertion	0	8
CTGGCCATCTGGAAGGCTGGCGGCGCGTATTTGCCCATCGATCCCAGCTTCCCGGCGAATCGCATTCACCACATACTGCTGGAGGCGAAGCCCACCTTGGTGATTCGCGACGATGACATCGACGCCGGCCGTTTCCAGGGAACTCCCACCgaactgTActA-----CACCGAACTGTATGCCAAATCCCTCCAGCTGGCCGGCTCCAATCTGCTCTCAGAGGAGATGCTGCGCGGTTGCAACGACCACATCGCCATCGT	6	Insertion and Deletion	0	3
CTGGCCATCTGGAAGGCTGGCGGCGCGTATTTGCCCATCGATCCCAGCTTCCCGGCGAATCGCATTCACCACATACTGCTGGAGGCGAAGCCCACCTTGGTGATTCGCGACGATGACATCGACGCCGGCCGTTTCCAGGGAACTCCCACCgaactgTActA-----CACCGACCTGTATGCCAAATCCCTCCAGCTGGCCGGCTCCAATCTGCTCTCAGAGGAGATGCTGCGCGGTGGCAACGACCACATCGCCATCGT	6	Insertion and Deletion	0	3
CTGGCCATCTGGAAGGCTGGCGGCGCGTATTTGCCCATCGATCCCAGCTTCCCGGCGAATCGCATTCACCACATACTGCTGGAGGCGAAGCCCACCTTGGTGATTCGCGACGATGACATCGACGCCGGCCGTTTCCAGGGAACTCCCACGTTATCCACCACCGAACTGTATGCCAAATCCCTCCAGCTGGCCGGCTCCAAACTGCTCTCAGAGGAGATGCTGCGCGGTGGCAACGACCACATCGCCATCGT	6	2 Base Changes	0	0
CTGGCCATCTGGAAGGCTGGCGGCGCGTATTTGCCCATCGATCCCAGCTTCCCGGCGAATCGCATTCACCACATACTGCTGGAGGCGAAGCCCACCTTGGTGATTCGCGACGATGACATCGACGCCGGCCGTTTCCAGGGAACTCCCACGTTATCCACCACCGAACTGTATGCCAAATCCCTCCAGCTGGCCGGCTCCAATCTGCTCTCAGAGGAGATGCCGCGCGGTGGCAACGACCACATCGCCATCGT	6	2 Base Changes	0	0
CTGGCCATCTGGAAGGCTGGCGGCGCGTATTTGCCCATCGATCCCAGCTTCCCGGCGAATCGCATTCACCACATACTGCTGGAGGCGAAGCCCACCTTGGTGATTCGCGACGATGACATCGACGCCGGCCGTTTCCAGGGAACTCCCACGTTATCCACCACCGAACTGTATGCCACATCCCTCCAGCTGGCCGGCTCCAATCTGCTCTCAGAGGAGATGCTGCGCGGTGGCAACGACCACATCGCCATCGT	6	2 Base Changes	0	0
CTGGCCATCTGGAAGGCTGGCGGCGCGTATTTGCCCATCGATCCCAGCTTCCCGGCGAATCGCATTCACCACATACTGCTGGAGGCGAAGCCCACCTTGGTGATTCGCGACGATGACATCGACGCCGGCCGTTTCCAGGGAACTCCCAGG-------GAACCGAACTGTATGCCAAATCCCTCCAGCTGGCCGGCTCCAATCTGCTCTCAGAGGAGATGCTGCGCGGTGGCAACGACCACATCACCATCGT	6	Deletion	0	-7
CTGGCCATCTGGAAGGCTGGCGGCGCGTATTTGCCCATCGATCCCAGCTTCCCGGCGAATCGCATTCACCACATACTGCTGGAGGCGAAGCCCACCTTGGTGATTCGCGACGATGACATCGACGCCGGCCGTTTCCAGGGAACTCCCAGG-------GAACCGAACTGTATGCCAAATCCCTCCAGCTGGCCGGCTCCAATCTGCTCTCGGAGGAGATGCTGCGCGGTGGCAACGACCACATCGCCATCGT	6	Deletion	0	-7
CTGGCCATCTGGAAGGCTGGCGGCGCGTATTTGCCCATCGATCCCAGCTTCCCGGCGAATCGCATTCACCACATACTGCTGGAGGCGAAGCCCACCTTGGTGATTCGCGACGATGACATCGACGCCGGCCGTTTCCAGGGAACTCCCAGG-------GAACCGAACTGTATGCCAAATCCCTCCAGCTGGCCGGCTCCCATCTGCTCTCAGAGGAGATGCTGCGCGGTGGCAACGACCACATCGCCATCGT	6	Deletion	0	-7
CTGGCCATCTGGAAGGCTGGCGGCGCGTATTTGCCCATCGATCCCAGCTTCCCGGCGAATCGCATTCACCACATACTGCTGGAGGCGAAGCCCACCTTGGTGATTCGCGACGATGACATCGACGCCGGCCGTTTCGAGGGAACTC------------CCACCGAACTGTATGCCAAATCCCTCCAGCTGGCCGGCTCCAATCTGCTCTCAGAGGAGATGCTGCGCGGTGGCAACGACCACATCGCCATCGT	6	Deletion	0	-12
CTGGCCATCTGGAAGGCTGGCGGCGCGTATTTGCCCATCGATCCCAGCTTCCCGGCGAATCGCATTCACCACATACTGCTGGAGGCGAAGCCCACCTTGGTGATTCGCGACGATGGCATCGACGCCGGCCGTTTCCAGGGAACTCCCACccaaactcCCAATCCACCACCGAACTGTATGCCAAATCCCTCCAGCTGGCCGGCTCCAATCTGCTCTCAGAGGAGATGCTGCGCGGTGGCAACGACCACATCGCCATCGT	6	Insertion	0	8
CTGGCCATCTGGAAGGCTGGCGGCGCGTATTTGCCCATCGATCCCAGCTTCCCGGCGAATCGCATTCACCACATACTGCTGGAGGCGAAGCCCACCTTGGTGATTCGCGACGCTGACATCGACGCCGGCCGTTTCCAGGGAACTC------------CCACCGAACTGTATGCCAAATCCCTCCAGCTGGCCGGCTCCAATCTGCTCTCAGAGGAGATGCTGCGCGGTGGCAACGACCACATCGCCATCGT	6	Deletion	0	-12
CTGGCCATCTGGAAGGCTGGCGGCGCGTATTTGCCCATCGATCCCAGCTTCCCGGCGAATCGCATTCACCACATACTGCTGGAGGCGAAGCCCACCTTGGTGATTCGTGACGATGACATCGACGCCGGCCGTTTCCAGGGAACTCCCAGG-------GAACCGAACTGTATGCCAAATCCCTCCAGCTGGCCGGCTCCAATCTGCTCTCAGAGGAGATGCTGCGCGGTGGCAACGACCACATCGCCATCGT	6	Deletion	0	-7
CTGGCCATCTGGAAGGCTGGCGGCGCGTATTTGCCCATCGATCCCAGCTTCCCGGCGAATCGCATTCACCACATACTGCTGGAGGCGAAGCCCACCTTGGTGATTTGCGACGATGACATCGACGCCGGCCGTTTCCAGGGAACTCCCA-------------CGAACTGTATGCCAAATCCCTCCAGCTGGCCGGCTCCAATCTGCTCTCAGAGGAGATGCTGCGCGGTGGCAACGACCACATCGCCATCGT	6	Deletion	0	-13
CTGGCCATCTGGAAGGCTGGCGGCGCGTATTTGCCCATCGATCCCAGCTTCCCGGCGAATCGCATTCACCACATACTGCTGGGGGCGAAGCCCACCTTGGTGATTCGCGACGATGACATCGACGCCGGCCGTTTCCAGGGAACT-------------CCACCGAACTGTATGCCAAATCCCTCCAGCTGGCCGGCTCCAATCTGCTCTCAGAGGAGATGCTGCGCGGTGGCAACGACCACATCGCCATCGT	6	Deletion	0	-13
CTGGCCATCTGGAAGGCTGGCGGCGCGTATTTGCCCATCGATCCCAGCTTCCCGGCGAATCGCATTCACCACATTCTGCTGGAGGCGAAGCCCACCTTGGTGATTCGCGACGATGACATCGACGCCGGCCGTTTCCAGGGAACTC------------CCACCGAACTGTATGCCAAATCCCTCCAGCTGGCCGGCTCCAATCTGCTCTCAGAGGAGATGCTGCGCGGTGGCAACGACCACATCGCCATCGT	6	Deletion	0	-12
CTGGCCATCTGGAAGGCTGGCGGCGCGTATTTGCCCATCGATCCCAGCTTCCCGGCTAATCGCATTCACCACATACTGCTGGAGGCGAAGCCCACCTTGGTGATTCGCGACGATGACATCGACGCCGGCCGTTTCCAGGGAACTC------------CCACCGAACTGTATGCCAAATCCCTCCAGCTGGCCGGCTCCAATCTGCTCTCAGAGGAGATGCTGCGCGGTGGCAACGACCACATCGCCATCGT	6	Deletion	0	-12
CTGGCCATCTGGAAGGCTGGCGGCGCGTATTTGCCCATCGATCCCAGCTTCCCGTCGAATCGCATTCACCACATACTGCTGGAGGCGAAGCCCACCTTGGTGATTCGCGACGATGACATCGACGCCGGCCGTTTCCAGGGAACTC------------CCACCGAACTGTATGCCAAATCCCTCCAGCTGGCCGGCTCCAATCTGCTCTCAGAGGAGATGCTGCGCGGTGGCAACGACCACATCGCCATCGT	6	Deletion	0	-12
CTGGCCATCTGGAAGGCTGGCGGCGCGTATTTGCCGATCGATCCCAGCTTCCCGGCGAATCGCATTCACCACATACTGCTGGAGGCGAAGCCCACCTTGGTGATTCGCGACGATGACATCGACGCCGGCCGTTTCCAGGGAACTC------------CCACCGAACTGTATGCCAAATCCCTCCAGCTGGCCGGCTCCAATCTGCTCTCAGAGGAGATGCTGCGCGGTGGCAACGACCACATCGCCATCGT	6	Deletion	0	-12
CTGGCCATCTGGAAGGCTGGCGGCGCGTATTTGCGCATCGATCCCAGCTTCCCGGCGAATCGCATTCACCACATACTGCTGGAGGCGAAGCCCACCTTGGTGATTCGCGACGATGACATCGACGCCGGCCGTTTCCAGGGAACTC------------CCACCGAACTGTATGCCAAATCCCTCCAGCTGGCCGGCTCCAATCTGCTCTCAGAGGAGATGCTGCGCGGTGGCAACGACCACATCGCCATCGT	6	Deletion	0	-12
CTGGCCATCTGGAAGGCTGGCGGCGCGTATTTGGCCATCGATCCCAGCTTCCCGGCGAATCGCATTCACCACATACTGCTGGAGGCGAAGCCCACCTTGGTGATTCGCGACGATGACATCGACGCCGGCCGTTTCCAGGGAACTC------------CCACCGAACTGTATGCCAAATCCCTCCAGCTGGCCGGCTCCAATCTGCTCTCAGAGGAGATGCTGCGCGGTGGCAACGACCACATCGCCATCGT	6	Deletion	0	-12
CTGGCCATCTGGAAGGCTGGCTGCGCGTATTTGCCCATCGATCCCAGCTTCCCGGCGAATCGCATTCACCACATACTGCTGGAGGCGAAGCCCACCTTGGTGATTCGCGACGATGACATCGACGCCGGCCGTTTCCAGGGAACTCCCACGTTATCCACCACCGAACTGTATGCCAAATCCCTCCAGCTGGCCGGCTCCAATCTGCTCTCAGAGGAGATGCTGCGCGGTGGCAACGACCACATCGCCATCGT	6	2 Base Changes	0	0
CTGGCCATCTGGAAGTCTGGCGGCGCGTATTTGCCCATCGATCCCAGCTTCCCGGCGAATCGCATTCACCACATACTGCTGGAGGCGAAGCCCACCTTGGTGATTCGCGACGATGACATCGACGCCGGCCGTTTCCAGGGAACTCCCA-------------CGAACTGTATGCCAAATCCCTCCAGCTGGCCGGCTCCAATCTGCTCTCAGAGGAGATGCTGCGCGGTGGCAACGACCACATCGCCATCGT	6	Deletion	0	-13
CTGGCCATCTGGAGGGCTGGCGGCGCGTATTTGCCCATCGATCCCAGCTTCCCGGCGAATCGCATTCACCACATACTGCTGGAGGCGAAGCCCACCTTGGTGATTCGCGACGATGACATCGACGCCGGCCGTTTCCAGGGAACT-------------CCACCGAACTGTATGCCAAATCCCTCCAGCTGGCCGGCTCCAATCTGCTCTCAGAGGAGATGCTGCGCGGTGGCAACGACCACATCGCCATCGT	6	Deletion	0	-13
CTGGCCATCTGGGAGGCTGGCGGCGCGTATTTGCCCATCGATCCCAGCTTCCCGGCGAATCGCATTCACCACATACTGCTGGAGGCGAAGCCCACCTTGGTGATTCGCGACGATGACATCGACGCCGGCCGTTTCCAGGGAACT-------------CCACCGAACTGTATGCCAAATCCCTCCAGCTGGCCGGCTCCAATCTGCTCTCAGAGGAGATGCTGCGCGGTGGCAACGACCACATCGCCATCGT	6	Deletion	0	-13
CTGGCCATATGGAAGGCTGGCGGCGCGTATTTGCCCATCGATCCCAGCTTCCCGGCGAATCGCATTCACCACATACTGCTGGAGGCGAAGCCCACCTTGGTGATTCGCGACGATGACATCGACGCCGGCCGTTTCCAGGGAACT-------------CCACCGAACTGTATGCCAAATCCCTCCAGCTGGCCGGCTCCAATCTGCTCTCAGAGGAGATGCTGCGCGGTGGCAACGACCACATCGCCATCGT	5	Deletion	0	-13
CTGGCCATCCGGAAGGCTGGCGGCGCGTATTTGCCCATCGATCCCAGCTTCCCGGCGAATCGCATTCACCACATACTGCTGGAGGCGAAGCCCACCTTGGTGATTCGCGACGATGACATCGACGCCGGCCGTTTCCAGGGAACTCCCA-------------CGAACTGTATGCCAAATCCCTCCAGCTGGCCGGCTCCAATCTGCTCTCAGAGGAGATGCTGCGCGGTGGCAACGACCACATCGCCATCGT	5	Deletion	0	-13
CTGGCCATCCGGAAGGCTGGCGGCGCGTATTTGCCCATCGATCCCAGCTTCCCGGCGAATCGCATTCACCACATACTGCTGGAGGCGAAGCCCACCTTGGTGATTCGCGACGATGACATCGACGCCGGCCGTTTCCAGGGAACTCCCACccaaactcCCAATCCACCACCGAACTGTATGCCAAATCCCTCCAGCTGGCCGGCTCCAATCTGCTCTCAGAGGAGATGCTGCGCGGTGGCAACGACCACATCGCCATCGT	5	Insertion	0	8
CTGGCCATCT-GAAGGCTGGCGGCGCGTATTTGCCCATCGATCCCAGCTTCCCGGCGAATCGCATTCACCACATACTGCTGGAGGCGAAGCCCACCTTGGTGATTCGCGACGATGACATCGACGCCGGCCGTTTCCAGGGAACTC------------CCACCGAACTGTATGCCAAATCCCTCCAGCTGGCCGGCTCCAATCTGCTCTCAGAGGAGATGCTGCGCGGTGGCAACGACCACATCGCCATCGT	5	Deletion	0	-13
CTGGCCATCTGG-AGGCTGGCGGCGCGTATTTGCCCATCGATCCCAGCTTCCCGGCGAATCGCATTCACCACATACTGCTGGAGGCGAAGCCCACCTTGGTGATTCGCGACGATGACATCGACGCCGGCCGTTTCCAGGGAACTC------------CCACCGAACTGTATGCCAAATCCCTCCAGCTGGCCGGCTCCAATCTGCTCTCAGAGGAGATGCTGCGCGGTGGCAACGACCACATCGCCATCGT	5	Deletion	0	-13
CTGGCCATCTGGAAGGCTGGCGGCACGTATTTGCCCATCGATCCCAGCTTCCCGGCGAATCGCATTCACCACATACTGCTGGAGGCGAAGCCCACCTTGGTGATTCGCGACGATGACATCGACGCCGGCCGTTTCCAGGGAACT-------------CCACCGAACTGTATGCCAAATCCCTCCAGCTGGCCGGCTCCAATCTGCTCTCAGAGGAGATGCTGCGCGGTGGCAACGACCACATCGCCATCGT	5	Deletion	0	-13
CTGGCCATCTGGAAGGCTGGCGGCGCGCATTTGCCCATCGATCCCAGCTTCCCGGCGAATCGCATTCACCACATACTGCTGGAGGCGAAGCCCACCTTGGTGATTCGCGACGATGACATCGACGCCGGCCGTTTCCAGGGAACT-------------CCACCGAACTGTATGCCAAATCCCTCCAGCTGGCCGGCTCCAATCTGCTCTCAGAGGAGATGCTGCGCGGTGGCAACGACCACATCGCCATCGT	5	Deletion	0	-13
CTGGCCATCTGGAAGGCTGGCGGCGCGGATTTGCCCATCGATCCCAGCTTCCCGGCGAATCGCATTCACCACATACTGCTGGAGGCGAAGCCCACCTTGGTGATTCGCGACGATGACATCGACGCCGGCCGTTTCCAGGGAACTC---------CCACCACCGAACTGTATGCCAAATCCCTCCAGCTGGCCGGCTCCAATCTGCTCTCAGAGGAGATGCTGCGCGGTGGCAACGACCACATCGCCATCGT	5	Deletion	0	-9
CTGGCCATCTGGAAGGCTGGCGGCGCGTATTCGCCCATCGATCCCAGCTTCCCGGCGAATCGCATTCACCACATACTGCTGGAGGCGAAGCCCACCTTGGTGATTCGCGACGATGACATCGACGCCGGCCGTTTCCAGGGAACTCCCAGG-------GAACCGAACTGTATGCCAAATCCCTCCAGCTGGCCGGCTCCAATCTGCTCTCAGAGGAGATGCTGCGCGGTGGCAACGACCACATCGCCATCGT	5	Deletion	0	-7
CTGGCCATCTGGAAGGCTGGCGGCGCGTATTTGCCAATCGATCCCAGCTTCCCGGCGAATCGCATTCACCACATACTGCTGGAGGCGAAGCCCACCTTGGTGATTCGCGACGATGACATCGACGCCGGCCGTTTCCAGGGAACTC---------CCACCACCGAACTGTATGCCAAATCCCTCCAGCTGGCCGGCTCCAATCTGCTCTCAGAGGAGATGCTGCGCGGTGGCAACGACCACATCGCCATCGT	5	Deletion	0	-9
CTGGCCATCTGGAAGGCTGGCGGCGCGTATTTGCCCATCGATACCAGCTTCCCGGCGAATCGCATTCACCACATACTGCTGGAGGCGAAGCCCACCTTGGTGATTCGCGACGATGACATCGACGCCGGCCGTTTCCAGGGAACTC------------CCACCGAACTGTATGCCAAATCCCTCCAGCTGGCCGGCTCCAATCTGCTCTCAGAGGAGATGCTGCGCGGTGGCAACGACCACATCGCCATCGT	5	Deletion	0	-12
CTGGCCATCTGGAAGGCTGGCGGCGCGTATTTGCCCATCGATCCCACCTTCCCGGCGAATCGCATTCACCACATACTGCTGGAGGCGAAGCCCACCTTGGTGATTCGCGACGATGACATCGACGCCGGCCGTTTCCAGGGAACTC------------CCACCGAACTGTATGCCAAATCCCTCCAGCTGGCCGGCTCCAATCTGCTCTCAGAGGAGATGCTGCGCGGTGGCAACGACCACATCGCCATCGT	5	Deletion	0	-12
CTGGCCATCTGGAAGGCTGGCGGCGCGTATTTGCCCATCGATCCCAGCGTCCCGGCGAATCGCATTCACCACATACTGCTGGAGGCGAAGCCCACCTTGGTGATTCGCGACGATGACATCGACGCCGGCCGTTTCCAGGGAACTC---------CCACCACCGAACTGTATGCCAAATCCCTCCAGCTGGCCGGCTCCAATCTGCTCTCAGAGGAGATGCTGCGCGGTGGCAACGACCACATCGCCATCGT	5	Deletion	0	-9
CTGGCCATCTGGAAGGCTGGCGGCGCGTATTTGCCCATCGATCCCAGCTCCCCGGCGAATCGCATTCACCACATACTGCTGGAGGCGAAGCCCACCTTGGTGATTCGCGACGATGACATCGACGCCGGCCGTTTCCAGGGAACTCCCAGG-------GAACCGAACTGTATGCCAAATCCCTCCAGCTGGCCGGCTCCAATCTGCTCTCAGAGGAGATGCTGCGCGGTGGCAACGACCACATCGCCATCGT	5	Deletion	0	-7
CTGGCCATCTGGAAGGCTGGCGGCGCGTATTTGCCCATCGATCCCAGCTT-CCGGCGAATCGCATTCACCACATACTGCTGGAGGCGAAGCCCACCTTGGTGATTCGCGACGATGACATCGACGCCGGCCGTTTCCAGGGAACTC------------CCACCGAACTGTATGCCAAATCCCTCCAGCTGGCCGGCTCCAATCTGCTCTCAGAGGAGATGCTGCGCGGTGGCAACGACCACATCGCCATCGT	5	Deletion	0	-13
CTGGCCATCTGGAAGGCTGGCGGCGCGTATTTGCCCATCGATCCCAGCTTCCCCGCGAATCGCATTCACCACATACTGCTGGAGGCGAAGCCCACCTTGGTGATTCGCGACGATGACATCGACGCCGGCCGTTTCCAGGGAACTC------------CCACCGAACTGTATGCCAAATCCCTCCAGCTGGCCGGCTCCAATCTGCTCTCAGAGGAGATGCTGCGCGGTGGCAACGACCACATCGCCATCGT	5	Deletion	0	-12
CTGGCCATCTGGAAGGCTGGCGGCGCGTATTTGCCCATCGATCCCAGCTTCCCGGCGAACCGCATTCACCACATACTGCTGGAGGCGAAGCCCACCTTGGTGATTCGCGACGATGACATCGACGCCGGCCGTTTCCAGGGAACTCCCACccaaactcCCAATCCACCACCGAACTGTATGCCAAATCCCTCCAGCTGGCCGGCTCCAATCTGCTCTCAGAGGAGATGCTGCGCGGTGGCAACGACCACATCGCCATCGT	5	Insertion	0	8
CTGGCCATCTGGAAGGCTGGCGGCGCGTATTTGCCCATCGATCCCAGCTTCCCGGCGAACCGCATTCACCACATACTGCTGGAGGCGAAGCCCACCTTGGTGATTCGCGACGATGACATCGACGCCGGCCGTTTCCAGGGAACTCCCACGTTATCCACCACCGAACTGTATGCCAAATCCCTCCAGCTGGCCGGCTCCAATCTGCTCTCAGAGGAGATGCTGCGCGGTGGCAACGACCACATCGCCATCGT	5	WT	0	0
CTGGCCATCTGGAAGGCTGGCGGCGCGTATTTGCCCATCGATCCCAGCTTCCCGGCGAATCACATTCACCACATACTGCTGGAGGCGAAGCCCACCTTGGTGATTCGCGACGATGACATCGACGCCGGCCGTTTCCAGGGAACTC---------CCACCACCGAACTGTATGCCAAATCCCTCCAGCTGGCCGGCTCCAATCTGCTCTCAGAGGAGATGCTGCGCGGTGGCAACGACCACATCGCCATCGT	5	Deletion	0	-9
CTGGCCATCTGGAAGGCTGGCGGCGCGTATTTGCCCATCGATCCCAGCTTCCCGGCGAATCGCACTCACCACATACTGCTGGAGGCGAAGCCCACCTTGGTGATTCGCGACGATGACATCGACGCCGGCCGTTTCCAGGGAACT-------------CCACCGAACTGTATGCCAAATCCCTCCAGCTGGCCGGCTCCAATCTGCTCTCAGAGGAGATGCTGCGCGGTGGCAACGACCACATCGCCATCGT	5	Deletion	0	-13
CTGGCCATCTGGAAGGCTGGCGGCGCGTATTTGCCCATCGATCCCAGCTTCCCGGCGAATCGCATTCACCACAGACTGCTGGAGGCGAAGCCCACCTTGGTGATTCGCGACGATGACATCGACGCCGGCCGTTTCCAGGGAACTC------------CCACCGAACTGTATGCCAAATCCCTCCAGCTGGCCGGCTCCAATCTGCTCTCAGAGGAGATGCTGCGCGGTGGCAACGACCACATCGCCATCGT	5	Deletion	0	-12
CTGGCCATCTGGAAGGCTGGCGGCGCGTATTTGCCCATCGATCCCAGCTTCCCGGCGAATCGCATTCACCACATACCGCTGGAGGCGAAGCCCACCTTGGTGATTCGCGACGATGACATCGACGCCGGCCGTTTCCAGGGAACTCCCA-------------CGAACTGTATGCCAAATCCCTCCAGCTGGCCGGCTCCAATCTGCTCTCAGAGGAGATGCTGCGCGGTGGCAACGACCACATCGCCATCGT	5	Deletion	0	-13
CTGGCCATCTGGAAGGCTGGCGGCGCGTATTTGCCCATCGATCCCAGCTTCCCGGCGAATCGCATTCACCACATACGGCTGGAGGCGAAGCCCACCTTGGTGATTCGCGACGATGACATCGACGCCGGCCGTTTCCAGGGAACTC------------CCACCGAACTGTATGCCAAATCCCTCCAGCTGGCCGGCTCCAATCTGCTCTCAGAGGAGATGCTGCGCGGTGGCAACGACCACATCGCCATCGT	5	Deletion	0	-12
CTGGCCATCTGGAAGGCTGGCGGCGCGTATTTGCCCATCGATCCCAGCTTCCCGGCGAATCGCATTCACCACATACTGCGGGAGGCGAAGCCCACCTTGGTGATTCGCGACGATGACATCGACGCCGGCCGTTTCCAGGGAACT-------------CCACCGAACTGTATGCCAAATCCCTCCAGCTGGCCGGCTCCAATCTGCTCTCAGAGGAGATGCTGCGCGGTGGCAACGACCACATCGCCATCGT	5	Deletion	0	-13
CTGGCCATCTGGAAGGCTGGCGGCGCGTATTTGCCCATCGATCCCAGCTTCCCGGCGAATCGCATTCACCACATACTGCTGGACGCGAAGCCCACCTTGGTGATTCGCGACGATGACATCGACGCCGGCCGTTTCCAGGGAACTC------------CCACCGAACTGTATGCCAAATCCCTCCAGCTGGCCGGCTCCAATCTGCTCTCAGAGGAGATGCTGCGCGGTGGCAACGACCACATCGCCATCGT	5	Deletion	0	-12
CTGGCCATCTGGAAGGCTGGCGGCGCGTATTTGCCCATCGATCCCAGCTTCCCGGCGAATCGCATTCACCACATACTGCTGGAGGAGAAGCCCACCTTGGTGATTCGCGACGATGACATCGACGCCGGCCGTTTCCAGGGAACTC------------CCACCGAACTGTATGCCAAATCCCTCCAGCTGGCCGGCTCCAATCTGCTCTCAGAGGAGATGCTGCGCGGTGGCAACGACCACATCGCCATCGT	5	Deletion	0	-12
CTGGCCATCTGGAAGGCTGGCGGCGCGTATTTGCCCATCGATCCCAGCTTCCCGGCGAATCGCATTCACCACATACTGCTGGAGGCGAAGCCCACCGTGGTGATTCGCGACGATGACATCGACGCCGGCCGTTTCCAGGGAACTCCCA-------------CGAACTGTATGCCAAATCCCTCCAGCTGGCCGGCTCCAATCTGCTCTCAGAGGAGATGCTGCGCGGTGGCAACGACCACATCGCCATCGT	5	Deletion	0	-13
CTGGCCATCTGGAAGGCTGGCGGCGCGTATTTGCCCATCGATCCCAGCTTCCCGGCGAATCGCATTCACCACATACTGCTGGAGGCGAAGCCCACCGTGGTGATTCGCGACGATGACATCGACGCCGGCCGTTTCCAGGGAACTCCCACGTTATCCACCACCGAACTGTATGCCAAATCCCTCCAGCTGGCCGGCTCCAATCTGCTCTCAGAGGAGATGCTGCGCGGTGGCAACGACCACATCGCCATCGT	5	2 Base Changes	0	0
CTGGCCATCTGGAAGGCTGGCGGCGCGTATTTGCCCATCGATCCCAGCTTCCCGGCGAATCGCATTCACCACATACTGCTGGAGGCGAAGCCCACCTCGGTGATTCGCGACGATGACATCGACGCCGGCCGTTTCCAGGGAACTCCCA-------------CGAACTGTATGCCAAATCCCTCCAGCTGGCCGGCTCCAATCTGCTCTCAGAGGAGATGCTGCGCGGTGGCAACGACCACATCGCCATCGT	5	Deletion	0	-13
CTGGCCATCTGGAAGGCTGGCGGCGCGTATTTGCCCATCGATCCCAGCTTCCCGGCGAATCGCATTCACCACATACTGCTGGAGGCGAAGCCCACCTT-GTGATTCGCGACGATGACATCGACGCCGGCCGTTTCCAGGGAACTC------------CCACCGAACTGTATGCCAAATCCCTCCAGCTGGCCGGCTCCAATCTGCTCTCAGAGGAGATGCTGCGCGGTGGCAACGACCACATCGCCATCGT	5	Deletion	0	-13
CTGGCCATCTGGAAGGCTGGCGGCGCGTATTTGCCCATCGATCCCAGCTTCCCGGCGAATCGCATTCACCACATACTGCTGGAGGCGAAGCCCACCTTGGTCATTCGCGACGATGACATCGACGCCGGCCGTTTCCAGGGAACTC------------CCACCGAACTGTATGCCAAATCCCTCCAGCTGGCCGGCTCCAATCTGCTCTCAGAGGAGATGCTGCGCGGTGGCAACGACCACATCGCCATCGT	5	Deletion	0	-12
CTGGCCATCTGGAAGGCTGGCGGCGCGTATTTGCCCATCGATCCCAGCTTCCCGGCGAATCGCATTCACCACATACTGCTGGAGGCGAAGCCCACCTTGGTGAATCGCGACGATGACATCGACGCCGGCCGTTTCCAGGGAACTC------------CCACCGAACTGTATGCCAAATCCCTCCAGCTGGCCGGCTCCAATCTGCTCTCAGAGGAGATGCTGCGCGGTGGCAACGACCACATCGCCATCGT	5	Deletion	0	-12
CTGGCCATCTGGAAGGCTGGCGGCGCGTATTTGCCCATCGATCCCAGCTTCCCGGCGAATCGCATTCACCACATACTGCTGGAGGCGAAGCCCACCTTGGTGAGTCGCGACGATGACATCGACGCCGGCCGTGTCCAGGGAACTC------------CCACCGAACTGTATGCCAAATCCCTCCAGCTGGCCGGCTCCAATCTGCTCTCAGAGGAGATGCTGCGCGGTGGCAACGACCACATCGCCATCGT	5	Deletion	0	-12
CTGGCCATCTGGAAGGCTGGCGGCGCGTATTTGCCCATCGATCCCAGCTTCCCGGCGAATCGCATTCACCACATACTGCTGGAGGCGAAGCCCACCTTGGTGAGTCGCGACGATGACATCGACGCCGGCCGTTTCCAGGGAACTCCCACCgaactgTActA-----CACCGAACTGTATGCCAAATCCCTCCAGCTGGCCGGCTCCAATCTGCTCTCAGAGGAGATGCTGCGCGGTGGCAACGACCACATCGCCATCGT	5	Insertion and Deletion	0	3
CTGGCCATCTGGAAGGCTGGCGGCGCGTATTTGCCCATCGATCCCAGCTTCCCGGCGAATCGCATTCACCACATACTGCTGGAGGCGAAGCCCACCTTGGTGATTCACGACGATGACATCGACGCCGGCCGTTTCCAGGGAACT-------------CCACCGAACTGTATGCCAAATCCCTCCAGCTGGCCGGCTCCAATCTGCTCTCAGAGGAGATGCTGCGCGGTGGCAACGACCACATCGCCATCGT	5	Deletion	0	-13
CTGGCCATCTGGAAGGCTGGCGGCGCGTATTTGCCCATCGATCCCAGCTTCCCGGCGAATCGCATTCACCACATACTGCTGGAGGCGAAGCCCACCTTGGTGATTCGCGACGATGACAACGACGCCGGCCGTTTCCAGGGAACTC------------CCACCGAACTGTATGCCAAATCCCTCCAGCTGGCCGGCTCCAATCTGCTCTCAGAGGAGATGCTGCGCGGTGGCAACGACCACATCGCCATCGT	5	Deletion	0	-12
CTGGCCATCTGGAAGGCTGGCGGCGCGTATTTGCCCATCGATCCCAGCTTCCCGGCGAATCGCATTCACCACATACTGCTGGAGGCGAAGCCCACCTTGGTGATTCGCGACGATGACATCGACGCCGGCAGTTTCCAGGGAACTC------------CCACCGAACTGTATGCCAAATCCCTCCAGCTGGCCGGCTCCAATCTGCTCTCAGAGGAGATGCTGCGCGGTGGCAACGACCACATCGCCATCGT	5	Deletion	0	-12
CTGGCCATCTGGAAGGCTGGCGGCGCGTATTTGCCCATCGATCCCAGCTTCCCGGCGAATCGCATTCACCACATACTGCTGGAGGCGAAGCCCACCTTGGTGATTCGCGACGATGACATCGACGCCGGCCATTTCCAGGGAACTCCCA-------------CGAACTGTATGCCAAATCCCTCCAGCTGGCCGGCTCCAATCTGCTCTCAGAGGAGATGCTGCGCGGTGGCAACGACCACATCGCCATCGT	5	Deletion	0	-13
CTGGCCATCTGGAAGGCTGGCGGCGCGTATTTGCCCATCGATCCCAGCTTCCCGGCGAATCGCATTCACCACATACTGCTGGAGGCGAAGCCCACCTTGGTGATTCGCGACGATGACATCGACGCCGGCCGTTTCCAGGGAACT-------------ACACCGAACTGTATGCCAAATCCCTCCAGCTGGCCGGCTCCAATCTGCTCTCAGAGGAGATGCTGCGCGGTGGCAACGACCACATCGCCATCGT	5	Deletion	0	-13
CTGGCCATCTGGAAGGCTGGCGGCGCGTATTTGCCCATCGATCCCAGCTTCCCGGCGAATCGCATTCACCACATACTGCTGGAGGCGAAGCCCACCTTGGTGATTCGCGACGATGACATCGACGCCGGCCGTTTCCAGGGAACT-------------CCACCGAACTGTATGCCAAATCCCACCAGCTGGCCGGCTCCAATCTGCTCTCAGAGGAGATGCTGCGCGGTGGCAACGACCACATCGCCATCGT	5	Deletion	0	-13
CTGGCCATCTGGAAGGCTGGCGGCGCGTATTTGCCCATCGATCCCAGCTTCCCGGCGAATCGCATTCACCACATACTGCTGGAGGCGAAGCCCACCTTGGTGATTCGCGACGATGACATCGACGCCGGCCGTTTCCAGGGAACT-------------CCACCGAACTGTATGCCAAATCCCTCCAGCAGGCCGGCTCCAATCTGCTCTCAGAGGAGATGCTGCGCGGTGGCAACGACCACATCGCCATCGT	5	Deletion	0	-13
CTGGCCATCTGGAAGGCTGGCGGCGCGTATTTGCCCATCGATCCCAGCTTCCCGGCGAATCGCATTCACCACATACTGCTGGAGGCGAAGCCCACCTTGGTGATTCGCGACGATGACATCGACGCCGGCCGTTTCCAGGGAACT-------------CCACCGAACTGTATGCCAAATCCCTCCAGCTGGCCGGCTCCAATCTGCTCTCAGAGGAGATGCCGCGCGGTGGCAACGACCACATCGCCATCGT	5	Deletion	0	-13
CTGGCCATCTGGAAGGCTGGCGGCGCGTATTTGCCCATCGATCCCAGCTTCCCGGCGAATCGCATTCACCACATACTGCTGGAGGCGAAGCCCACCTTGGTGATTCGCGACGATGACATCGACGCCGGCCGTTTCCAGGGAACT-------------CCACCGAACTGTATGCCAAATCCCTCCAGCTGGCCGGCTCCAATCTGCTCTCAGAGGAGATGCTGCGCGGTGGCAACGACCCCATCGCCATCGT	5	Deletion	0	-13
CTGGCCATCTGGAAGGCTGGCGGCGCGTATTTGCCCATCGATCCCAGCTTCCCGGCGAATCGCATTCACCACATACTGCTGGAGGCGAAGCCCACCTTGGTGATTCGCGACGATGACATCGACGCCGGCCGTTTCCAGGGAACT-------------CCACCGAACTGTATGCCAAATCCCTCCAGCTGGCCGGCTCCAATCTGCTCTCAGAGGAGATGCTGCGCGGTGGCAACGATCACATCGCCATCGT	5	Deletion	0	-13
CTGGCCATCTGGAAGGCTGGCGGCGCGTATTTGCCCATCGATCCCAGCTTCCCGGCGAATCGCATTCACCACATACTGCTGGAGGCGAAGCCCACCTTGGTGATTCGCGACGATGACATCGACGCCGGCCGTTTCCAGGGAACTC------------CCACCGAACTCTATGCCAAATCCCTCCAGCTGGCCGGCTCCAATCTGCTCTCAGAGGAGATGCTGCGCGGTGGCAACGACCACATCGCCATCGT	5	Deletion	0	-12
CTGGCCATCTGGAAGGCTGGCGGCGCGTATTTGCCCATCGATCCCAGCTTCCCGGCGAATCGCATTCACCACATACTGCTGGAGGCGAAGCCCACCTTGGTGATTCGCGACGATGACATCGACGCCGGCCGTTTCCAGGGAACTC------------CCACCGAACTGTATGCCAAATCCCT-CAGCTGGCCGGCTCCAATCTGCTCTCAGAGGAGATGCTGCGCGGTGGCAACGACCACATCGCCATCGT	5	Deletion	0	-13
CTGGCCATCTGGAAGGCTGGCGGCGCGTATTTGCCCATCGATCCCAGCTTCCCGGCGAATCGCATTCACCACATACTGCTGGAGGCGAAGCCCACCTTGGTGATTCGCGACGATGACATCGACGCCGGCCGTTTCCAGGGAACTC------------CCACCGAACTGTATGCCAAATCCCTCCAGCTGGCCGGCT-CAATCTGCTCTCAGAGGAGATGCTGCGCGGTGGCAACGACCACATCGCCATCGT	5	Deletion	0	-13
CTGGCCATCTGGAAGGCTGGCGGCGCGTATTTGCCCATCGATCCCAGCTTCCCGGCGAATCGCATTCACCACATACTGCTGGAGGCGAAGCCCACCTTGGTGATTCGCGACGATGACATCGACGCCGGCCGTTTCCAGGGAACTC------------CCACCGAACTGTATGCCAAATCCCTCCAGCTGGCCGGCTCCAATCGGCTCTCAGAGGAGATGCTGCGCGGTGGCAACGACCACATCGCCATCGT	5	Deletion	0	-12
CTGGCCATCTGGAAGGCTGGCGGCGCGTATTTGCCCATCGATCCCAGCTTCCCGGCGAATCGCATTCACCACATACTGCTGGAGGCGAAGCCCACCTTGGTGATTCGCGACGATGACATCGACGCCGGCCGTTTCCAGGGAACTC------------CCACCGAACTGTATGCCAAATCCCTCCAGCTGGCCGGCTCCAATCTGCTCTCAGAGGAGATGCTGCGCGGTGGCAACGACGACATCGCCATCGT	5	Deletion	0	-12
CTGGCCATCTGGAAGGCTGGCGGCGCGTATTTGCCCATCGATCCCAGCTTCCCGGCGAATCGCATTCACCACATACTGCTGGAGGCGAAGCCCACCTTGGTGATTCGCGACGATGACATCGACGCCGGCCGTTTCCAGGGAACTC------------CCACCGAACTGTATGCCAAATCCCTCCAGCTGGCCGGCTCCAATCTGCTCTCAGAGGAGATGCTGCGCGGTGGCAACGATCACATCGCCATCGT	5	Deletion	0	-12
CTGGCCATCTGGAAGGCTGGCGGCGCGTATTTGCCCATCGATCCCAGCTTCCCGGCGAATCGCATTCACCACATACTGCTGGAGGCGAAGCCCACCTTGGTGATTCGCGACGATGACATCGACGCCGGCCGTTTCCAGGGAACTC------------CCACCGAACTGTATGCCAAATCCCTCCAGCTGGCCGGCTCCAATCTGCTCTCAGAGGAGATGCTGCGCGGTGGCAACTACCACATCGCCATCGT	5	Deletion	0	-12
CTGGCCATCTGGAAGGCTGGCGGCGCGTATTTGCCCATCGATCCCAGCTTCCCGGCGAATCGCATTCACCACATACTGCTGGAGGCGAAGCCCACCTTGGTGATTCGCGACGATGACATCGACGCCGGCCGTTTCCAGGGAACTC------------CCACCGAACTGTATGCCAAATCCCTCCAGCTGGCCGGCTCCAATCTGCTCTCAGCGGAGATGCTGCGCGGTGGCAACGACCACATCGCCATCGT	5	Deletion	0	-12
CTGGCCATCTGGAAGGCTGGCGGCGCGTATTTGCCCATCGATCCCAGCTTCCCGGCGAATCGCATTCACCACATACTGCTGGAGGCGAAGCCCACCTTGGTGATTCGCGACGATGACATCGACGCCGGCCGTTTCCAGGGAACTC------------CCACCGAACTGTATGCCAAATCCCTCCAGCTGGCCGGCTCCAATCTGCTCTCATAGGAGATGCTGCGCGGTGGCAACGACCACATCGCCATCGT	5	Deletion	0	-12
CTGGCCATCTGGAAGGCTGGCGGCGCGTATTTGCCCATCGATCCCAGCTTCCCGGCGAATCGCATTCACCACATACTGCTGGAGGCGAAGCCCACCTTGGTGATTCGCGACGATGACATCGACGCCGGCCGTTTCCAGGGAACTC------------CCACCGAACTGTATGCCAAATCCCTCCAGCTGGCCGGCTCCAATCTGCTGTCAGAGGAGATGCTGCGCGGTGGCAACGACCACATCGCCATCGT	5	Deletion	0	-12
CTGGCCATCTGGAAGGCTGGCGGCGCGTATTTGCCCATCGATCCCAGCTTCCCGGCGAATCGCATTCACCACATACTGCTGGAGGCGAAGCCCACCTTGGTGATTCGCGACGATGACATCGACGCCGGCCGTTTCCAGGGAACTC------------CCACCGAACTGTATGCCAAATCCCTCCAGCTGGCCGGCTCGAATCTGCTCTCAGAGGAGATGCTGCGCGGTGGCAACGACCACATCGCCATCGT	5	Deletion	0	-12
CTGGCCATCTGGAAGGCTGGCGGCGCGTATTTGCCCATCGATCCCAGCTTCCCGGCGAATCGCATTCACCACATACTGCTGGAGGCGAAGCCCACCTTGGTGATTCGCGACGATGACATCGACGCCGGCCGTTTCCAGGGAACTC------------CCACCGAACTGTATGCCAAATCCCTCCAGCTGGCCGGCTGCAATCTGCTCTCAGAGGAGATGCTGCGCGGTGGCAACGACCACATCGCCATCGT	5	Deletion	0	-12
CTGGCCATCTGGAAGGCTGGCGGCGCGTATTTGCCCATCGATCCCAGCTTCCCGGCGAATCGCATTCACCACATACTGCTGGAGGCGAAGCCCACCTTGGTGATTCGCGACGATGACATCGACGCCGGCCGTTTCCAGGGAACTC------------CCACCGAACTGTATGCCAAATCCCTCCAGCTGGCCGGGTCCAATCTGCTCTCAGAGGAGATGCTGCGCGGTGGCAACGACCACATCGCCATCGT	5	Deletion	0	-12
CTGGCCATCTGGAAGGCTGGCGGCGCGTATTTGCCCATCGATCCCAGCTTCCCGGCGAATCGCATTCACCACATACTGCTGGAGGCGAAGCCCACCTTGGTGATTCGCGACGATGACATCGACGCCGGCCGTTTCCAGGGAACTC------------CCACCGAACTGTATGCCAAATCCCTCCAGCTGGCTGGCTCCAATCTGCTCTCAGAGGAGATGCTGCGCGGTGGCAACGACCACATCGCCATCGT	5	Deletion	0	-12
CTGGCCATCTGGAAGGCTGGCGGCGCGTATTTGCCCATCGATCCCAGCTTCCCGGCGAATCGCATTCACCACATACTGCTGGAGGCGAAGCCCACCTTGGTGATTCGCGACGATGACATCGACGCCGGCCGTTTCCAGGGAACTC------------CCACCGAACTGTATGCCAAATCCCTCCAGCTTGCCGGCTCCAATCTGCTCTCAGAGGAGATGCTGCGCGGTGGCAACGACCACATCGCCATCGT	5	Deletion	0	-12
CTGGCCATCTGGAAGGCTGGCGGCGCGTATTTGCCCATCGATCCCAGCTTCCCGGCGAATCGCATTCACCACATACTGCTGGAGGCGAAGCCCACCTTGGTGATTCGCGACGATGACATCGACGCCGGCCGTTTCCAGGGAACTC------------CCACCGAACTGTATGCCAAATCCCTCTAGCTGGCCGGCTCCAATCTGCTCTCAGAGGAGATGCTGCGCGGTGGCAACGACCACATCGCCATCGT	5	Deletion	0	-12
CTGGCCATCTGGAAGGCTGGCGGCGCGTATTTGCCCATCGATCCCAGCTTCCCGGCGAATCGCATTCACCACATACTGCTGGAGGCGAAGCCCACCTTGGTGATTCGCGACGATGACATCGACGCCGGCCGTTTCCAGGGAACTC------------CCACCGAACTGTATGCCATATCCCTCCAGCTGGCCGGCTCCAATCTGCTCTCAGAGGAGATGCTGCGCGGTGGCAACGACCACATCGCCATCGT	5	Deletion	0	-12
CTGGCCATCTGGAAGGCTGGCGGCGCGTATTTGCCCATCGATCCCAGCTTCCCGGCGAATCGCATTCACCACATACTGCTGGAGGCGAAGCCCACCTTGGTGATTCGCGACGATGACATCGACGCCGGCCGTTTCCAGGGAACTC------------CCACCGAACTTTATGCCAAATCCCTCCAGCTGGCCGGCTCCAATCTGCTCTCAGAGGAGATGCTGCGCGGTGGCAACGACCACATCGCCATCGT	5	Deletion	0	-12
CTGGCCATCTGGAAGGCTGGCGGCGCGTATTTGCCCATCGATCCCAGCTTCCCGGCGAATCGCATTCACCACATACTGCTGGAGGCGAAGCCCACCTTGGTGATTCGCGACGATGACATCGACGCCGGCCGTTTCCAGGGAACTC------------CCACCGAATTGTATGCCAAATCCCTCCAGCTGGCCGGCTCCAATCTGCTCTCAGAGGAGATGCTGCGCGGTGGCAACGACCACATCGCCATCGT	5	Deletion	0	-12
CTGGCCATCTGGAAGGCTGGCGGCGCGTATTTGCCCATCGATCCCAGCTTCCCGGCGAATCGCATTCACCACATACTGCTGGAGGCGAAGCCCACCTTGGTGATTCGCGACGATGACATCGACGCCGGCCGTTTCCAGGGAACTC------------CCACCGACCTGTATGCCAAATCCCTCCAGCTGGCCGGCTCCAATCTGCTCTCAGAGGAGATGCTGCGCGGTGGCAACGACCCCATCGCCATCGT	5	Deletion	0	-12
CTGGCCATCTGGAAGGCTGGCGGCGCGTATTTGCCCATCGATCCCAGCTTCCCGGCGAATCGCATTCACCACATACTGCTGGAGGCGAAGCCCACCTTGGTGATTCGCGACGATGACATCGACGCCGGCCGTTTCCAGGGAACTC------------CCACCGACCTGTATGCCAAATCCCTCCAGCTGGCCGGCTCCAATCTGCTCTCAGAGGAGATGCTGCGCGGTGGCACCGACCACATCGCCATCGT	5	Deletion	0	-12
CTGGCCATCTGGAAGGCTGGCGGCGCGTATTTGCCCATCGATCCCAGCTTCCCGGCGAATCGCATTCACCACATACTGCTGGAGGCGAAGCCCACCTTGGTGATTCGCGACGATGACATCGACGCCGGCCGTTTCCAGGGAACTC------------CCACCGTACTGTATGCCAAATCCCTCCAGCTGGCCGGCTCCAATCTGCTCTCAGAGGAGATGCTGCGCGGTGGCAACGACCACATCGCCATCGT	5	Deletion	0	-12
CTGGCCATCTGGAAGGCTGGCGGCGCGTATTTGCCCATCGATCCCAGCTTCCCGGCGAATCGCATTCACCACATACTGCTGGAGGCGAAGCCCACCTTGGTGATTCGCGACGATGACATCGACGCCGGCCGTTTCCAGGGAACTC---------CCAACACCGAACTGTATGCCAAATCCCTCCAGCTGGCCGGCTCCAATCTGCTCTCAGAGGAGATGCTGCGCGGTGGCAACGACCACATCGCCATCGT	5	Deletion	0	-9
CTGGCCATCTGGAAGGCTGGCGGCGCGTATTTGCCCATCGATCCCAGCTTCCCGGCGAATCGCATTCACCACATACTGCTGGAGGCGAAGCCCACCTTGGTGATTCGCGACGATGACATCGACGCCGGCCGTTTCCAGGGAACTC---------CCACCACCGAACTGGATGCCAAATCCCTCCAGCTGGCCGGCTCCAATCTGCTCTCAGAGGAGATGCTGCGCGGTGGCAACGACCACATCGCCATCGT	5	Deletion	0	-9
CTGGCCATCTGGAAGGCTGGCGGCGCGTATTTGCCCATCGATCCCAGCTTCCCGGCGAATCGCATTCACCACATACTGCTGGAGGCGAAGCCCACCTTGGTGATTCGCGACGATGACATCGACGCCGGCCGTTTCCAGGGAACTC---------CCACCACCGAACTGTATGCCAAATCCCTCCAGCGGGCCGGCTCCAATCTGCTCTCAGAGGAGATGCTGCGCGGTGGCAACGACCACATCGCCATCGT	5	Deletion	0	-9
CTGGCCATCTGGAAGGCTGGCGGCGCGTATTTGCCCATCGATCCCAGCTTCCCGGCGAATCGCATTCACCACATACTGCTGGAGGCGAAGCCCACCTTGGTGATTCGCGACGATGACATCGACGCCGGCCGTTTCCAGGGAACTC---------CCACCACCGAACTGTATGCCAAATCCCTCCAGCTGGCCGGCGCCAATCTGCTCTCAGAGGAGATGCTGCGCGGTGGCAACGACCACATCGCCATCGT	5	Deletion	0	-9
CTGGCCATCTGGAAGGCTGGCGGCGCGTATTTGCCCATCGATCCCAGCTTCCCGGCGAATCGCATTCACCACATACTGCTGGAGGCGAAGCCCACCTTGGTGATTCGCGACGATGACATCGACGCCGGCCGTTTCCAGGGAACTC---------CCACCACCGAACTGTATGCCAAATCCCTCCAGCTGGCCGGCTCCAAACTGCTCTCAGAGGAGATGCTGCGCGGTGGCAACGACCACATCGCCATCGT	5	Deletion	0	-9
CTGGCCATCTGGAAGGCTGGCGGCGCGTATTTGCCCATCGATCCCAGCTTCCCGGCGAATCGCATTCACCACATACTGCTGGAGGCGAAGCCCACCTTGGTGATTCGCGACGATGACATCGACGCCGGCCGTTTCCAGGGAACTC---------CCACCACCGAACTGTATGCCAAATCCCTCCAGCTGGCCGGCTCCAATCAGCTCTCAGAGGAGATGCTGCGCGGTGGCAACGACCACATCGCCATCGT	5	Deletion	0	-9
CTGGCCATCTGGAAGGCTGGCGGCGCGTATTTGCCCATCGATCCCAGCTTCCCGGCGAATCGCATTCACCACATACTGCTGGAGGCGAAGCCCACCTTGGTGATTCGCGACGATGACATCGACGCCGGCCGTTTCCAGGGAACTC---------CCACCACCGAACTGTATGCCAAATCCCTCCAGCTGGCCGGCTCCAATCTGCCCTCAGAGGAGATGCTGCGCGGTGGCAACGACCACATCGCCATCGT	5	Deletion	0	-9
CTGGCCATCTGGAAGGCTGGCGGCGCGTATTTGCCCATCGATCCCAGCTTCCCGGCGAATCGCATTCACCACATACTGCTGGAGGCGAAGCCCACCTTGGTGATTCGCGACGATGACATCGACGCCGGCCGTTTCCAGGGAACTC---------CCACCACCGAACTGTATGCCAAATCCCTCCAGCTGGCCGGCTCCAATCTGCTCTCCGAGGAGATGCTGCGCGGTGGCAACGACCACATCGCCATCGT	5	Deletion	0	-9
CTGGCCATCTGGAAGGCTGGCGGCGCGTATTTGCCCATCGATCCCAGCTTCCCGGCGAATCGCATTCACCACATACTGCTGGAGGCGAAGCCCACCTTGGTGATTCGCGACGATGACATCGACGCCGGCCGTTTCCAGGGAACTC---------CCACCACCGAACTGTATGCCAAATCCCTCCAGCTGGCCGGCTCCCATCTGCTCTCAGAGGAGATGCTGCGCGGTGGCAACGACCACATCGCCATCGT	5	Deletion	0	-9
CTGGCCATCTGGAAGGCTGGCGGCGCGTATTTGCCCATCGATCCCAGCTTCCCGGCGAATCGCATTCACCACATACTGCTGGAGGCGAAGCCCACCTTGGTGATTCGCGACGATGACATCGACGCCGGCCGTTTCCAGGGAACTC---------CCACCACCGAACTGTATGCCAACTCCCTCCAGCTGGCCGGCTCCAATCTGCTCTCAGAGGAGATGCTGCGCGGTGGCAACGACCACATCGCCATCGT	5	Deletion	0	-9
CTGGCCATCTGGAAGGCTGGCGGCGCGTATTTGCCCATCGATCCCAGCTTCCCGGCGAATCGCATTCACCACATACTGCTGGAGGCGAAGCCCACCTTGGTGATTCGCGACGATGACATCGACGCCGGCCGTTTCCAGGGAACTC---------CCACCACCGACCTGTATGCCAAATCCCTCCAGCTGGCCGGCTCCAATCTGCTCTCAGAGGAGATGCTGCGCGGTGGCAACGACCACATCGCCATCGT	5	Deletion	0	-9
CTGGCCATCTGGAAGGCTGGCGGCGCGTATTTGCCCATCGATCCCAGCTTCCCGGCGAATCGCATTCACCACATACTGCTGGAGGCGAAGCCCACCTTGGTGATTCGCGACGATGACATCGACGCCGGCCGTTTCCAGGGAACTC---------CCACCCCCGAACTGTATGCCAAATCCCTCCAGCTGGCCGGCTCCAATCTGCTCTCAGAGGAGATGCTGCGCGGTGGCAACGACCACATCGCCATCGT	5	Deletion	0	-9
CTGGCCATCTGGAAGGCTGGCGGCGCGTATTTGCCCATCGATCCCAGCTTCCCGGCGAATCGCATTCACCACATACTGCTGGAGGCGAAGCCCACCTTGGTGATTCGCGACGATGACATCGACGCCGGCCGTTTCCAGGGAACTCCACCGAacTGTACTACACCGAACTGTATGCCAAATCCCTCCAGCTGGCCGGCTCCAATCTGCTCTCAGAGGAGATGCTGCGCGGTGGCAACGACCACATCGCCATCGT	5	Insertion	0	2
CTGGCCATCTGGAAGGCTGGCGGCGCGTATTTGCCCATCGATCCCAGCTTCCCGGCGAATCGCATTCACCACATACTGCTGGAGGCGAAGCCCACCTTGGTGATTCGCGACGATGACATCGACGCCGGCCGTTTCCAGGGAACTCCCA-------------CGAACTGTATGCCAAATCCCTCCAGCTGGCCGGCTCCAATCTACTCTCAGAGGAGATGCTGCGCGGTGGCAACGACCACATCGCCATCGT	5	Deletion	0	-13
CTGGCCATCTGGAAGGCTGGCGGCGCGTATTTGCCCATCGATCCCAGCTTCCCGGCGAATCGCATTCACCACATACTGCTGGAGGCGAAGCCCACCTTGGTGATTCGCGACGATGACATCGACGCCGGCCGTTTCCAGGGAACTCCCA-------------CGAACTGTATGCCAAATCCCTCCAGCTGGCCGGCTCCAATCTGCTCCCAGAGGAGATGCTGCGCGGTGGCAACGACCACATCGCCATCGT	5	Deletion	0	-13
CTGGCCATCTGGAAGGCTGGCGGCGCGTATTTGCCCATCGATCCCAGCTTCCCGGCGAATCGCATTCACCACATACTGCTGGAGGCGAAGCCCACCTTGGTGATTCGCGACGATGACATCGACGCCGGCCGTTTCCAGGGAACTCCCA-------------CGAACTGTATGCCAAATCCCTCCAGCTGGCCGGCTCCAATCTGCTCTCAGAGGAGATGCTGCGCGGTGGCAACGACCACCTCGCCATCGT	5	Deletion	0	-13
CTGGCCATCTGGAAGGCTGGCGGCGCGTATTTGCCCATCGATCCCAGCTTCCCGGCGAATCGCATTCACCACATACTGCTGGAGGCGAAGCCCACCTTGGTGATTCGCGACGATGACATCGACGCCGGCCGTTTCCAGGGAACTCCCA-------------CGAACTGTATGCCAAATCCCTCCAGCTGGCCGGCTCCAATCTGCTCTCAGAGGAGATGCTGCGCGGTGGCCACGACCACATCGCCATCGT	5	Deletion	0	-13
CTGGCCATCTGGAAGGCTGGCGGCGCGTATTTGCCCATCGATCCCAGCTTCCCGGCGAATCGCATTCACCACATACTGCTGGAGGCGAAGCCCACCTTGGTGATTCGCGACGATGACATCGACGCCGGCCGTTTCCAGGGAACTCCCA-------------CGAACTGTATGCCAAATCCCTCCAGCTGGCCGGCTCCAATCTGCTCTCAGAGGCGATGCTGCGCGGTGGCAACGACCACATCGCCATCGT	5	Deletion	0	-13
CTGGCCATCTGGAAGGCTGGCGGCGCGTATTTGCCCATCGATCCCAGCTTCCCGGCGAATCGCATTCACCACATACTGCTGGAGGCGAAGCCCACCTTGGTGATTCGCGACGATGACATCGACGCCGGCCGTTTCCAGGGAACTCCCA-------------CGAACTGTATGCCAAATCCCTCCAGCTGGCCGGCTCCAGTCTGCTCTCAGAGGAGATGCTGCGCGGTGGCAACGACCACATCGCCATCGT	5	Deletion	0	-13
CTGGCCATCTGGAAGGCTGGCGGCGCGTATTTGCCCATCGATCCCAGCTTCCCGGCGAATCGCATTCACCACATACTGCTGGAGGCGAAGCCCACCTTGGTGATTCGCGACGATGACATCGACGCCGGCCGTTTCCAGGGAACTCCCA-------------CGAACTGTATGCCAAATCCCTTCAGCTGGCCGGCTCCAATCTGCTCTCAGAGGAGATGCTGCGCGGTGGCAACGACCACATCGCCATCGT	5	Deletion	0	-13
CTGGCCATCTGGAAGGCTGGCGGCGCGTATTTGCCCATCGATCCCAGCTTCCCGGCGAATCGCATTCACCACATACTGCTGGAGGCGAAGCCCACCTTGGTGATTCGCGACGATGACATCGACGCCGGCCGTTTCCAGGGAACTCCCA-------------CGAACTGTATGCCAGATCCCTCCAGCTGGCCGGCTCCAATCTGCTCTCAGAGGAGATGCTGCGCGGTGGCAACGACCACATCGCCATCGT	5	Deletion	0	-13
CTGGCCATCTGGAAGGCTGGCGGCGCGTATTTGCCCATCGATCCCAGCTTCCCGGCGAATCGCATTCACCACATACTGCTGGAGGCGAAGCCCACCTTGGTGATTCGCGACGATGACATCGACGCCGGCCGTTTCCAGGGAACTCCCA-------------CGGACTGTATGCCAAATCCCTCCAGCTGGCCGGCTCCAATCTGCTCTCAGAGGAGATGCTGCGCGGTGGCAACGACCACATCGCCATCGT	5	Deletion	0	-13
CTGGCCATCTGGAAGGCTGGCGGCGCGTATTTGCCCATCGATCCCAGCTTCCCGGCGAATCGCATTCACCACATACTGCTGGAGGCGAAGCCCACCTTGGTGATTCGCGACGATGACATCGACGCCGGCCGTTTCCAGGGAACTCCCA------CCGaaCCACCGAACTGTATGCCAAATCCCTCCAGCTGGCCGGCTCCAATCTGCTCTCAGAGGAGATGCTGCGCGGTGGCAACGACCACACCGCCATCGT	5	Insertion and Deletion	0	-4
CTGGCCATCTGGAAGGCTGGCGGCGCGTATTTGCCCATCGATCCCAGCTTCCCGGCGAATCGCATTCACCACATACTGCTGGAGGCGAAGCCCACCTTGGTGATTCGCGACGATGACATCGACGCCGGCCGTTTCCAGGGAACTCCCA------CCGaaCCACCGAACTGTATGCCAAATCCCTCCAGCTGGCCGGCTCCAATCTGCTCTCAGAGGAGATGCTGCGCGGTGGCAACGACCACATCGACATCGT	5	Insertion and Deletion	0	-4
CTGGCCATCTGGAAGGCTGGCGGCGCGTATTTGCCCATCGATCCCAGCTTCCCGGCGAATCGCATTCACCACATACTGCTGGAGGCGAAGCCCACCTTGGTGATTCGCGACGATGACATCGACGCCGGCCGTTTCCAGGGAACTCCCACccaaactcCCAATCCACCACCGAACTGTATGCCAAATCCCTCCAGCTGGCCGGCTCCAATCTGCTCTCAGAGGAGATGCTGCGCGGTGTCAACGACCACATCGCCATCGT	5	Insertion	0	8
CTGGCCATCTGGAAGGCTGGCGGCGCGTATTTGCCCATCGATCCCAGCTTCCCGGCGAATCGCATTCACCACATACTGCTGGAGGCGAAGCCCACCTTGGTGATTCGCGACGATGACATCGACGCCGGCCGTTTCCAGGGAACTCCCACccaaactcCCAATCCACCACCGACCTGTATGCCAAATCCCTCCAGCTGGCCGGCTCCAATCTGCTCTCAGAGGAGATGCTGCGCGGTGGCAACGACCACATCGCCATCGT	5	Insertion	0	8
CTGGCCATCTGGAAGGCTGGCGGCGCGTATTTGCCCATCGATCCCAGCTTCCCGGCGAATCGCATTCACCACATACTGCTGGAGGCGAAGCCCACCTTGGTGATTCGCGACGATGACATCGACGCCGGCCGTTTCCAGGGAACTCCCACCgaactgTActA-----CACCGAACTGCATGCCAAATCCCTCCAGCTGGCCGGCTCCAATCTGCTCTCAGAGGAGATGCTGCGCGGTGGCAACGACCACATCGCCATCGT	5	Insertion and Deletion	0	3
CTGGCCATCTGGAAGGCTGGCGGCGCGTATTTGCCCATCGATCCCAGCTTCCCGGCGAATCGCATTCACCACATACTGCTGGAGGCGAAGCCCACCTTGGTGATTCGCGACGATGACATCGACGCCGGCCGTTTCCAGGGAACTCCCACCgaactgTActA-----CACCGAACTGTATGCCAAAACCCTCCAGCTGGCCGGCTCCAATCTGCTCTCAGAGGAGATGCTGCGCGGTGGCAACGACCACATCGCCATCGT	5	Insertion and Deletion	0	3
CTGGCCATCTGGAAGGCTGGCGGCGCGTATTTGCCCATCGATCCCAGCTTCCCGGCGAATCGCATTCACCACATACTGCTGGAGGCGAAGCCCACCTTGGTGATTCGCGACGATGACATCGACGCCGGCCGTTTCCAGGGAACTCCCACCgaactgTActA-----CACCGAACTGTATGCCAAATCCCTCCAGCTGGCCGGCTCCAATCTGCTCTCAGAGGAGATGCTGCGCGGTGGCAACGACCACATCTCCATCGT	5	Insertion and Deletion	0	3
CTGGCCATCTGGAAGGCTGGCGGCGCGTATTTGCCCATCGATCCCAGCTTCCCGGCGAATCGCATTCACCACATACTGCTGGAGGCGAAGCCCACCTTGGTGATTCGCGACGATGACATCGACGCCGGCCGTTTCCAGGGAACTCCCACCgaactgTActA-----CACCGAACTGTATGCCAAATCCCTCCAGCTGGCCGGCTCCACTCTGCTCTCAGAGGAGATGCTGCGCGGTGGCAACGACCACATCGCCATCGT	5	Insertion and Deletion	0	3
CTGGCCATCTGGAAGGCTGGCGGCGCGTATTTGCCCATCGATCCCAGCTTCCCGGCGAATCGCATTCACCACATACTGCTGGAGGCGAAGCCCACCTTGGTGATTCGCGACGATGACATCGACGCCGGCCGTTTCCAGGGAACTCCCACCgaactgTActA-----CACCGAGCTGTATGCCAAATCCCTCCAGCTGGCCGGCTCCAATCTGCTCTCAGAGGAGATGCTGCGCGGTGGCAACGACCACATCGCCATCGT	5	Insertion and Deletion	0	3
CTGGCCATCTGGAAGGCTGGCGGCGCGTATTTGCCCATCGATCCCAGCTTCCCGGCGAATCGCATTCACCACATACTGCTGGAGGCGAAGCCCACCTTGGTGATTCGCGACGATGACATCGACGCCGGCCGTTTCCAGGGAACTCCCACGTTATCCACCACCGAACTGTATGCCAAATCCCTCCAGCCGGCCGGCTCCAATCTGCTCTCAGAGGAGATGCTGCGCGGTGGCAACGACCACATCGCCATCGT	5	2 Base Changes	0	0
CTGGCCATCTGGAAGGCTGGCGGCGCGTATTTGCCCATCGATCCCAGCTTCCCGGCGAATCGCATTCACCACATACTGCTGGAGGCGAAGCCCACCTTGGTGATTCGCGACGATGACATCGACGCCGGCCGTTTCCAGGGAACTCCCACGTTATCCACCACCGAACTGTATGCCAAATCCCTCCAGCTGGCCGGCTCCAATCAGCTCTCAGAGGAGATGCTGCGCGGTGGCAACGACCACATCGCCATCGT	5	2 Base Changes	0	0
CTGGCCATCTGGAAGGCTGGCGGCGCGTATTTGCCCATCGATCCCAGCTTCCCGGCGAATCGCATTCACCACATACTGCTGGAGGCGAAGCCCACCTTGGTGATTCGCGACGATGACATCGACGCCGGCCGTTTCCAGGGAACTCCCACGTTATCCACCACCGAACTGTATGCCAAATCCCTCCAGCTGGCCGGCTCCAATCTGCTCTCAGAGGAGATGCTGAGCGGTGGCAACGACCACATCGCCATCGT	5	2 Base Changes	0	0
CTGGCCATCTGGAAGGCTGGCGGCGCGTATTTGCCCATCGATCCCAGCTTCCCGGCGAATCGCATTCACCACATACTGCTGGAGGCGAAGCCCACCTTGGTGATTCGCGACGATGACATCGACGCCGGCCGTTTCCAGGGAACTCCCACGTTATCCACCACCGAACTGTATGCCAAATCCCTCCAGCTGGCCGGCTCCAATCTTCTCTCAGAGGAGATGCTGCGCGGTGGCAACGACCACATCGCCATCGT	5	2 Base Changes	0	0
CTGGCCATCTGGAAGGCTGGCGGCGCGTATTTGCCCATCGATCCCAGCTTCCCGGCGAATCGCATTCACCACATACTGCTGGAGGCGAAGCCCACCTTGGTGATTCGCGACGATGACATCGACGCCGGCCGTTTCCAGGGAACTCCCACGTTATCCACCACCGAACTGTATGCCAAATCCCTCCAGCTGGTCGGCTCCAATCTGCTCTCAGAGGAGATGCTGCGCGGTGGCAACGACCACATCGCCATCGT	5	2 Base Changes	0	0
CTGGCCATCTGGAAGGCTGGCGGCGCGTATTTGCCCATCGATCCCAGCTTCCCGGCGAATCGCATTCACCACATACTGCTGGAGGCGAAGCCCACCTTGGTGATTCGCGACGATGACATCGACGCCGGCCGTTTCCAGGGAACTCCCACGTTATCCACCACCGAACTGTCTGCCAAATCCCTCCAGCTGGCCGGCTCCAATCTGCTCTCAGAGGAGATGCTGCGCGGTGGCAACGACCACATCGCCATCGT	5	2 Base Changes	0	0
CTGGCCATCTGGAAGGCTGGCGGCGCGTATTTGCCCATCGATCCCAGCTTCCCGGCGAATCGCATTCACCACATACTGCTGGAGGCGAAGCCCACCTTGGTGATTCGCGACGATGACATCGACGCCGGCCGTTTCCAGGGAACTCCCACGTTATCCACCACCGACCTGTATGCCAAATCCCTCCAGCTGGCCGGCTCCAATCTGCTCTCAGAGGAGATGCTGCGCGGTGGCAACGACCACATCGCCATCGT	5	2 Base Changes	0	0
CTGGCCATCTGGAAGGCTGGCGGCGCGTATTTGCCCATCGATCCCAGCTTCCCGGCGAATCGCATTCACCACATACTGCTGGAGGCGAAGCCCACCTTGGTGATTCGCGACGATGACATCGACGCCGGCCGTTTCCAGGGAACTCCCAGG-------GAACCGAACTGTATGCCAAATCCCACCAGCTGGCCGGCTCCAATCTGCTCTCAGAGGAGATGCTGCGCGGTGGCAACGACCACATCGCCATCGT	5	Deletion	0	-7
CTGGCCATCTGGAAGGCTGGCGGCGCGTATTTGCCCATCGATCCCAGCTTCCCGGCGAATCGCATTCACCACATACTGCTGGAGGCGAAGCCCACCTTGGTGATTCGCGACGATGACATCGACGCCGGCCGTTTCCAGGGAACTCCCAGG-------GAACCGAACTGTATGCCAAATCCCTCCAGCTGGCCGGCACCAATCTGCTCTCAGAGGAGATGCTGCGCGGTGGCAACGACCACATCGCCATCGT	5	Deletion	0	-7
CTGGCCATCTGGAAGGCTGGCGGCGCGTATTTGCCCATCGATCCCAGCTTCCCGGCGAATCGCATTCACCACATACTGCTGGAGGCGAAGCCCACCTTGGTGATTCGCGACGATGACATCGACGCCGGCCGTTTCCAGGGAACTCCCAGG-------GAACCGAACTGTATGCCAAATCCCTCCAGCTGGCCGGCTCCAAGCTGCTCTCAGAGGAGATGCTGCGCGGTGGCAACGACCACATCGCCATCGT	5	Deletion	0	-7
CTGGCCATCTGGAAGGCTGGCGGCGCGTATTTGCCCATCGATCCCAGCTTCCCGGCGAATCGCATTCACCACATACTGCTGGAGGCGAAGCCCACCTTGGTGATTCGCGACGATGACATCGACGCCGGCCGTTTCCAGGGAACTCCCAGG-------GAACCGAACTGTATGCCAAATCCCTCCAGCTGGCCGGCTCCAATCTGCTCTCAGAGGAGATGCCGCGCGGTGGCAACGACCACATCGCCATCGT	5	Deletion	0	-7
CTGGCCATCTGGAAGGCTGGCGGCGCGTATTTGCCCATCGATCCCAGCTTCCCGGCGAATCGCATTCACCACATACTGCTGGAGGCGAAGCCCACCTTGGTGATTCGCGACGATGACATCGACGCCGGCCGTTTCCAGGGAACTCCCAGG-------GAACCGAACTGTATGCCAAATCCCTCCAGCTGGCCGGCTCCAATCTGCTCTCAGAGGAGATGCTGCGCGGTGGCCACGACCACATCGCCATCGT	5	Deletion	0	-7
CTGGCCATCTGGAAGGCTGGCGGCGCGTATTTGCCCATCGATCCCAGCTTCCCGGCGAATCGCATTCACCACATACTGCTGGAGGCGAAGCCCACCTTGGTGATTCGCGACGATGACATCGACGCCGGCCGTTTCCAGGGAACTCCCAGG-------GAACCGAACTGTATGCCAAATCCCTCCCGCTGGCCGGCTCCAATCTGCTCTCAGAGGAGATGCTGCGCGGTGGCAACGACCACATCGCCATCGT	5	Deletion	0	-7
CTGGCCATCTGGAAGGCTGGCGGCGCGTATTTGCCCATCGATCCCAGCTTCCCGGCGAATCGCATTCACCACATACTGCTGGAGGCGAAGCCCACCTTGGTGATTCGCGACGATGACATCGACGCCGGCCGTTTCCAGGGAACTCCCAGG-------GAACCGAACTGTATGCTAAATCCCTCCAGCTGGCCGGCTCCAATCTGCTCTCAGAGGAGATGCTGCGCGGTGGCAACGACCACATCGCCATCGT	5	Deletion	0	-7
CTGGCCATCTGGAAGGCTGGCGGCGCGTATTTGCCCATCGATCCCAGCTTCCCGGCGAATCGCATTCACCACATACTGCTGGAGGCGAAGCCCACCTTGGTGATTCGCGACGATGACATCGACGCCGGCCGTTTCCAGGGGACTCCCAGG-------GAACCGAACTGTATGCCAAATCCCTCCAGCTGGCCGGCTCCAATCTGCTCTCAGAGGAGATGCTGCGCGGTGGCAACGACCACATCGCCATCGT	5	Deletion	0	-7
CTGGCCATCTGGAAGGCTGGCGGCGCGTATTTGCCCATCGATCCCAGCTTCCCGGCGAATCGCATTCACCACATACTGCTGGAGGCGAAGCCCACCTTGGTGATTCGCGACGATGACATCGACGCCGGCCGTTTCCCGGGAACT-------------CCACCGAACTGTATGCCAAATCCCTCCAGCTGGCCGGCTCCAATCTGCTCTCAGAGGAGATGCTGCGCGGTGGCAACGACCACATCGCCATCGT	5	Deletion	0	-13
CTGGCCATCTGGAAGGCTGGCGGCGCGTATTTGCCCATCGATCCCAGCTTCCCGGCGAATCGCATTCACCACATACTGCTGGAGGCGAAGCCCACCTTGGTGATTCGCGACGATGACATCGACGCGGGCCGTTTCCAGGGAACTC------------CCACCGAACTGTATGCCAAATCCCTCCAGCTGGCCGGCTCCAATCTGCTCTCAGAGGAGATGCTGCGCGGTGGCAACGACCACATCGCCATCGT	5	Deletion	0	-12
CTGGCCATCTGGAAGGCTGGCGGCGCGTATTTGCCCATCGATCCCAGCTTCCCGGCGAATCGCATTCACCACATACTGCTGGAGGCGAAGCCCACCTTGGTGATTCGCGACGATGACATCGATGCCGGCCGTTTCCAGGGAACTCCCA-------------CGAACTGTATGCCAAATCCCTCCAGCTGGCCGGCTCCAATCTGCTCTCAGAGGAGATGCTGCGCGGTGGCAACGACCACATCGCCATCGT	5	Deletion	0	-13
CTGGCCATCTGGAAGGCTGGCGGCGCGTATTTGCCCATCGATCCCAGCTTCCCGGCGAATCGCATTCACCACATACTGCTGGAGGCGAAGCCCACCTTGGTGATTCGCGACGATGACATCTACGCCGGCCGTTTCCAGGGAACTC------------CCACCGAACTGTATGCCAAATCCCTCCAGCTGGCCGGCTCCAATCTGCTCTCAGAGGAGATGCTGCGCGGTGGCAACGACCACATCGCCATCGT	5	Deletion	0	-12
CTGGCCATCTGGAAGGCTGGCGGCGCGTATTTGCCCATCGATCCCAGCTTCCCGGCGAATCGCATTCACCACATACTGCTGGAGGCGAAGCCCACCTTGGTGATTCGCGACGATGACCTCGACGCCGGCCGTTTCCAGGGAACTCCCACCgaactgTActA-----CACCGAACTGTATGCCAAATCCCTCCAGCTGGCCGGCTCCAATCTGCTCTCAGAGGAGATGCTGCGCGGTGGCAACGACCACATCGCCATCGT	5	Insertion and Deletion	0	3
CTGGCCATCTGGAAGGCTGGCGGCGCGTATTTGCCCATCGATCCCAGCTTCCCGGCGAATCGCATTCACCACATACTGCTGGAGGCGAAGCCCACCTTGGTGATTCGCGACGATGACGTCGACGCCGGCCGTTTCCAGGGAACTCCCA------CCGaaCCACCGAACTGTATGCCAAATCCCTCCAGCTGGCCGGCTCCAATCTGCTCTCAGAGGAGATGCTGCGCGGTGGCAACGACCACATCGCCATCGT	5	Insertion and Deletion	0	-4
CTGGCCATCTGGAAGGCTGGCGGCGCGTATTTGCCCATCGATCCCAGCTTCCCGGCGAATCGCATTCACCACATACTGCTGGAGGCGAAGCCCACCTTGGTGATTCGCGACGATGGCATCGACGCCGGCCGTTTCCAGGGAACTC---------CCACCACCGAACTGTATGCCAAATCCCTCCAGCTGGCCGGCTCCAATCTGCTCTCAGAGGAGATGCTGCGCGGTGGCAACGACCACATCGCCATCGT	5	Deletion	0	-9
CTGGCCATCTGGAAGGCTGGCGGCGCGTATTTGCCCATCGATCCCAGCTTCCCGGCGAATCGCATTCACCACATACTGCTGGAGGCGAAGCCCACCTTGGTGATTCGCGACGATGTCATCGACGCCGGCCGTTTCCAGGGAACTC------------CCACCGAACTGTATGCCAAATCCCTCCAGCTGGCCGGCTCCAATCTGCTCTCAGAGGAGATGCTGCGCGGTGGCAACGACCACATCGCCATCGT	5	Deletion	0	-12
CTGGCCATCTGGAAGGCTGGCGGCGCGTATTTGCCCATCGATCCCAGCTTCCCGGCGAATCGCATTCACCACATACTGCTGGAGGCGAAGCCCACCTTGGTGATTCGCGACGATTACATCGACGCCGGCCGTTTCCAGGGAACTC------------CCACCGAACTGTATGCCAAATCCCTCCAGCTGGCCGGCTCCAATCTGCTCTCAGAGGAGATGCTGCGCGGTGGCAACGACCACATCGCCATCGT	5	Deletion	0	-12
CTGGCCATCTGGAAGGCTGGCGGCGCGTATTTGCCCATCGATCCCAGCTTCCCGGCGAATCGCATTCACCACATACTGCTGGAGGCGAAGCCCACCTTGGTGATTCGCGACGTTGACATCGACGCCGGCCGTTTCCAGGGAACTC------------CCACCGAACTGTATGCCAAATCCCTCCAGCTGGCCGGCTCCAATCTGCTCTCAGAGGAGATGCTGCGCGGTGGCAACGACCACATCGCCATCGT	5	Deletion	0	-12
CTGGCCATCTGGAAGGCTGGCGGCGCGTATTTGCCCATCGATCCCAGCTTCCCGGCGAATCGCATTCACCACATACTGCTGGAGGCGAAGCCCACCTTGGTGATTTGCGACGATGACATCGACGCCGGCCGTTTCCAGGGAACTCCCACGTTATCCACCACCGAACTGTATGCCAAATCCCTCCAGCTGGCCGGCTCCAATCTGCTCTCAGAGGAGATGCTGCGCGGTGGCAACGACCACATCGCCATCGT	5	2 Base Changes	0	0
CTGGCCATCTGGAAGGCTGGCGGCGCGTATTTGCCCATCGATCCCAGCTTCCCGGCGAATCGCATTCACCACATACTGCTGGAGGCGAAGCCCACCTTGTTGATTCGCGACGATGACATCGACGCCGGCCGTTTCCAGGGAACTC------------CCACCGAACTGTATGCCAAATCCCTCCAGCTGGCCGGCTCCAATCTGCTCTCAGAGGAGATGCTGCGCGGTGGCAACGACCACATCGCCATCGT	5	Deletion	0	-12
CTGGCCATCTGGAAGGCTGGCGGCGCGTATTTGCCCATCGATCCCAGCTTCCCGGCGAATCGCATTCACCACATACTGCTGGAGGCGAAGCCCCCCTTGGTGATTCGCGACGATGACATCGACGCCGGCCGTTTCCAGGGAACTC------------CCACCGAACTGTATGCCAAATCCCTCCAGCTGGCCGGCTCCAATCTGCTCTCAGAGGAGATGCTGCGCGGTGGCAACGACCACATCGCCATCGT	5	Deletion	0	-12
CTGGCCATCTGGAAGGCTGGCGGCGCGTATTTGCCCATCGATCCCAGCTTCCCGGCGAATCGCATTCACCACATACTGCTGGAGGCGAAGGCCACCTTGGTGATTCGCGACGATGACATCGACGCCGGCCGTTTCCAGGGAACTC------------CCACCGAACTGTATGCCAAATCCCTCCAGCTGGCCGGCTCCAATCTGCTCTCAGAGGAGATGCTGCGCGGTGGCAACGACCACATCGCCATCGT	5	Deletion	0	-12
CTGGCCATCTGGAAGGCTGGCGGCGCGTATTTGCCCATCGATCCCAGCTTCCCGGCGAATCGCATTCACCACATACTGCTGGAGGCGACGCCCACCTTGGTGATTCGCGACGATGACATCGACGCCGGCCGTTTCCAGGGAACTCCCAGG-------GAACCGAACTGTATGCCAAATCCCTCCAGCTGGCCGGCTCCAATCTGCTCTCAGAGGAGATGCTGCGCGGTGGCAACGACCACATCGCCATCGT	5	Deletion	0	-7
CTGGCCATCTGGAAGGCTGGCGGCGCGTATTTGCCCATCGATCCCAGCTTCCCGGCGAATCGCATTCACCACATACTGCTGGAGGCGAGGCCCACCTTGGTGATTCGCGACGATGACATCGACGCCGGCCGTTTCCAGGGAACT-------------CCACCGAACTGTATGCCAAATCCCTCCAGCTGGCCGGCTCCAATCTGCTCTCAGAGGAGATGCTGCGCGGTGGCAACGACCACATCGCCATCGT	5	Deletion	0	-13
CTGGCCATCTGGAAGGCTGGCGGCGCGTATTTGCCCATCGATCCCAGCTTCCCGGCGAATCGCATTCACCACATACTGCTGGAGGGGAAGCCCACCTTGGTGATTCGCGACGATGACATCGACGCCGGCCGTTTCCAGGGAACTC------------CCACCGAACTGTATGCCAAATCCCTCCAGCTGGCCGGCTCCAATCTGCTCTCAGAGGAGATGCTGCGCGGTGGCAACGACCACATCGCCATCGT	5	Deletion	0	-12
CTGGCCATCTGGAAGGCTGGCGGCGCGTATTTGCCCATCGATCCCAGCTTCCCGGCGAATCGCATTCACCACATACTGCTGGGGGCGAAGCCCACCTTGGTGATTCGCGACGATGACATCGACGCCGGCCGTTTCCAGGGAACTCCCA-------------CGAACTGTATGCCAAATCCCTCCAGCTGGCCGGCTCCAATCTGCTCTCAGAGGAGATGCTGCGCGGTGGCAACGACCACATCGCCATCGT	5	Deletion	0	-13
CTGGCCATCTGGAAGGCTGGCGGCGCGTATTTGCCCATCGATCCCAGCTTCCCGGCGAATCGCATTCACCACATACTGCTGGTGGCGAAGCCCACCTTGGTGATTCGCGACGATGACATCGACGCCGGCCGTTTCCAGGGAACTC------------CCACCGAACTGTATGCCAAATCCCTCCAGCTGGCCGGCTCCAATCTGCTCTCAGAGGAGATGCTGCGCGGTGGCAACGACCACATCGCCATCGT	5	Deletion	0	-12
CTGGCCATCTGGAAGGCTGGCGGCGCGTATTTGCCCATCGATCCCAGCTTCCCGGCGAATCGCATTCACCACCTACTGCTGGAGGCGAAGCCCACCTTGGTGATTCGCGACGATGACATCGACGCCGGCCGTTTCCAGGGAACTCCCA-------------CGAACTGTATGCCAAATCCCTCCAGCTGGCCGGCTCCAATCTGCTCTCAGAGGAGATGCTGCGCGGTGGCAACGACCACATCGCCATCGT	5	Deletion	0	-13
CTGGCCATCTGGAAGGCTGGCGGCGCGTATTTGCCCATCGATCCCAGCTTCCCGGCGAATCGCATTCACCACCTACTGCTGGAGGCGAAGCCCACCTTGGTGATTCGCGACGATGACATCGACGCCGGCCGTTTCCAGGGAACTCCCACCgaactgTActA-----CACCGAACTGTATGCCAAATCCCTCCAGCTGGCCGGCTCCAATCTGCTCTCAGAGGAGATGCTGCGCGGTGGCAACGACCACATCGCCATCGT	5	Insertion and Deletion	0	3
CTGGCCATCTGGAAGGCTGGCGGCGCGTATTTGCCCATCGATCCCAGCTTCCCGGCGAATCGCATTCAGCACATACTGCTGGAGGCGAAGCCCACCTTGGTGATTCGCGACGATGACATCGACGCCGGCCGTTTCCAGGGAACTC------------CCACCGAACTGTATGCCAAATCCCTCCAGCTGGCCGGCTCCAATCTGCTCTCAGAGGAGATGCTGCGCGGTGGCAACGACCACATCGCCATCGT	5	Deletion	0	-12
CTGGCCATCTGGAAGGCTGGCGGCGCGTATTTGCCCATCGATCCCAGCTTCCCGGCGAATCGCATTCGCCACATACTGCTGGAGGCGAAGCCCACCTTGGTGATTCGCGACGATGACATCGACGCCGGCCGTTTCCAGGGAACT-------------CCACCGAACTGTATGCCAAATCCCTCCAGCTGGCCGGCTCCAATCTGCTCTCAGAGGAGATGCTGCGCGGTGGCAACGACCACATCGCCATCGT	5	Deletion	0	-13
CTGGCCATCTGGAAGGCTGGCGGCGCGTATTTGCCCATCGATCCCAGCTTCCCGGCGAATCGCATTCTCCACATACTGCTGGAGGCGAAGCCCACCTTGGTGATTCGCGACGATGACATCGACGCCGGCCGTTTCCAGGGAACTC------------CCACCGAACTGTATGCCAAATCCCTCCAGCTGGCCGGCTCCAATCTGCTCTCAGAGGAGATGCTGCGCGGTGGCAACGACCACATCGCCATCGT	5	Deletion	0	-12
CTGGCCATCTGGAAGGCTGGCGGCGCGTATTTGCCCATCGATCCCAGCTTCCCGGCGAATCGCGTTCACCACATACTGCTGGAGGCGAAGCCCACCTTGGTGATTCGCGACGATGACATCGACGCCGGCCGTTTCCAGGGAACT-------------CCACCGAACTGTATGCCAAATCCCTCCAGCTGGCCGGCTCCAATCTGCTCTCAGAGGAGATGCTGCGCGGTGGCAACGACCACATCGCCATCGT	5	Deletion	0	-13
CTGGCCATCTGGAAGGCTGGCGGCGCGTATTTGCCCATCGATCCCAGCTTCCCGGCGAATCGCGTTCACCACATACTGCTGGAGGCGAAGCCCACCTTGGTGATTCGCGACGATGACATCGACGCCGGCCGTTTCCAGGGAACTCCCA-------------CGAACTGTATGCCAAATCCCTCCAGCTGGCCGGCTCCAATCTGCTCTCAGAGGAGATGCTGCGCGGTGGCAACGACCACATCGCCATCGT	5	Deletion	0	-13
CTGGCCATCTGGAAGGCTGGCGGCGCGTATTTGCCCATCGATCCCAGCTTCCCGGCGTATCGCATTCACCACATACTGCTGGAGGCGAAGCCCACCTTGGTGATTCGCGACGATGACATCGACGCCGGCCGTTTCCAGGGAACTC------------CCACCGAACTGTATGCCAAATCCCTCCAGCTGGCCGGCTCCAATCTGCTCTCAGAGGAGATGCTGCGCGGTGGCAACGACCACATCGCCATCGT	5	Deletion	0	-12
CTGGCCATCTGGAAGGCTGGCGGCGCGTATtTTGCCCATCGATCCCAGCTTCCCGGCGAATCGCATTCACCACATACTGCTGGAGGCGAAGCCCACCTTGGTGATTCGCGACGATGACATCGACGCCGGCCGTTTCCAGGGAACTC------------CCACCGAACTGTATGCCAAATCCCTCCAGCTGGCCGGCTCCAATCTGCTCTCAGAGGAGATGCTGCGCGGTGGCAACGACCACATCGCCATCGT	5	Insertion and Deletion	0	-11
CTGGCCATCTGGAAGGCTGGCGGCGCGTGTTTGCCCATCGATCCCAGCTTCCCGGCGAATCGCATTCACCACATACTGCTGGAGGCGAAGCCCACCTTGGTGATTCGCGACGATGACATCGACGCCGGCCGTTTCCAGGGAACTCCCACCgaactgTActA-----CACCGAACTGTATGCCAAATCCCTCCAGCTGGCCGGCTCCAATCTGCTCTCAGAGGAGATGCTGCGCGGTGGCAACGACCACATCGCCATCGT	5	Insertion and Deletion	0	3
CTGGCCATCTGGAAGGCTGGCGTCGCGTATTTGCCCATCGATCCCAGCTTCCCGGCGAATCGCATTCACCACATACTGCTGGAGGCGAAGCCCACCTTGGTGATTCGCGACGATGACATCGACGCCGGCCGTTTCCAGGGAACTC------------CCACCGAACTGTATGCCAAATCCCTCCAGCTGGCCGGCTCCAATCTGCTCTCAGAGGAGATGCTGCGCGGTGGCAACGACCACATCGCCATCGT	5	Deletion	0	-12
CTGGCCATCTGGAAGGCTGGCTGCGCGTATTTGCCCATCGATCCCAGCTTCCCGGCGAATCGCATTCACCACATACTGCTGGAGGCGAAGCCCACCTTGGTGATTCGCGACGATGACATCGACGCCGGCCGTTTCCAGGGAACTCCCACccaaactcCCAATCCACCACCGAACTGTATGCCAAATCCCTCCAGCTGGCCGGCTCCAATCTGCTCTCAGAGGAGATGCTGCGCGGTGGCAACGACCACATCGCCATCGT	5	Insertion	0	8
CTGGCCATCTGGAAGGCTGTCGGCGCGTATTTGCCCATCGATCCCAGCTTCCCGGCGAATCGCATTCACCACATACTGCTGGAGGCGAAGCCCACCTTGGTGATTCGCGACGATGACATCGACGCCGGCCGTTTCCAGGGAACTC------------CCACCGAACTGTATGCCAAATCCCTCCAGCTGGCCGGCTCCAATCTGCTCTCAGAGGAGATGCTGCGCGGTGGCAACGACCACATCGCCATCGT	5	Deletion	0	-12
CTGGCCATCTGGAAGGCTTGCGGCGCGTATTTGCCCATCGATCCCAGCTTCCCGGCGAATCGCATTCACCACATACTGCTGGAGGCGAAGCCCACCTTGGTGATTCGCGACGATGACATCGACGCCGGCCGTTTCCAGGGAACTC---------CCACCACCGAACTGTATGCCAAATCCCTCCAGCTGGCCGGCTCCAATCTGCTCTCAGAGGAGATGCTGCGCGGTGGCAACGACCACATCGCCATCGT	5	Deletion	0	-9
CTGGCCATCTGGAAGGGTGGCGGCGCGTATTTGCCCATCGATCCCAGCTTCCCGGCGAATCGCATTCACCACATACTGCTGGAGGCGAAGCCCACCTTGGTGATTCGCGACGATGACATCGACGCCGGCCGTTTCCAGGGAACTC------------CCACCGAACTGTATGCCAAATCCCTCCAGCTGGCCGGCTCCAATCTGCTCTCAGAGGAGATGCTGCGCGGTGGCAACGACCACATCGCCATCGT	5	Deletion	0	-12
CTGGCCCTCTGGAAGGCTGGCGGCGCGTATTTGCCCATCGATCCCAGCTTCCCGGCGAATCGCATTCACCACATACTGCTGGAGGCGAAGCCCACCTTGGTGATTCGCGACGATGACATCGACGCCGGCCGTTTCCAGGGAACTCCCAGG-------GAACCGAACTGTATGCCAAATCCCTCCAGCTGGCCGGCTCCAATCTGCTCTCAGAGGAGATGCTGCGCGGTGGCAACGACCACATCGCCATCGT	5	Deletion	0	-7
CTGGCAATCTGGAAGGCTGGCGGCGCGTATTTGCCCATCGATCCCAGCTTCCCGGCGAATCGCATTCACCACATACTGCTGGAGGCGAAGCCCACCTTGGTGATTCGCGACGATGACATCGACGCCGGCCGTTTCCAGGGAACTC---------CCACCACCGAACTGTATGCCAAATCCCTCCAGCTGGCCGGCTCCAATCTGCTCTCAGAGGAGATGCTGCGCGGTGGCAACGACCACATCGCCATCGT	4	Deletion	0	-9
CTGGCCACCTGGAAGGCTGGCGGCGCGTATTTGCCCATCGATCCCAGCTTCCCGGCGAATCGCATTCACCACATACTGCTGGAGGCGAAGCCCACCTTGGTGATTCGCGACGATGACATCGACGCCGGCCGTTTCCAGGGAACTCCCA-------------CGAACTGTATGCCAAATCCCTCCAGCTGGCCGGCTCCAATCTGCTCTCAGAGGAGATGCTGCGCGGTGGCAACGACCACATCGCCATCGT	4	Deletion	0	-13
CTGGCCATATGGAAGGCTGGCGGCGCGTATTTGCCCATCGATCCCAGCTTCCCGGCGAATCGCATTCACCACATACTGCTGGAGGCGAAGCCCACCTTGGTGATTCGCGACGATGACATCGACGCCGGCCGTTTCCAGGGAACTCCCA-------------CGAACTGTATGCCAAATCCCTCCAGCTGGCCGGCTCCAATCTGCTCTCAGAGGAGATGCTGCGCGGTGGCAACGACCACATCGCCATCGT	4	Deletion	0	-13
CTGGCCATCCGGAAGGCTGGCGGCGCGTATTTGCCCATCGATCCCAGCTTCCCGGCGAATCGCATTCACCACATACTGCTGGAGGCGAAGCCCACCTTGGTGATTCGCGACGATGACATCGACGCCGGCCGTTTCCAGGGAACTC---------CCACCACCGAACTGTATGCCAAATCCCTCCAGCTGGCCGGCTCCAATCTGCTCTCAGAGGAGATGCTGCGCGGTGGCAACGACCACATCGCCATCGT	4	Deletion	0	-9
CTGGCCATCTGGAAGACTGGCGGCGCGTATTTGCCCATCGATCCCAGCTTCCCGGCGAATCGCATTCACCACATACTGCTGGAGGCGAAGCCCACCTTGGTGATTCGCGACGATGACATCGACGCCGGCCGTTTCCAGGGAACT-------------CCACCGAACTGTATGCCAAATCCCTCCAGCTGGCCGGCTCCAATCTGCTCTCAGAGGAGATGCTGCGCGGTGGCAACGACCACATCGCCATCGT	4	Deletion	0	-13
CTGGCCATCTGGAAGGATGGCGGCGCGTATTTGCCCATCGATCCCAGCTTCCCGGCGAATCGCATTCACCACATACTGCTGGAGGCGAAGCCCACCTTGGTGATTCGCGACGATGACATCGACGCCGGCCGTTTCCAGGGAACTCCCAGG-------GAACCGAACTGTATGCCAAATCCCTCCAGCTGGCCGGCTCCAATCTGCTCTCAGAGGAGATGCTGCGCGGTGGCAACGACCACATCGCCATCGT	4	Deletion	0	-7
CTGGCCATCTGGAAGGCTGACGGCGCGTATTTGCCCATCGATCCCAGCTTCCCGGCGAATCGCATTCACCACATACTGCTGGAGGCGAAGCCCACCTTGGTGATTCGCGACGATGACATCGACGCCGGCCGTTTCCAGGGAACTC------------CCACCGAACTGTATGCCAAATCCCTCCAGCTGGCCGGCTCCAATCTGCTCTCAGAGGAGATGCTGCGCGGTGGCAACGACCACATCGCCATCGT	4	Deletion	0	-12
CTGGCCATCTGGAAGGCTGGCGGCCCGTATTTGCCCATCGATCCCAGCTTCCCGGCGAATCGCATTCACCACATACTGCTGGAGGCGAAGCCCACCTTGGTGATTCGCGACGATGACATCGACGCCGGCCGTTTCCAGGGAACTC------------CCACCGAACTGTATGCCAAATCCCTCCAGCTGGCCGGCTCCAATCTGCTCTCAGAGGAGATGCTGCGCGGTGGCAACGACCACATCGCCATCGT	4	Deletion	0	-12
CTGGCCATCTGGAAGGCTGGCGGCGAGTATTTGCCCATCGATCCCAGCTTCCCGGCGAATCGCATTCACCACATACTGCTGGAGGCGAAGCCCACCTTGGTGATTCGCGACGATGACATCGACGCCGGCCGTTTCCAGGGAACT-------------CCACCGAACTGTATGCCAAATCCCTCCAGCTGGCCGGCTCCAATCTGCTCTCAGAGGAGATGCTGCGCGGTGGCAACGACCACATCGCCATCGT	4	Deletion	0	-13
CTGGCCATCTGGAAGGCTGGCGGCGCATATTTGCCCATCGATCCCAGCTTCCCGGCGAATCGCATTCACCACATACTGCTGGAGGCGAAGCCCACCTTGGTGATTCGCGACGATGACATCGACGCCGGCCGTTTCCAGGGAACT-------------CCACCGAACTGTATGCCAAATCCCTCCAGCTGGCCGGCTCCAATCTGCTCTCAGAGGAGATGCTGCGCGGTGGCAACGACCACATCGCCATCGT	4	Deletion	0	-13
CTGGCCATCTGGAAGGCTGGCGGCGCATATTTGCCCATCGATCCCAGCTTCCCGGCGAATCGCATTCACCACATACTGCTGGAGGCGAAGCCCACCTTGGTGATTCGCGACGATGACATCGACGCCGGCCGTTTCCAGGGAACTCCCACCgaactgTActA-----CACCGAACTGTATGCCAAATCCCTCCAGCTGGCCGGCTCCAATCTGCTCTCAGAGGAGATGCTGCGCGGTGGCAACGACCACATCGCCATCGT	4	Insertion and Deletion	0	3
CTGGCCATCTGGAAGGCTGGCGGCGCCTATTTGCCCATCGATCCCAGCTTCCCGGCGAATCGCATTCACCACATACTGCTGGAGGCGAAGCCCACCTTGGTGATTCGCGACGATGACATCGACGCCGGCCGTTTCCAGGGAACTC------------CCACCGAACTGTATGCCAAATCCCTCCAGCTGGCCGGCTCCAATCTGCTCTCAGAGGAGATGCTGCGCGGTGGCAACGACCACATCGCCATCGT	4	Deletion	0	-12
CTGGCCATCTGGAAGGCTGGCGGCGCGAATTTGCCCATCGATCCCAGCTTCCCGGCGAATCGCATTCACCACATACTGCTGGAGGCGAAGCCCACCTTGGTGATTCGCGACGATGACATCGACGCCGGCCGTTTCCAGGGAACTC------------CCACCGAACTGTATGCCAAATCCCTCCAGCTGGCCGGCTCCAATCTGCTCTCAGAGGAGATGCTGCGCGGTGGCAACGACCACATCGCCATCGT	4	Deletion	0	-12
CTGGCCATCTGGAAGGCTGGCGGCGCGCATTTGCCCATCGATCCCAGCTTCCCGGCGAATCGCATTCACCACATACTGCTGGAGGCGAAGCCCACCTTGGTGATTCGCGACGATGACATCGACGCCGGCCGTTTCCAGGGAACTCCCA-------------CGAACTGTATGCCAAATCCCTCCAGCTGGCCGGCTCCAATCTGCTCTCAGAGGAGATGCTGCGCGGTGGCAACGACCACATCGCCATCGT	4	Deletion	0	-13
CTGGCCATCTGGAAGGCTGGCGGCGCGTAGTTGCCCATCGATCCCAGCTTCCCGGCGAATCGCATTCACCACATACTGCTGGAGGCGAAGCCCACCTTGGTGATTCGCGACGATGACATCGACGCCGGCCGTTTCCAGGGAACTC---------CCACCACCGAACTGTATGCCAAATCCCTCCAGCTGGCCGGCTCCAATCTGCTCTCAGAGGAGATGCTGCGCGGTGGCAACGACCACATCGCCATCGT	4	Deletion	0	-9
CTGGCCATCTGGAAGGCTGGCGGCGCGTAGTTGCCCATCGATCCCAGCTTCCCGGCGAATCGCATTCACCACATACTGCTGGAGGCGAAGCCCACCTTGGTGATTCGCGACGATGACATCGACGCCGGCCGTTTCCAGGGAACTCCCAGG-------GAACCGAACTGTATGCCAAATCCCTCCAGCTGGCCGGCTCCAATCTGCTCTCAGAGGAGATGCTGCGCGGTGGCAACGACCACATCGCCATCGT	4	Deletion	0	-7
CTGGCCATCTGGAAGGCTGGCGGCGCGTATTAGCCCATCGATCCCAGCTTCCCGGCGAATCGCATTCACCACATACTGCTGGAGGCGAAGCCCACCTTGGTGATTCGCGACGATGACATCGACGCCGGCCGTTTCCAGGGAACTCCCA-------------CGAACTGTATGCCAAATCCCTCCAGCTGGCCGGCTCCAATCTGCTCTCAGAGGAGATGCTGCGCGGTGGCAACGACCACATCGCCATCGT	4	Deletion	0	-13
CTGGCCATCTGGAAGGCTGGCGGCGCGTATTTACCCATCGATCCCAGCTTCCCGGCGAATCGCATTCACCACATACTGCTGGAGGCGAAGCCCACCTTGGTGATTCGCGACGATGACATCGACGCCGGCCGTTTCCAGGGAACTC---------CCACCACCGAACTGTATGCCAAATCCCTCCAGCTGGCCGGCTCCAATCTGCTCTCAGAGGAGATGCTGCGCGGTGGCAACGACCACATCGCCATCGT	4	Deletion	0	-9
CTGGCCATCTGGAAGGCTGGCGGCGCGTATTTACCCATCGATCCCAGCTTCCCGGCGAATCGCATTCACCACATACTGCTGGAGGCGAAGCCCACCTTGGTGATTCGCGACGATGACATCGACGCCGGCCGTTTCCAGGGAACTCCCA-------------CGAACTGTATGCCAAATCCCTCCAGCTGGCCGGCTCCAATCTGCTCTCAGAGGAGATGCTGCGCGGTGGCAACGACCACATCGCCATCGT	4	Deletion	0	-13
CTGGCCATCTGGAAGGCTGGCGGCGCGTATTTGCACATCGATCCCAGCTTCCCGGCGAATCGCATTCACCACATACTGCTGGAGGCGAAGCCCACCTTGGTGATTCGCGACGATGACATCGACGCCGGCCGTTTCCAGGGAACTCCCAGG-------GAACCGAACTGTATGCCAAATCCCTCCAGCTGGCCGGCTCCAATCTGCTCTCAGAGGAGATGCTGCGCGGTGGCAACGACCACATCGCCATCGT	4	Deletion	0	-7
CTGGCCATCTGGAAGGCTGGCGGCGCGTATTTGCCCATAGATCCCAGCTTCCCGGCGAATCGCATTCACCACATACTGCTGGAGGCGAAGCCCACCTTGGTGATTCGCGACGATGACATCGACGCCGGCCGTTTCCAGGGAACTCCCA-------------CGAACTGTATGCCAAATCCCTCCAGCTGGCCGGCTCCAATCTGCTCTCAGAGGAGATGCTGCGCGGTGGCAACGACCACATCGCCATCGT	4	Deletion	0	-13
CTGGCCATCTGGAAGGCTGGCGGCGCGTATTTGCCCATCCATCCCAGCTTCCCGGCGAATCGCATTCACCACATACTGCTGGAGGCGAAGCCCACCTTGGTGATTCGCGACGATGACATCGACGCCGGCCGTTTCCAGGGAACTC------------CCACCGAACTGTATGCCAAATCCCTCCAGCTGGCCGGCTCCAATCTGCTCTCAGAGGAGATGCTGCGCGGTGGCAACGACCACATCGCCATCGT	4	Deletion	0	-12
CTGGCCATCTGGAAGGCTGGCGGCGCGTATTTGCCCATCGATCCCAGCGTCCCGGCGAATCGCATTCACCACATACTGCTGGAGGCGAAGCCCACCTTGGTGATTCGCGACGATGACATCGACGCCGGCCGTTTCCAGGGAACTCCCAGG-------GAACCGAACTGTATGCCAAATCCCTCCAGCTGGCCGGCTCCAATCTGCTCTCAGAGGAGATGCTGCGCGGTGGCAACGACCACATCGCCATCGT	4	Deletion	0	-7
CTGGCCATCTGGAAGGCTGGCGGCGCGTATTTGCCCATCGATCCCAGCTTCCCGGCGAACCGCATTCACCACATACTGCTGGAGGCGAAGCCCACCTTGGTGATTCGCGACGATGACATCGACGCCGGCCGTTTCCAGGGAACTC---------CCACCACCGAACTGTATGCCAAATCCCTCCAGCTGGCCGGCTCCAATCTGCTCTCAGAGGAGATGCTGCGCGGTGGCAACGACCACATCGCCATCGT	4	Deletion	0	-9
CTGGCCATCTGGAAGGCTGGCGGCGCGTATTTGCCCATCGATCCCAGCTTCCCGGCGAATCGCACTCACCACATACTGCTGGAGGCGAAGCCCACCTTGGTGATTCGCGACGATGACATCGACGCCGGCCGTTTCCAGGGAACTCCCA-------------CGAACTGTATGCCAAATCCCTCCAGCTGGCCGGCTCCAATCTGCTCTCAGAGGAGATGCTGCGCGGTGGCAACGACCACATCGCCATCGT	4	Deletion	0	-13
CTGGCCATCTGGAAGGCTGGCGGCGCGTATTTGCCCATCGATCCCAGCTTCCCGGCGAATCGCATTCACCACATACTCCTGGAGGCGAAGCCCACCTTGGTGATTCGCGACGATGACATCGACGCCGGCCGTTTCCAGGGAACTC------------CCACCGAACTGTATGCCAAATCCCTCCAGCTGGCCGGCTCCAATCTGCTCTCAGAGGAGATGCTGCGCGGTGGCAACGACCACATCGCCATCGT	4	Deletion	0	-12
CTGGCCATCTGGAAGGCTGGCGGCGCGTATTTGCCCATCGATCCCAGCTTCCCGGCGAATCGCATTCACCACATACTGATGGAGGCGAAGCCCACCTTGGTGATTCGCGACGATGACATCGACGCCGGCCGTTTCCAGGGAACTC------------CCACCGAACTGTATGCCAAATCCCTCCAGCTGGCCGGCTCCAATCTGCTCTCAGAGGAGATGCTGCGCGGTGGCAACGACCACATCGCCATCGT	4	Deletion	0	-12
CTGGCCATCTGGAAGGCTGGCGGCGCGTATTTGCCCATCGATCCCAGCTTCCCGGCGAATCGCATTCACCACATACTGCTGGAAGCGAAGCCCACCTTGGTGATTCGCGACGATGACATCGACGCCGGCCGTTTCCAGGGAACT-------------CCACCGAACTGTATGCCAAATCCCTCCAGCTGGCCGGCTCCAATCTGCTCTCAGAGGAGATGCTGCGCGGTGGCAACGACCACATCGCCATCGT	4	Deletion	0	-13
CTGGCCATCTGGAAGGCTGGCGGCGCGTATTTGCCCATCGATCCCAGCTTCCCGGCGAATCGCATTCACCACATACTGCTGGAGGCAAAGCCCACCTTGGTGATTCGCGACGATGACATCGACGCCGGCCGTTTCCAGGGAACTCCCA------CCGaaCCACCGAACTGTATGCCAAATCCCTCCAGCTGGCCGGCTCCAATCTGCTCTCAGAGGAGATGCTGCGCGGTGGCAACGACCACATCGCCATCGT	4	Insertion and Deletion	0	-4
CTGGCCATCTGGAAGGCTGGCGGCGCGTATTTGCCCATCGATCCCAGCTTCCCGGCGAATCGCATTCACCACATACTGCTGGAGGCGAACCCCACCTTGGTGATTCGCGACGATGACATCGACGCCGGCCGTTTCCAGGGAACTC------------CCACCGAACTGTATGCCAAATCCCTCCAGCTGGCCGGCTCCAATCTGCTCTCAGAGGAGATGCTGCGCGGTGGCAACGACCACATCGCCATCGT	4	Deletion	0	-12
CTGGCCATCTGGAAGGCTGGCGGCGCGTATTTGCCCATCGATCCCAGCTTCCCGGCGAATCGCATTCACCACATACTGCTGGAGGCGAAG-CCACCTTGGTGATTCGCGACGATGACATCGACGCCGGCCGTTTCCAGGGAACTC------------CCACCGAACTGTATGCCAAATCCCTCCAGCTGGCCGGCTCCAATCTGCTCTCAGAGGAGATGCTGCGCGGTGGCAACGACCACATCGCCATCGT	4	Deletion	0	-13
CTGGCCATCTGGAAGGCTGGCGGCGCGTATTTGCCCATCGATCCCAGCTTCCCGGCGAATCGCATTCACCACATACTGCTGGAGGCGAAGCCCAACTTGGTGATTCGCGACGATGACATCGACGCCGGCCGTTTCCAGGGAACTC------------CCACCGAACTGTATGCCAAATCCCTCCAGCTGGCCGGCTCCAATCTGCTCTCAGAGGAGATGCTGCGCGGTGGCAACGACCACATCGCCATCGT	4	Deletion	0	-12
CTGGCCATCTGGAAGGCTGGCGGCGCGTATTTGCCCATCGATCCCAGCTTCCCGGCGAATCGCATTCACCACATACTGCTGGAGGCGAAGCCCACCGTGGTGATTCGCGACGATGACATCGACGCCGGCCGTTTCCAGGGAACTCCCACccaaactcCCAATCCACCACCGAACTGTATGCCAAATCCCTCCAGCTGGCCGGCTCCAATCTGCTCTCAGAGGAGATGCTGCGCGGTGGCAACGACCACATCGCCATCGT	4	Insertion	0	8
CTGGCCATCTGGAAGGCTGGCGGCGCGTATTTGCCCATCGATCCCAGCTTCCCGGCGAATCGCATTCACCACATACTGCTGGAGGCGAAGCCCACCTTGGGGATTCGCGACGATGACATCGACGCCGGCCGTTTCCAGGGAACTC------------CCACCGAACTGTATGCCAAATCCCTCCAGCTGGCCGGCTCCAATCTGCTCTCAGAGGAGATGCTGCGCGGTGGCAACGACCACATCGCCATCGT	4	Deletion	0	-12
CTGGCCATCTGGAAGGCTGGCGGCGCGTATTTGCCCATCGATCCCAGCTTCCCGGCGAATCGCATTCACCACATACTGCTGGAGGCGAAGCCCACCTTGGTGAGTCGCGACGATGACATCGACGCCGGCCGTTTCCAGGGAACTC------------CCACCGAACTGTATGCCAAATCCCTCCAGCTGGCCGGCTCCAATCTGCTCTCAGAGGAGATGCTGCGCGGTGGCAACGACCCCATCGCCATCGT	4	Deletion	0	-12
CTGGCCATCTGGAAGGCTGGCGGCGCGTATTTGCCCATCGATCCCAGCTTCCCGGCGAATCGCATTCACCACATACTGCTGGAGGCGAAGCCCACCTTGGTGAGTCGCGACGATGACATCGACGCCGGCCGTTTCCAGGGAACTC------------CCACCGAACTGTCTGCCAAATCCCTCCAGCTGGCCGGCTCCAATCTGCTCTCAGAGGAGATGCTGCGCGGTGGCAACGACCACATCGCCATCGT	4	Deletion	0	-12
CTGGCCATCTGGAAGGCTGGCGGCGCGTATTTGCCCATCGATCCCAGCTTCCCGGCGAATCGCATTCACCACATACTGCTGGAGGCGAAGCCCACCTTGGTGATCCGCGACGATGACATCGACGCCGGCCGTTTCCAGGGAACTC---------CCACCACCGAACTGTATGCCAAATCCCTCCAGCTGGCCGGCTCCAATCTGCTCTCAGAGGAGATGCTGCGCGGTGGCAACGACCACATCGCCATCGT	4	Deletion	0	-9
CTGGCCATCTGGAAGGCTGGCGGCGCGTATTTGCCCATCGATCCCAGCTTCCCGGCGAATCGCATTCACCACATACTGCTGGAGGCGAAGCCCACCTTGGTGATTCACGACGATGACATCGACGCCGGCCGTTTCCAGGGAACTCCCA-------------CGAACTGTATGCCAAATCCCTCCAGCTGGCCGGCTCCAATCTGCTCTCAGAGGAGATGCTGCGCGGTGGCAACGACCACATCGCCATCGT	4	Deletion	0	-13
CTGGCCATCTGGAAGGCTGGCGGCGCGTATTTGCCCATCGATCCCAGCTTCCCGGCGAATCGCATTCACCACATACTGCTGGAGGCGAAGCCCACCTTGGTGATTCGCAACGATGACATCGACGCCGGCCGTTTCCAGGGAACTC---------CCACCACCGAACTGTATGCCAAATCCCTCCAGCTGGCCGGCTCCAATCTGCTCTCAGAGGAGATGCTGCGCGGTGGCAACGACCACATCGCCATCGT	4	Deletion	0	-9
CTGGCCATCTGGAAGGCTGGCGGCGCGTATTTGCCCATCGATCCCAGCTTCCCGGCGAATCGCATTCACCACATACTGCTGGAGGCGAAGCCCACCTTGGTGATTCGCAACGATGACATCGACGCCGGCCGTTTCCAGGGAACTCCCA-------------CGAACTGTATGCCAAATCCCTCCAGCTGGCCGGCTCCAATCTGCTCTCAGAGGAGATGCTGCGCGGTGGCAACGACCACATCGCCATCGT	4	Deletion	0	-13
CTGGCCATCTGGAAGGCTGGCGGCGCGTATTTGCCCATCGATCCCAGCTTCCCGGCGAATCGCATTCACCACATACTGCTGGAGGCGAAGCCCACCTTGGTGATTCGCGACGACGACATCGACGCCGGCCGTTTCCAGGGAACT-------------CCACCGAACTGTATGCCAAATCCCTCCAGCTGGCCGGCTCCAATCTGCTCTCAGAGGAGATGCTGCGCGGTGGCAACGACCACATCGCCATCGT	4	Deletion	0	-13
CTGGCCATCTGGAAGGCTGGCGGCGCGTATTTGCCCATCGATCCCAGCTTCCCGGCGAATCGCATTCACCACATACTGCTGGAGGCGAAGCCCACCTTGGTGATTCGCGACGAGGACATCGACGCCGGCCGTTTCCAGGGAACTCCCAGG-------GAACCGAACTGTATGCCAAATCCCTCCAGCTGGCCGGCTCCAATCTGCTCTCAGAGGAGATGCTGCGCGGTGGCAACGACCACATCGCCATCGT	4	Deletion	0	-7
CTGGCCATCTGGAAGGCTGGCGGCGCGTATTTGCCCATCGATCCCAGCTTCCCGGCGAATCGCATTCACCACATACTGCTGGAGGCGAAGCCCACCTTGGTGATTCGCGACGATAACATCGACGCCGGCCGTTTCCAGGGAACTC---------CCACCACCGAACTGTATGCCAAATCCCTCCAGCTGGCCGGCTCCAATCTGCTCTCAGAGGAGATGCTGCGCGGTGGCAACGACCACATCGCCATCGT	4	Deletion	0	-9
CTGGCCATCTGGAAGGCTGGCGGCGCGTATTTGCCCATCGATCCCAGCTTCCCGGCGAATCGCATTCACCACATACTGCTGGAGGCGAAGCCCACCTTGGTGATTCGCGACGATAACATCGACGCCGGCCGTTTCCAGGGAACTCCCA-------------CGAACTGTATGCCAAATCCCTCCAGCTGGCCGGCTCCAATCTGCTCTCAGAGGAGATGCTGCGCGGTGGCAACGACCACATCGCCATCGT	4	Deletion	0	-13
CTGGCCATCTGGAAGGCTGGCGGCGCGTATTTGCCCATCGATCCCAGCTTCCCGGCGAATCGCATTCACCACATACTGCTGGAGGCGAAGCCCACCTTGGTGATTCGCGACGATGACATCGACCCCGGCCGTTTCCAGGGAACTC------------CCACCGAACTGTATGCCAAATCCCTCCAGCTGGCCGGCTCCAATCTGCTCTCAGAGGAGATGCTGCGCGGTGGCAACGACCACATCGCCATCGT	4	Deletion	0	-12
CTGGCCATCTGGAAGGCTGGCGGCGCGTATTTGCCCATCGATCCCAGCTTCCCGGCGAATCGCATTCACCACATACTGCTGGAGGCGAAGCCCACCTTGGTGATTCGCGACGATGACATCGACGCCGGCCGTCTCCAGGGAACT-------------CCACCGAACTGTATGCCAAATCCCTCCAGCTGGCCGGCTCCAATCTGCTCTCAGAGGAGATGCTGCGCGGTGGCAACGACCACATCGCCATCGT	4	Deletion	0	-13
CTGGCCATCTGGAAGGCTGGCGGCGCGTATTTGCCCATCGATCCCAGCTTCCCGGCGAATCGCATTCACCACATACTGCTGGAGGCGAAGCCCACCTTGGTGATTCGCGACGATGACATCGACGCCGGCCGTCTCCAGGGAACTCCCAGG-------GAACCGAACTGTATGCCAAATCCCTCCAGCTGGCCGGCTCCAATCTGCTCTCAGAGGAGATGCTGCGCGGTGGCAACGACCACATCGCCATCGT	4	Deletion	0	-7
CTGGCCATCTGGAAGGCTGGCGGCGCGTATTTGCCCATCGATCCCAGCTTCCCGGCGAATCGCATTCACCACATACTGCTGGAGGCGAAGCCCACCTTGGTGATTCGCGACGATGACATCGACGCCGGCCGTGTCCAGGGAACTCCCAGG-------GAACCGAACTGTATGCCAAATCCCTCCAGCTGGCCGGCTCCAATCTGCTCTCAGAGGAGATGCTGCGCGGTGGCAACGACCACATCGCCATCGT	4	Deletion	0	-7
CTGGCCATCTGGAAGGCTGGCGGCGCGTATTTGCCCATCGATCCCAGCTTCCCGGCGAATCGCATTCACCACATACTGCTGGAGGCGAAGCCCACCTTGGTGATTCGCGACGATGACATCGACGCCGGCCGTTTACAGGGAACT-------------CCACCGAACTGTATGCCAAATCCCTCCAGCTGGCCGGCTCCAATCTGCTCTCAGAGGAGATGCTGCGCGGTGGCAACGACCACATCGCCATCGT	4	Deletion	0	-13
CTGGCCATCTGGAAGGCTGGCGGCGCGTATTTGCCCATCGATCCCAGCTTCCCGGCGAATCGCATTCACCACATACTGCTGGAGGCGAAGCCCACCTTGGTGATTCGCGACGATGACATCGACGCCGGCCGTTTACAGGGAACTCCCACCgaactgTActA-----CACCGAACTGTATGCCAAATCCCTCCAGCTGGCCGGCTCCAATCTGCTCTCAGAGGAGATGCTGCGCGGTGGCAACGACCACATCGCCATCGT	4	Insertion and Deletion	0	3
CTGGCCATCTGGAAGGCTGGCGGCGCGTATTTGCCCATCGATCCCAGCTTCCCGGCGAATCGCATTCACCACATACTGCTGGAGGCGAAGCCCACCTTGGTGATTCGCGACGATGACATCGACGCCGGCCGTTTCCAGGGAAC----------TCCACCACCGAACTGTATGCCAAATCCCTCCAGCTGGCCGGCTCCAATCTGCTCTCAGAGGAGATGCTGCGCGGTGGCAACGACCACATCGCCATCGT	4	Deletion	0	-10
CTGGCCATCTGGAAGGCTGGCGGCGCGTATTTGCCCATCGATCCCAGCTTCCCGGCGAATCGCATTCACCACATACTGCTGGAGGCGAAGCCCACCTTGGTGATTCGCGACGATGACATCGACGCCGGCCGTTTCCAGGGAACACCCA-------------CGAACTGTATGCCAAATCCCTCCAGCTGGCCGGCTCCAATCTGCTCTCAGAGGAGATGCTGCGCGGTGGCAACGACCACATCGCCATCGT	4	Deletion	0	-13
CTGGCCATCTGGAAGGCTGGCGGCGCGTATTTGCCCATCGATCCCAGCTTCCCGGCGAATCGCATTCACCACATACTGCTGGAGGCGAAGCCCACCTTGGTGATTCGCGACGATGACATCGACGCCGGCCGTTTCCAGGGAACCC---------CCACCACCGAACTGTATGCCAAATCCCTCCAGCTGGCCGGCTCCAATCTGCTCTCAGAGGAGATGCTGCGCGGTGGCAACGACCACATCGCCATCGT	4	Deletion	0	-9
CTGGCCATCTGGAAGGCTGGCGGCGCGTATTTGCCCATCGATCCCAGCTTCCCGGCGAATCGCATTCACCACATACTGCTGGAGGCGAAGCCCACCTTGGTGATTCGCGACGATGACATCGACGCCGGCCGTTTCCAGGGAACCCCCA------CCGaaCCACCGAACTGTATGCCAAATCCCTCCAGCTGGCCGGCTCCAATCTGCTCTCAGAGGAGATGCTGCGCGGTGGCAACGACCACATCGCCATCGT	4	Insertion and Deletion	0	-4
CTGGCCATCTGGAAGGCTGGCGGCGCGTATTTGCCCATCGATCCCAGCTTCCCGGCGAATCGCATTCACCACATACTGCTGGAGGCGAAGCCCACCTTGGTGATTCGCGACGATGACATCGACGCCGGCCGTTTCCAGGGAACT----------------CCGAACTGTATGCCAAATCCCTCCAGCTGGCCGGCTCCAATCTGCTCTCAGAGGAGATACTGCGCGGTGGCAACGACCACATCGCCATCGT	4	Deletion	0	-16
CTGGCCATCTGGAAGGCTGGCGGCGCGTATTTGCCCATCGATCCCAGCTTCCCGGCGAATCGCATTCACCACATACTGCTGGAGGCGAAGCCCACCTTGGTGATTCGCGACGATGACATCGACGCCGGCCGTTTCCAGGGAACT-------------CCACCGAACTGTAAGCCAAATCCCTCCAGCTGGCCGGCTCCAATCTGCTCTCAGAGGAGATGCTGCGCGGTGGCAACGACCACATCGCCATCGT	4	Deletion	0	-13
CTGGCCATCTGGAAGGCTGGCGGCGCGTATTTGCCCATCGATCCCAGCTTCCCGGCGAATCGCATTCACCACATACTGCTGGAGGCGAAGCCCACCTTGGTGATTCGCGACGATGACATCGACGCCGGCCGTTTCCAGGGAACT-------------CCACCGAACTGTACGCCAAATCCCTCCAGCTGGCCGGCTCCAATCTGCTCTCAGAGGAGATGCTGCGCGGTGGCAACGACCACATCGCCATCGT	4	Deletion	0	-13
CTGGCCATCTGGAAGGCTGGCGGCGCGTATTTGCCCATCGATCCCAGCTTCCCGGCGAATCGCATTCACCACATACTGCTGGAGGCGAAGCCCACCTTGGTGATTCGCGACGATGACATCGACGCCGGCCGTTTCCAGGGAACT-------------CCACCGAACTGTATGCCAAATCCCTCCAGCTGGCCGGCCCCAATCTGCTCTCAGAGGAGATGCTGCGCGGTGGCAACGACCACATCGCCATCGT	4	Deletion	0	-13
CTGGCCATCTGGAAGGCTGGCGGCGCGTATTTGCCCATCGATCCCAGCTTCCCGGCGAATCGCATTCACCACATACTGCTGGAGGCGAAGCCCACCTTGGTGATTCGCGACGATGACATCGACGCCGGCCGTTTCCAGGGAACT-------------CCACCGAACTGTATGCCAAATCCCTCCAGCTGGCCGGCTCAAATCTGCTCTCAGAGGAGATGCTGCGCGGTGGCAACGACCACATCGCCATCGT	4	Deletion	0	-13
CTGGCCATCTGGAAGGCTGGCGGCGCGTATTTGCCCATCGATCCCAGCTTCCCGGCGAATCGCATTCACCACATACTGCTGGAGGCGAAGCCCACCTTGGTGATTCGCGACGATGACATCGACGCCGGCCGTTTCCAGGGAACT-------------CCACCGAACTGTATGCCAAATCCCTCCAGCTGGCCGGCTCCAATCTGCTCTCAGAGGAGATGATGCGCGGTGGCAACGACCACATCGCCATCGT	4	Deletion	0	-13
CTGGCCATCTGGAAGGCTGGCGGCGCGTATTTGCCCATCGATCCCAGCTTCCCGGCGAATCGCATTCACCACATACTGCTGGAGGCGAAGCCCACCTTGGTGATTCGCGACGATGACATCGACGCCGGCCGTTTCCAGGGAACT-------------CCACCGAACTGTATGCCAAATCCCTCCAGCTGGCCGGCTCCAATCTGCTCTCAGAGGAGATGCTGCGCGGTGGCAAAGACCACATCGCCATCGT	4	Deletion	0	-13
CTGGCCATCTGGAAGGCTGGCGGCGCGTATTTGCCCATCGATCCCAGCTTCCCGGCGAATCGCATTCACCACATACTGCTGGAGGCGAAGCCCACCTTGGTGATTCGCGACGATGACATCGACGCCGGCCGTTTCCAGGGAACT-------------CCACCGAACTGTATGCCAAATCCCTCCAGCTGGCCGGCTCCAATCTGCTCTCAGAGGAGATGCTGCGCGGTGGCAACGACAACATCGCCATCGT	4	Deletion	0	-13
CTGGCCATCTGGAAGGCTGGCGGCGCGTATTTGCCCATCGATCCCAGCTTCCCGGCGAATCGCATTCACCACATACTGCTGGAGGCGAAGCCCACCTTGGTGATTCGCGACGATGACATCGACGCCGGCCGTTTCCAGGGAACT-------------CCACCGAACTGTATGCCAAATCCCTCCAGCTGGCCGGCTCCAATCTGCTCTCAGAGGAGATGCTGCGCGGTGGCAACGACCACATCACCATCGT	4	Deletion	0	-13
CTGGCCATCTGGAAGGCTGGCGGCGCGTATTTGCCCATCGATCCCAGCTTCCCGGCGAATCGCATTCACCACATACTGCTGGAGGCGAAGCCCACCTTGGTGATTCGCGACGATGACATCGACGCCGGCCGTTTCCAGGGAACT-------------CCACCGAACTGTATGCCAAATCCCTCCAGCTGGCCGGCTCCAATCTGCTCTCAGAGGAGATGCTGCGCGGTGGCAACGACCACCTCGCCATCGT	4	Deletion	0	-13
CTGGCCATCTGGAAGGCTGGCGGCGCGTATTTGCCCATCGATCCCAGCTTCCCGGCGAATCGCATTCACCACATACTGCTGGAGGCGAAGCCCACCTTGGTGATTCGCGACGATGACATCGACGCCGGCCGTTTCCAGGGAACT-------------CCACCGAACTGTATGCCAAATCCCTCCAGCTGGCCGGCTCCAATCTGCTCTCAGAGGAGCTGCTGCGCGGTGGCAACGACCACATCGCCATCGT	4	Deletion	0	-13
CTGGCCATCTGGAAGGCTGGCGGCGCGTATTTGCCCATCGATCCCAGCTTCCCGGCGAATCGCATTCACCACATACTGCTGGAGGCGAAGCCCACCTTGGTGATTCGCGACGATGACATCGACGCCGGCCGTTTCCAGGGAACT-------------CCACCGAACTGTATGCCAAATCCCTCCAGCTGGCCGGCTCCAATCTGCTCTCAGATGAGATGCTGCGCGGTGGCAACGACCACATCGCCATCGT	4	Deletion	0	-13
CTGGCCATCTGGAAGGCTGGCGGCGCGTATTTGCCCATCGATCCCAGCTTCCCGGCGAATCGCATTCACCACATACTGCTGGAGGCGAAGCCCACCTTGGTGATTCGCGACGATGACATCGACGCCGGCCGTTTCCAGGGAACT-------------CCACCGAACTGTATGCCAAATCCCTCCAGCTGGCCGGCTCCAATCTGCTCTCAGGGGAGATGCTGCGCGGTGGCAACGACCACATCGCCATCGT	4	Deletion	0	-13
CTGGCCATCTGGAAGGCTGGCGGCGCGTATTTGCCCATCGATCCCAGCTTCCCGGCGAATCGCATTCACCACATACTGCTGGAGGCGAAGCCCACCTTGGTGATTCGCGACGATGACATCGACGCCGGCCGTTTCCAGGGAACT---------ACCACCACCGAACTGTATGCCAAATCCCTCCAGCTGGCCGGCTCCAATCTGCTCTCAGAGGAGATGCTGCGCGGTGGCAACGACCACATCGCCATCGT	4	Deletion	0	-9
CTGGCCATCTGGAAGGCTGGCGGCGCGTATTTGCCCATCGATCCCAGCTTCCCGGCGAATCGCATTCACCACATACTGCTGGAGGCGAAGCCCACCTTGGTGATTCGCGACGATGACATCGACGCCGGCCGTTTCCAGGGAACTC------------CCACCGAACTGGATGCCAAATCCCTCCAGCTGGCCGGCTCCAATCTGCTCTCAGAGGAGATGCTGCGCGGTGGCAACGACCCCATCGCCATCGT	4	Deletion	0	-12
CTGGCCATCTGGAAGGCTGGCGGCGCGTATTTGCCCATCGATCCCAGCTTCCCGGCGAATCGCATTCACCACATACTGCTGGAGGCGAAGCCCACCTTGGTGATTCGCGACGATGACATCGACGCCGGCCGTTTCCAGGGAACTC------------CCACCGAACTGGATGCCAAATCCCTCCAGCTGGCCGGCTCCAATCTGCTCTCAGAGGAGATGCTGCGCGGTGGCACCGACCACATCGCCATCGT	4	Deletion	0	-12
CTGGCCATCTGGAAGGCTGGCGGCGCGTATTTGCCCATCGATCCCAGCTTCCCGGCGAATCGCATTCACCACATACTGCTGGAGGCGAAGCCCACCTTGGTGATTCGCGACGATGACATCGACGCCGGCCGTTTCCAGGGAACTC------------CCACCGAACTGTATGCCAAATCCCTCCAGCGGGCCGGCTCCAATCTGCTCTCAGAGGAGATGCTGCGCGGTGGCAACGACCCCATCGCCATCGT	4	Deletion	0	-12
CTGGCCATCTGGAAGGCTGGCGGCGCGTATTTGCCCATCGATCCCAGCTTCCCGGCGAATCGCATTCACCACATACTGCTGGAGGCGAAGCCCACCTTGGTGATTCGCGACGATGACATCGACGCCGGCCGTTTCCAGGGAACTC------------CCACCGAACTGTATGCCAAATCCCTCCAGCGGGCCGGCTCCACTCTGCTCTCAGAGGAGATGCTGCGCGGTGGCAACGACCACATCGCCATCGT	4	Deletion	0	-12
CTGGCCATCTGGAAGGCTGGCGGCGCGTATTTGCCCATCGATCCCAGCTTCCCGGCGAATCGCATTCACCACATACTGCTGGAGGCGAAGCCCACCTTGGTGATTCGCGACGATGACATCGACGCCGGCCGTTTCCAGGGAACTC------------CCACCGAACTGTATGCCAAATCCCTCCAGCT-GCCGGCTCCAATCTGCTCTCAGAGGAGATGCTGCGCGGTGGCAACGACCACATCGCCATCGT	4	Deletion	0	-13
CTGGCCATCTGGAAGGCTGGCGGCGCGTATTTGCCCATCGATCCCAGCTTCCCGGCGAATCGCATTCACCACATACTGCTGGAGGCGAAGCCCACCTTGGTGATTCGCGACGATGACATCGACGCCGGCCGTTTCCAGGGAACTC------------CCACCGAACTGTATGCCAAATCCCTCCAGCTGGCCGCCTCCAATCTGCTCTCAGAGGAGATGCTGCGCGGTGGCAACGACCACATCGCCATCGT	4	Deletion	0	-12
CTGGCCATCTGGAAGGCTGGCGGCGCGTATTTGCCCATCGATCCCAGCTTCCCGGCGAATCGCATTCACCACATACTGCTGGAGGCGAAGCCCACCTTGGTGATTCGCGACGATGACATCGACGCCGGCCGTTTCCAGGGAACTC------------CCACCGAACTGTATGCCAAATCCCTCCAGCTGGCCGGCTCCAATCTGCTCTCAGAGCAGATGCTGCGCGGTGGCAACGACCACATCGCCATCGT	4	Deletion	0	-12
CTGGCCATCTGGAAGGCTGGCGGCGCGTATTTGCCCATCGATCCCAGCTTCCCGGCGAATCGCATTCACCACATACTGCTGGAGGCGAAGCCCACCTTGGTGATTCGCGACGATGACATCGACGCCGGCCGTTTCCAGGGAACTC------------CCACCGAACTGTATGCCAAATCCCTCCAGCTGGCCGGCTCCAATCTGCTCTCAGAGGAAATGCTGCGCGGTGGCAACGACCACATCGCCATCGT	4	Deletion	0	-12
CTGGCCATCTGGAAGGCTGGCGGCGCGTATTTGCCCATCGATCCCAGCTTCCCGGCGAATCGCATTCACCACATACTGCTGGAGGCGAAGCCCACCTTGGTGATTCGCGACGATGACATCGACGCCGGCCGTTTCCAGGGAACTC------------CCACCGAACTGTATGCCAAATCCCTCCAGCTGGCCGGCTCCAATCTGCTCTCAGAGGAGATGCTGCGCCGTGGCAACGACCACATCGCCATCGT	4	Deletion	0	-12
CTGGCCATCTGGAAGGCTGGCGGCGCGTATTTGCCCATCGATCCCAGCTTCCCGGCGAATCGCATTCACCACATACTGCTGGAGGCGAAGCCCACCTTGGTGATTCGCGACGATGACATCGACGCCGGCCGTTTCCAGGGAACTC------------CCACCGAACTGTATGCCAAATCCCTCCAGCTGGCCGGCTCCAATCTGCTCTCAGAGGAGATGCTGCGCGGTGGCAACGACCAGATCGCCATCGT	4	Deletion	0	-12
CTGGCCATCTGGAAGGCTGGCGGCGCGTATTTGCCCATCGATCCCAGCTTCCCGGCGAATCGCATTCACCACATACTGCTGGAGGCGAAGCCCACCTTGGTGATTCGCGACGATGACATCGACGCCGGCCGTTTCCAGGGAACTC------------CCACCGAACTGTATGCCAAATCCCTCCAGCTGGCCGGCTCCAATCTGCTCTCAGAGGAGATGCTGCGCTGTGGCAACGACCACATCGCCATCGT	4	Deletion	0	-12
CTGGCCATCTGGAAGGCTGGCGGCGCGTATTTGCCCATCGATCCCAGCTTCCCGGCGAATCGCATTCACCACATACTGCTGGAGGCGAAGCCCACCTTGGTGATTCGCGACGATGACATCGACGCCGGCCGTTTCCAGGGAACTC------------CCACCGAACTGTATGCCAAATCCCTCCAGCTGGCCGGCTCCAATCTGCTCTCAGAGGAGATGGTGCGCGGTGGCAACGACCACATCGCCATCGT	4	Deletion	0	-12
CTGGCCATCTGGAAGGCTGGCGGCGCGTATTTGCCCATCGATCCCAGCTTCCCGGCGAATCGCATTCACCACATACTGCTGGAGGCGAAGCCCACCTTGGTGATTCGCGACGATGACATCGACGCCGGCCGTTTCCAGGGAACTC------------CCACCGAACTGTATGCCAAATCCCTCCAGCTGGCCGGCTCCAATCTGCTCTGAGAGGAGATGCTGCGCGGTGGCAACGACCACATCGCCATCGT	4	Deletion	0	-12
CTGGCCATCTGGAAGGCTGGCGGCGCGTATTTGCCCATCGATCCCAGCTTCCCGGCGAATCGCATTCACCACATACTGCTGGAGGCGAAGCCCACCTTGGTGATTCGCGACGATGACATCGACGCCGGCCGTTTCCAGGGAACTC------------CCACCGAACTGTATGCCAAATCCCTCCAGCTGGCCGGCTCCTATCTGCTCTCAGAGGAGATGCTGCGCGGTGGCAACGACCACATCGCCATCGT	4	Deletion	0	-12
CTGGCCATCTGGAAGGCTGGCGGCGCGTATTTGCCCATCGATCCCAGCTTCCCGGCGAATCGCATTCACCACATACTGCTGGAGGCGAAGCCCACCTTGGTGATTCGCGACGATGACATCGACGCCGGCCGTTTCCAGGGAACTC------------CCACCGAACTGTATGCCTAATCCCTCCAGCTGGCCGGCTCCAATCTGCTCTCAGAGGAGATGCTGCGCGGTGGCAACGACCACATCGCCATCGT	4	Deletion	0	-12
CTGGCCATCTGGAAGGCTGGCGGCGCGTATTTGCCCATCGATCCCAGCTTCCCGGCGAATCGCATTCACCACATACTGCTGGAGGCGAAGCCCACCTTGGTGATTCGCGACGATGACATCGACGCCGGCCGTTTCCAGGGAACTC------------CCACCGAACTGTATGCGAAATCCCTCCAGCTGGCCGGCTCCAATCTGCTCTCAGAGGAGATGCTGCGCGGTGGCAACGACCACATCGCCATCGT	4	Deletion	0	-12
CTGGCCATCTGGAAGGCTGGCGGCGCGTATTTGCCCATCGATCCCAGCTTCCCGGCGAATCGCATTCACCACATACTGCTGGAGGCGAAGCCCACCTTGGTGATTCGCGACGATGACATCGACGCCGGCCGTTTCCAGGGAACTC---------CCACCAACGAACTGTATGCCAAATCCCTCCAGCTGGCCGGCTCCAATCTGCTCTCAGAGGAGATGCTGCGCGGTGGCAACGACCACATCGCCATCGT	4	Deletion	0	-9
CTGGCCATCTGGAAGGCTGGCGGCGCGTATTTGCCCATCGATCCCAGCTTCCCGGCGAATCGCATTCACCACATACTGCTGGAGGCGAAGCCCACCTTGGTGATTCGCGACGATGACATCGACGCCGGCCGTTTCCAGGGAACTC---------CCACCACCGAACTGTATGACAAATCCCTCCAGCTGGCCGGCTCCAATCTGCTCTCAGAGGAGATGCTGCGCGGTGGCAACGACCACATCGCCATCGT	4	Deletion	0	-9
CTGGCCATCTGGAAGGCTGGCGGCGCGTATTTGCCCATCGATCCCAGCTTCCCGGCGAATCGCATTCACCACATACTGCTGGAGGCGAAGCCCACCTTGGTGATTCGCGACGATGACATCGACGCCGGCCGTTTCCAGGGAACTC---------CCACCACCGAACTGTATGCCAAATCCCTCCAGCAGGCCGGCTCCAATCTGCTCTCAGAGGAGATGCTGCGCGGTGGCAACGACCACATCGCCATCGT	4	Deletion	0	-9
CTGGCCATCTGGAAGGCTGGCGGCGCGTATTTGCCCATCGATCCCAGCTTCCCGGCGAATCGCATTCACCACATACTGCTGGAGGCGAAGCCCACCTTGGTGATTCGCGACGATGACATCGACGCCGGCCGTTTCCAGGGAACTC---------CCACCACCGAACTGTATGCCAAATCCCTCCAGCTGGCCGGCTCCAATCTGCTCTCAGAGGAGATGCTGAGCGGTGGCAACGACCACATCGCCATCGT	4	Deletion	0	-9
CTGGCCATCTGGAAGGCTGGCGGCGCGTATTTGCCCATCGATCCCAGCTTCCCGGCGAATCGCATTCACCACATACTGCTGGAGGCGAAGCCCACCTTGGTGATTCGCGACGATGACATCGACGCCGGCCGTTTCCAGGGAACTC---------CCACCACCGAACTGTATGCCAAATCCCTCCAGCTGGCCGGCTCCAATCTGCTCTCAGAGGAGATGCTGCGCGCTGGCAACGACCACATCGCCATCGT	4	Deletion	0	-9
CTGGCCATCTGGAAGGCTGGCGGCGCGTATTTGCCCATCGATCCCAGCTTCCCGGCGAATCGCATTCACCACATACTGCTGGAGGCGAAGCCCACCTTGGTGATTCGCGACGATGACATCGACGCCGGCCGTTTCCAGGGAACTC---------CCACCACCGAACTGTATGCCAAATCCCTCCAGCTGGCCGGCTCCAATCTGCTCTCAGAGGAGATGCTGCGCGGTGGCAAAGACCACATCGCCATCGT	4	Deletion	0	-9
CTGGCCATCTGGAAGGCTGGCGGCGCGTATTTGCCCATCGATCCCAGCTTCCCGGCGAATCGCATTCACCACATACTGCTGGAGGCGAAGCCCACCTTGGTGATTCGCGACGATGACATCGACGCCGGCCGTTTCCAGGGAACTC---------CCACCACCGAACTGTATGCCAAATCCCTCCAGCTGGCCGGCTCCAATCTGCTCTCAGAGGAGATGCTGCGCGGTGGCAACGACTACATCGCCATCGT	4	Deletion	0	-9
CTGGCCATCTGGAAGGCTGGCGGCGCGTATTTGCCCATCGATCCCAGCTTCCCGGCGAATCGCATTCACCACATACTGCTGGAGGCGAAGCCCACCTTGGTGATTCGCGACGATGACATCGACGCCGGCCGTTTCCAGGGAACTC---------CCACCACCGAACTGTATGCCAAATCCCTCCAGCTGGCCGGCTCCAATCTGCTCTCAGAGGAGATGCTGCGCGGTGGCAACGCCCACATCGCCATCGT	4	Deletion	0	-9
CTGGCCATCTGGAAGGCTGGCGGCGCGTATTTGCCCATCGATCCCAGCTTCCCGGCGAATCGCATTCACCACATACTGCTGGAGGCGAAGCCCACCTTGGTGATTCGCGACGATGACATCGACGCCGGCCGTTTCCAGGGAACTC---------CCACCACCGAACTGTATGCCAAATCCCTCCAGCTGGCCGGCTCCAATCTGCTCTCAGAGGAGATGCTGCGCGGTGGCAACGGCCACATCGCCATCGT	4	Deletion	0	-9
CTGGCCATCTGGAAGGCTGGCGGCGCGTATTTGCCCATCGATCCCAGCTTCCCGGCGAATCGCATTCACCACATACTGCTGGAGGCGAAGCCCACCTTGGTGATTCGCGACGATGACATCGACGCCGGCCGTTTCCAGGGAACTC---------CCACCACCGAACTGTATGCCAAATCCCTCCAGCTGGCCGGCTCCAATCTGCTCTCAGAGGGGATGCTGCGCGGTGGCAACGACCACATCGCCATCGT	4	Deletion	0	-9
CTGGCCATCTGGAAGGCTGGCGGCGCGTATTTGCCCATCGATCCCAGCTTCCCGGCGAATCGCATTCACCACATACTGCTGGAGGCGAAGCCCACCTTGGTGATTCGCGACGATGACATCGACGCCGGCCGTTTCCAGGGAACTC---------CCACCACCGAACTGTATGCCAAATCCCTCCAGCTGGCCGGCTCCGATCTGCTCTCAGAGGAGATGCTGCGCGGTGGCAACGACCACATCGCCATCGT	4	Deletion	0	-9
CTGGCCATCTGGAAGGCTGGCGGCGCGTATTTGCCCATCGATCCCAGCTTCCCGGCGAATCGCATTCACCACATACTGCTGGAGGCGAAGCCCACCTTGGTGATTCGCGACGATGACATCGACGCCGGCCGTTTCCAGGGAACTC---------CCACCACCGAACTGTATGCCAAATCCCTCCCGCTGGCCGGCTCCAATCTGCTCTCAGAGGAGATGCTGCGCGGTGGCAACGACCACATCGCCATCGT	4	Deletion	0	-9
CTGGCCATCTGGAAGGCTGGCGGCGCGTATTTGCCCATCGATCCCAGCTTCCCGGCGAATCGCATTCACCACATACTGCTGGAGGCGAAGCCCACCTTGGTGATTCGCGACGATGACATCGACGCCGGCCGTTTCCAGGGAACTCACACCgaactgTActA-----CACCGAACTGTATGCCAAATCCCTCCAGCTGGCCGGCTCCAATCTGCTCTCAGAGGAGATGCTGCGCGGTGGCAACGACCACATCGCCATCGT	4	Insertion and Deletion	0	3
CTGGCCATCTGGAAGGCTGGCGGCGCGTATTTGCCCATCGATCCCAGCTTCCCGGCGAATCGCATTCACCACATACTGCTGGAGGCGAAGCCCACCTTGGTGATTCGCGACGATGACATCGACGCCGGCCGTTTCCAGGGAACTCCACCG-----AACCACCGAACTGTATGCCAAATCCCTCCAGCTGGCCGGCTCCAATCTGCTCTCAGAGGAGATGCTGCGCGGTGGCAACGACCACATCGCCATCGT	4	Deletion	0	-5
CTGGCCATCTGGAAGGCTGGCGGCGCGTATTTGCCCATCGATCCCAGCTTCCCGGCGAATCGCATTCACCACATACTGCTGGAGGCGAAGCCCACCTTGGTGATTCGCGACGATGACATCGACGCCGGCCGTTTCCAGGGAACTCCC-------------CCGAACTGTATGCCAAATCCCTCCAGCTGGCCGGCTCCAATCTGCTCTCAGAGGAGATGCTGCGCGGTGGCAACGACCACATCGCCATCGT	4	Deletion	0	-13
CTGGCCATCTGGAAGGCTGGCGGCGCGTATTTGCCCATCGATCCCAGCTTCCCGGCGAATCGCATTCACCACATACTGCTGGAGGCGAAGCCCACCTTGGTGATTCGCGACGATGACATCGACGCCGGCCGTTTCCAGGGAACTCCCA-------------CGAAATGTATGCCAAATCCCTCCAGCTGGCCGGCTCCAATCTGCTCTCAGAGGAGATGCTGCGCGGTGGCAACGACCACATCGCCATCGT	4	Deletion	0	-13
CTGGCCATCTGGAAGGCTGGCGGCGCGTATTTGCCCATCGATCCCAGCTTCCCGGCGAATCGCATTCACCACATACTGCTGGAGGCGAAGCCCACCTTGGTGATTCGCGACGATGACATCGACGCCGGCCGTTTCCAGGGAACTCCCA-------------CGAACTGTATGCAAAATCCCTCCAGCTGGCCGGCTCCAATCTGCTCTCAGAGGAGATGCTGCGCGGTGGCAACGACCACATCGCCATCGT	4	Deletion	0	-13
CTGGCCATCTGGAAGGCTGGCGGCGCGTATTTGCCCATCGATCCCAGCTTCCCGGCGAATCGCATTCACCACATACTGCTGGAGGCGAAGCCCACCTTGGTGATTCGCGACGATGACATCGACGCCGGCCGTTTCCAGGGAACTCCCA-------------CGAACTGTATGCCAAATCCCTCCAGCTGGCCGGCTCCAATCAGCTCTCAGAGGAGATGCTGCGCGGTGGCAACGACCACATCGCCATCGT	4	Deletion	0	-13
CTGGCCATCTGGAAGGCTGGCGGCGCGTATTTGCCCATCGATCCCAGCTTCCCGGCGAATCGCATTCACCACATACTGCTGGAGGCGAAGCCCACCTTGGTGATTCGCGACGATGACATCGACGCCGGCCGTTTCCAGGGAACTCCCA-------------CGAACTGTATGCCAAATCCCTCCAGCTGGCCGGCTCCAATCTGCCCTCAGAGGAGATGCTGCGCGGTGGCAACGACCACATCGCCATCGT	4	Deletion	0	-13
CTGGCCATCTGGAAGGCTGGCGGCGCGTATTTGCCCATCGATCCCAGCTTCCCGGCGAATCGCATTCACCACATACTGCTGGAGGCGAAGCCCACCTTGGTGATTCGCGACGATGACATCGACGCCGGCCGTTTCCAGGGAACTCCCA-------------CGAACTGTATGCCAAATCCCTCCAGCTGGCCGGCTCCAATCTGCTCGCAGAGGAGATGCTGCGCGGTGGCAACGACCACATCGCCATCGT	4	Deletion	0	-13
CTGGCCATCTGGAAGGCTGGCGGCGCGTATTTGCCCATCGATCCCAGCTTCCCGGCGAATCGCATTCACCACATACTGCTGGAGGCGAAGCCCACCTTGGTGATTCGCGACGATGACATCGACGCCGGCCGTTTCCAGGGAACTCCCA-------------CGAACTGTATGCCAAATCCCTCCAGCTGGCCGGCTCCAATCTGCTCTCACAGGAGATGCTGCGCGGTGGCAACGACCACATCGCCATCGT	4	Deletion	0	-13
CTGGCCATCTGGAAGGCTGGCGGCGCGTATTTGCCCATCGATCCCAGCTTCCCGGCGAATCGCATTCACCACATACTGCTGGAGGCGAAGCCCACCTTGGTGATTCGCGACGATGACATCGACGCCGGCCGTTTCCAGGGAACTCCCA-------------CGAACTGTATGCCAAATCCCTCCAGCTGGCCGGCTCCAATCTGCTCTCAGAGGAGATGATGCGCGGTGGCAACGACCACATCGCCATCGT	4	Deletion	0	-13
CTGGCCATCTGGAAGGCTGGCGGCGCGTATTTGCCCATCGATCCCAGCTTCCCGGCGAATCGCATTCACCACATACTGCTGGAGGCGAAGCCCACCTTGGTGATTCGCGACGATGACATCGACGCCGGCCGTTTCCAGGGAACTCCCA-------------CGAACTGTATGCCAAATCCCTCCAGCTGGCCGGCTCCAATCTGCTCTCAGAGGAGATGCTGCACGGTGGCAACGACCACATCGCCATCGT	4	Deletion	0	-13
CTGGCCATCTGGAAGGCTGGCGGCGCGTATTTGCCCATCGATCCCAGCTTCCCGGCGAATCGCATTCACCACATACTGCTGGAGGCGAAGCCCACCTTGGTGATTCGCGACGATGACATCGACGCCGGCCGTTTCCAGGGAACTCCCA-------------CGAACTGTATGCCAAATCCCTCCAGCTGGCCGGCTCCAATCTGCTCTCAGAGGAGATGCTGCGCGGTGACAACGACCACATCGCCATCGT	4	Deletion	0	-13
CTGGCCATCTGGAAGGCTGGCGGCGCGTATTTGCCCATCGATCCCAGCTTCCCGGCGAATCGCATTCACCACATACTGCTGGAGGCGAAGCCCACCTTGGTGATTCGCGACGATGACATCGACGCCGGCCGTTTCCAGGGAACTCCCA-------------CGAACTGTATGCCAAATCCCTCCAGCTGGCCGGCTCCAATCTGCTCTCAGAGGAGATGCTGCGCGGTGGCAAAGACCACATCGCCATCGT	4	Deletion	0	-13
CTGGCCATCTGGAAGGCTGGCGGCGCGTATTTGCCCATCGATCCCAGCTTCCCGGCGAATCGCATTCACCACATACTGCTGGAGGCGAAGCCCACCTTGGTGATTCGCGACGATGACATCGACGCCGGCCGTTTCCAGGGAACTCCCA-------------CGAACTGTATGCCAAATCCCTCCAGCTGGCCGGCTCCAATCTGCTCTCAGAGGAGATGCTGCGCGGTGGCGACGACCACATCGCCATCGT	4	Deletion	0	-13
CTGGCCATCTGGAAGGCTGGCGGCGCGTATTTGCCCATCGATCCCAGCTTCCCGGCGAATCGCATTCACCACATACTGCTGGAGGCGAAGCCCACCTTGGTGATTCGCGACGATGACATCGACGCCGGCCGTTTCCAGGGAACTCCCA-------------CGAACTGTATGCCAAATCCCTCCAGCTGGCCGGCTCCAATCTGCTCTCAGAGGAGATGTTGCGCGGTGGCAACGACCACATCGCCATCGT	4	Deletion	0	-13
CTGGCCATCTGGAAGGCTGGCGGCGCGTATTTGCCCATCGATCCCAGCTTCCCGGCGAATCGCATTCACCACATACTGCTGGAGGCGAAGCCCACCTTGGTGATTCGCGACGATGACATCGACGCCGGCCGTTTCCAGGGAACTCCCA-------------CGAACTGTATGCCAAATCCCTCCAGCTGGCCGGCTCCAATCTGCTCTCAGGGGAGATGCTGCGCGGTGGCAACGACCACATCGCCATCGT	4	Deletion	0	-13
CTGGCCATCTGGAAGGCTGGCGGCGCGTATTTGCCCATCGATCCCAGCTTCCCGGCGAATCGCATTCACCACATACTGCTGGAGGCGAAGCCCACCTTGGTGATTCGCGACGATGACATCGACGCCGGCCGTTTCCAGGGAACTCCCA-------------CGAACTGTATGCCAAATCCCTCCCGCTGGCCGGCTCCAATCTGCTCTCAGAGGAGATGCTGCGCGGTGGCAACGACCACATCGCCATCGT	4	Deletion	0	-13
CTGGCCATCTGGAAGGCTGGCGGCGCGTATTTGCCCATCGATCCCAGCTTCCCGGCGAATCGCATTCACCACATACTGCTGGAGGCGAAGCCCACCTTGGTGATTCGCGACGATGACATCGACGCCGGCCGTTTCCAGGGAACTCCCA-------------CGAACTGTATGCCAAATCCCTCCGGCTGGCCGGCTCCAATCTGCTCTCAGAGGAGATGCTGCGCGGTGGCAACGACCACATCGCCATCGT	4	Deletion	0	-13
CTGGCCATCTGGAAGGCTGGCGGCGCGTATTTGCCCATCGATCCCAGCTTCCCGGCGAATCGCATTCACCACATACTGCTGGAGGCGAAGCCCACCTTGGTGATTCGCGACGATGACATCGACGCCGGCCGTTTCCAGGGAACTCCCA-------------CGAACTGTATTCCAAATCCCTCCAGCTGGCCGGCTCCAATCTGCTCTCAGAGGAGATGCTGCGCGGTGGCAACGACCACATCGCCATCGT	4	Deletion	0	-13
CTGGCCATCTGGAAGGCTGGCGGCGCGTATTTGCCCATCGATCCCAGCTTCCCGGCGAATCGCATTCACCACATACTGCTGGAGGCGAAGCCCACCTTGGTGATTCGCGACGATGACATCGACGCCGGCCGTTTCCAGGGAACTCCCA------CCGaaCCACCGAACTGTATGCCAAATCCCACCAGCTGGCCGGCTCCAATCTGCTCTCAGAGGAGATGCTGCGCGGTGGCAACGACCACATCGCCATCGT	4	Insertion and Deletion	0	-4
CTGGCCATCTGGAAGGCTGGCGGCGCGTATTTGCCCATCGATCCCAGCTTCCCGGCGAATCGCATTCACCACATACTGCTGGAGGCGAAGCCCACCTTGGTGATTCGCGACGATGACATCGACGCCGGCCGTTTCCAGGGAACTCCCA------CCGaaCCACCGAACTGTATGCCAAATCCCTCCAGCTGGCCGGCTCCAATCTGCCCTCAGAGGAGATGCTGCGCGGTGGCAACGACCACATCGCCATCGT	4	Insertion and Deletion	0	-4
CTGGCCATCTGGAAGGCTGGCGGCGCGTATTTGCCCATCGATCCCAGCTTCCCGGCGAATCGCATTCACCACATACTGCTGGAGGCGAAGCCCACCTTGGTGATTCGCGACGATGACATCGACGCCGGCCGTTTCCAGGGAACTCCCA------CCGaaCCACCGAACTGTATGCCAAATCCCTCCAGCTGGCCGGCTCCAATCTGCTCTCAGAGGAGATGCTGAGCGGTGGCAACGACCACATCGCCATCGT	4	Insertion and Deletion	0	-4
CTGGCCATCTGGAAGGCTGGCGGCGCGTATTTGCCCATCGATCCCAGCTTCCCGGCGAATCGCATTCACCACATACTGCTGGAGGCGAAGCCCACCTTGGTGATTCGCGACGATGACATCGACGCCGGCCGTTTCCAGGGAACTCCCA------CCGaaCCACCGAACTGTATGCCAAATCCCTCCAGCTGGCCGGCTCCAATCTGCTCTCAGAGGAGATGCTGCGCGGTGGCCACGACCACATCGCCATCGT	4	Insertion and Deletion	0	-4
CTGGCCATCTGGAAGGCTGGCGGCGCGTATTTGCCCATCGATCCCAGCTTCCCGGCGAATCGCATTCACCACATACTGCTGGAGGCGAAGCCCACCTTGGTGATTCGCGACGATGACATCGACGCCGGCCGTTTCCAGGGAACTCCCA------CCGaaCCACCGAACTGTATGCCAACTCCCTCCAGCTGGCCGGCTCCAATCTGCTCTCAGAGGAGATGCTGCGCGGTGGCAACGACCACATCGCCATCGT	4	Insertion and Deletion	0	-4
CTGGCCATCTGGAAGGCTGGCGGCGCGTATTTGCCCATCGATCCCAGCTTCCCGGCGAATCGCATTCACCACATACTGCTGGAGGCGAAGCCCACCTTGGTGATTCGCGACGATGACATCGACGCCGGCCGTTTCCAGGGAACTCCCA------CCGaaCCACCGAACTGTATGCCACATCCCTCCAGCTGGCCGGCTCCAATCTGCTCTCAGAGGAGATGCTGCGCGGTGGCAACGACCACATCGCCATCGT	4	Insertion and Deletion	0	-4
CTGGCCATCTGGAAGGCTGGCGGCGCGTATTTGCCCATCGATCCCAGCTTCCCGGCGAATCGCATTCACCACATACTGCTGGAGGCGAAGCCCACCTTGGTGATTCGCGACGATGACATCGACGCCGGCCGTTTCCAGGGAACTCCCA------CCGaaCCACCGAACTGTATGCCAGATCCCTCCAGCTGGCCGGCTCCAATCTGCTCTCAGAGGAGATGCTGCGCGGTGGCAACGACCACATCGCCATCGT	4	Insertion and Deletion	0	-4
CTGGCCATCTGGAAGGCTGGCGGCGCGTATTTGCCCATCGATCCCAGCTTCCCGGCGAATCGCATTCACCACATACTGCTGGAGGCGAAGCCCACCTTGGTGATTCGCGACGATGACATCGACGCCGGCCGTTTCCAGGGAACTCCCA------CCGaaCCCCCGAACTGTATGCCAAATCCCTCCAGCTGGCCGGCTCCAATCTGCTCTCAGAGGAGATGCTGCGCGGTGGCAACGACCACATCGCCATCGT	4	Insertion and Deletion	0	-4
CTGGCCATCTGGAAGGCTGGCGGCGCGTATTTGCCCATCGATCCCAGCTTCCCGGCGAATCGCATTCACCACATACTGCTGGAGGCGAAGCCCACCTTGGTGATTCGCGACGATGACATCGACGCCGGCCGTTTCCAGGGAACTCCCAC-----CGACCtgtactacACCGAACTGTATGCCAAATCCCTCCAGCTGGCCGGCTCCAATCTGCTCTCAGAGGAGATGCTGCGCGGTGGCAACGACCACATCGCCATCGT	4	Insertion and Deletion	0	3
CTGGCCATCTGGAAGGCTGGCGGCGCGTATTTGCCCATCGATCCCAGCTTCCCGGCGAATCGCATTCACCACATACTGCTGGAGGCGAAGCCCACCTTGGTGATTCGCGACGATGACATCGACGCCGGCCGTTTCCAGGGAACTCCCACccaaactcCCAAACCACCACCGAACTGTATGCCAAATCCCTCCAGCTGGCCGGCTCCAATCTGCTCTCAGAGGAGATGCTGCGCGGTGGCAACGACCACATCGCCATCGT	4	Insertion	0	8
CTGGCCATCTGGAAGGCTGGCGGCGCGTATTTGCCCATCGATCCCAGCTTCCCGGCGAATCGCATTCACCACATACTGCTGGAGGCGAAGCCCACCTTGGTGATTCGCGACGATGACATCGACGCCGGCCGTTTCCAGGGAACTCCCACccaaactcCCAATCCACCACCGAACTGGATGCCAAATCCCTCCAGCTGGCCGGCTCCAATCTGCTCTCAGAGGAGATGCTGCGCGGTGGCAACGACCACATCGCCATCGT	4	Insertion	0	8
CTGGCCATCTGGAAGGCTGGCGGCGCGTATTTGCCCATCGATCCCAGCTTCCCGGCGAATCGCATTCACCACATACTGCTGGAGGCGAAGCCCACCTTGGTGATTCGCGACGATGACATCGACGCCGGCCGTTTCCAGGGAACTCCCACccaaactcCCAATCCACCACCGAACTGTAAGCCAAATCCCTCCAGCTGGCCGGCTCCAATCTGCTCTCAGAGGAGATGCTGCGCGGTGGCAACGACCACATCGCCATCGT	4	Insertion	0	8
CTGGCCATCTGGAAGGCTGGCGGCGCGTATTTGCCCATCGATCCCAGCTTCCCGGCGAATCGCATTCACCACATACTGCTGGAGGCGAAGCCCACCTTGGTGATTCGCGACGATGACATCGACGCCGGCCGTTTCCAGGGAACTCCCACccaaactcCCAATCCACCACCGAACTGTATGCCAAATCCCTCCAGCTCGCCGGCTCCAATCTGCTCTCAGAGGAGATGCTGCGCGGTGGCAACGACCACATCGCCATCGT	4	Insertion	0	8
CTGGCCATCTGGAAGGCTGGCGGCGCGTATTTGCCCATCGATCCCAGCTTCCCGGCGAATCGCATTCACCACATACTGCTGGAGGCGAAGCCCACCTTGGTGATTCGCGACGATGACATCGACGCCGGCCGTTTCCAGGGAACTCCCACccaaactcCCAATCCACCACCGAACTGTATGCCAAATCCCTCCAGCTGGCCGGCTCCAAACTGCTCTCAGAGGAGATGCTGCGCGGTGGCAACGACCACATCGCCATCGT	4	Insertion	0	8
CTGGCCATCTGGAAGGCTGGCGGCGCGTATTTGCCCATCGATCCCAGCTTCCCGGCGAATCGCATTCACCACATACTGCTGGAGGCGAAGCCCACCTTGGTGATTCGCGACGATGACATCGACGCCGGCCGTTTCCAGGGAACTCCCACccaaactcCCAATCCACCACCGAACTGTATGCCAAATCCCTCCAGCTGGCCGGCTCCAATCTGCTCTCAGAGGAGATGCTGCGCGGTGGAAACGACCACATCGCCATCGT	4	Insertion	0	8
CTGGCCATCTGGAAGGCTGGCGGCGCGTATTTGCCCATCGATCCCAGCTTCCCGGCGAATCGCATTCACCACATACTGCTGGAGGCGAAGCCCACCTTGGTGATTCGCGACGATGACATCGACGCCGGCCGTTTCCAGGGAACTCCCACccaaactcCCAATCCACCACCGAACTGTATGCCAAATCCCTCCAGCTGGCCGGCTCCAATCTGCTCTCAGAGGAGATGCTGCGCGGTTGCAACGACCACATCGCCATCGT	4	Insertion	0	8
CTGGCCATCTGGAAGGCTGGCGGCGCGTATTTGCCCATCGATCCCAGCTTCCCGGCGAATCGCATTCACCACATACTGCTGGAGGCGAAGCCCACCTTGGTGATTCGCGACGATGACATCGACGCCGGCCGTTTCCAGGGAACTCCCACccaaactcCCAATCCACCACCGAACTGTATGCCAAATCCCTCCAGCTGGCCGGCTCCAATCTGCTCTCAGAGGAGATGCTGTGCGGTGGCAACGACCACATCGCCATCGT	4	Insertion	0	8
CTGGCCATCTGGAAGGCTGGCGGCGCGTATTTGCCCATCGATCCCAGCTTCCCGGCGAATCGCATTCACCACATACTGCTGGAGGCGAAGCCCACCTTGGTGATTCGCGACGATGACATCGACGCCGGCCGTTTCCAGGGAACTCCCACccaaactcCCAATCCACCACCGAACTGTATGCCCAATCCCTCCAGCTGGCCGGCTCCAATCTGCTCTCAGAGGAGATGCTGCGCGGTGGCAACGACCACATCGCCATCGT	4	Insertion	0	8
CTGGCCATCTGGAAGGCTGGCGGCGCGTATTTGCCCATCGATCCCAGCTTCCCGGCGAATCGCATTCACCACATACTGCTGGAGGCGAAGCCCACCTTGGTGATTCGCGACGATGACATCGACGCCGGCCGTTTCCAGGGAACTCCCACccacactcCCAATCCACCACCGAACTGTATGCCAAATCCCTCCAGCTGGCCGGCTCCAATCTGCTCTCAGAGGAGATGCTGCGCGGTGGCAACGACCACATCGCCATCGT	4	Insertion	0	8
CTGGCCATCTGGAAGGCTGGCGGCGCGTATTTGCCCATCGATCCCAGCTTCCCGGCGAATCGCATTCACCACATACTGCTGGAGGCGAAGCCCACCTTGGTGATTCGCGACGATGACATCGACGCCGGCCGTTTCCAGGGAACTCCCACCgaactgTActA-----CACCGAACTGTATACCAAATCCCTCCAGCTGGCCGGCTCCAATCTGCTCTCAGAGGAGATGCTGCGCGGTGGCAACGACCACATCGCCATCGT	4	Insertion and Deletion	0	3
CTGGCCATCTGGAAGGCTGGCGGCGCGTATTTGCCCATCGATCCCAGCTTCCCGGCGAATCGCATTCACCACATACTGCTGGAGGCGAAGCCCACCTTGGTGATTCGCGACGATGACATCGACGCCGGCCGTTTCCAGGGAACTCCCACCgaactgTActA-----CACCGAACTGTATGCCGAATCCCTCCAGCTGGCCGGCTCCAATCTGCTCTCAGAGGAGATGCTGCGCGGTGGCAACGACCACATCGCCATCGT	4	Insertion and Deletion	0	3
CTGGCCATCTGGAAGGCTGGCGGCGCGTATTTGCCCATCGATCCCAGCTTCCCGGCGAATCGCATTCACCACATACTGCTGGAGGCGAAGCCCACCTTGGTGATTCGCGACGATGACATCGACGCCGGCCGTTTCCAGGGAACTCCCACCgaactgTActA-----CACTGAACTGTATGCCAAATCCCTCCAGCTGGCCGGCTCCAATCTGCTCTCAGAGGAGATGCTGCGCGGTGGCAACGACCACATCGCCATCGT	4	Insertion and Deletion	0	3
CTGGCCATCTGGAAGGCTGGCGGCGCGTATTTGCCCATCGATCCCAGCTTCCCGGCGAATCGCATTCACCACATACTGCTGGAGGCGAAGCCCACCTTGGTGATTCGCGACGATGACATCGACGCCGGCCGTTTCCAGGGAACTCCCACGTTATCCACCACCGAACTGTATGCCAAATCCCTCCAGCGGGCCGGCTCCAATCTGCTCTCAGAGGAGATGCTGCGCGGTGGCAACGACCACATCGCCATCGT	4	2 Base Changes	0	0
CTGGCCATCTGGAAGGCTGGCGGCGCGTATTTGCCCATCGATCCCAGCTTCCCGGCGAATCGCATTCACCACATACTGCTGGAGGCGAAGCCCACCTTGGTGATTCGCGACGATGACATCGACGCCGGCCGTTTCCAGGGAACTCCCACGTTATCCACCACCGAACTGTATGCCAAATCCCTCCAGCTGACCGGCTCCAATCTGCTCTCAGAGGAGATGCTGCGCGGTGGCAACGACCACATCGCCATCGT	4	2 Base Changes	0	0
CTGGCCATCTGGAAGGCTGGCGGCGCGTATTTGCCCATCGATCCCAGCTTCCCGGCGAATCGCATTCACCACATACTGCTGGAGGCGAAGCCCACCTTGGTGATTCGCGACGATGACATCGACGCCGGCCGTTTCCAGGGAACTCCCACGTTATCCACCACCGAACTGTATGCCAAATCCCTCCAGCTGGCCGGCGCCAATCTGCTCTCAGAGGAGATGCTGCGCGGTGGCAACGACCACATCGCCATCGT	4	2 Base Changes	0	0
CTGGCCATCTGGAAGGCTGGCGGCGCGTATTTGCCCATCGATCCCAGCTTCCCGGCGAATCGCATTCACCACATACTGCTGGAGGCGAAGCCCACCTTGGTGATTCGCGACGATGACATCGACGCCGGCCGTTTCCAGGGAACTCCCACGTTATCCACCACCGAACTGTATGCCAAATCCCTCCAGCTGGCCGGCTCCAATCTGCTCCCAGAGGAGATGCTGCGCGGTGGCAACGACCACATCGCCATCGT	4	2 Base Changes	0	0
CTGGCCATCTGGAAGGCTGGCGGCGCGTATTTGCCCATCGATCCCAGCTTCCCGGCGAATCGCATTCACCACATACTGCTGGAGGCGAAGCCCACCTTGGTGATTCGCGACGATGACATCGACGCCGGCCGTTTCCAGGGAACTCCCACGTTATCCACCACCGAACTGTATGCCAAATCCCTCCAGCTGGCCGGCTCCAATCTGCTCTCAGAGGAGATGCTGCGCGGTGGCAAAGACCACATCGCCATCGT	4	2 Base Changes	0	0
CTGGCCATCTGGAAGGCTGGCGGCGCGTATTTGCCCATCGATCCCAGCTTCCCGGCGAATCGCATTCACCACATACTGCTGGAGGCGAAGCCCACCTTGGTGATTCGCGACGATGACATCGACGCCGGCCGTTTCCAGGGAACTCCCACGTTATCCACCACCGAACTGTATGCCAAATCCCTCCAGCTGGCCGGCTCCAATCTGCTCTCAGAGGAGATGCTGCGCGGTGGCAACGACCACAACGCCATCGT	4	2 Base Changes	0	0
CTGGCCATCTGGAAGGCTGGCGGCGCGTATTTGCCCATCGATCCCAGCTTCCCGGCGAATCGCATTCACCACATACTGCTGGAGGCGAAGCCCACCTTGGTGATTCGCGACGATGACATCGACGCCGGCCGTTTCCAGGGAACTCCCACGTTATCCACCACCGAACTGTATGCCAAATCCCTCCAGCTGGCCGGCTCCAATCTGCTCTCAGAGGAGATGCTGCGCGGTGGCAACGACCACATGGCCATCGT	4	2 Base Changes	0	0
CTGGCCATCTGGAAGGCTGGCGGCGCGTATTTGCCCATCGATCCCAGCTTCCCGGCGAATCGCATTCACCACATACTGCTGGAGGCGAAGCCCACCTTGGTGATTCGCGACGATGACATCGACGCCGGCCGTTTCCAGGGAACTCCCACGTTATCCACCACCGAACTGTATGCCAAATCCCTCCAGCTGGCCGGCTCCAATCTGCTCTCAGAGGAGATGCTGCGCGGTGGCAACGCCCACATCGCCATCGT	4	2 Base Changes	0	0
CTGGCCATCTGGAAGGCTGGCGGCGCGTATTTGCCCATCGATCCCAGCTTCCCGGCGAATCGCATTCACCACATACTGCTGGAGGCGAAGCCCACCTTGGTGATTCGCGACGATGACATCGACGCCGGCCGTTTCCAGGGAACTCCCACGTTATCCACCACCGAACTGTATGCCAAATCCCTCCAGCTGGCCGGCTCCAATCTGCTCTCAGAGGAGATGCTGCGCGGTGGCGACGACCACATCGCCATCGT	4	2 Base Changes	0	0
CTGGCCATCTGGAAGGCTGGCGGCGCGTATTTGCCCATCGATCCCAGCTTCCCGGCGAATCGCATTCACCACATACTGCTGGAGGCGAAGCCCACCTTGGTGATTCGCGACGATGACATCGACGCCGGCCGTTTCCAGGGAACTCCCACGTTATCCACCACCGAACTGTATGCCAAATCCCTCCAGCTGGCCGGCTCCAATCTGCTCTCAGAGGAGATGCTGCGCGGTGTCAACGACCACATCGCCATCGT	4	2 Base Changes	0	0
CTGGCCATCTGGAAGGCTGGCGGCGCGTATTTGCCCATCGATCCCAGCTTCCCGGCGAATCGCATTCACCACATACTGCTGGAGGCGAAGCCCACCTTGGTGATTCGCGACGATGACATCGACGCCGGCCGTTTCCAGGGAACTCCCACGTTATCCACCACCGAACTGTATGCCAAATCCCTCCAGCTGGCTGGCTCCAATCTGCTCTCAGAGGAGATGCTGCGCGGTGGCAACGACCACATCGCCATCGT	4	2 Base Changes	0	0
CTGGCCATCTGGAAGGCTGGCGGCGCGTATTTGCCCATCGATCCCAGCTTCCCGGCGAATCGCATTCACCACATACTGCTGGAGGCGAAGCCCACCTTGGTGATTCGCGACGATGACATCGACGCCGGCCGTTTCCAGGGAACTCCCACGTTATCCACCACCGAACTGTATGCCGAATCCCTCCAGCTGGCCGGCTCCAATCTGCTCTCAGAGGAGATGCTGCGCGGTGGCAACGACCACATCGCCATCGT	4	2 Base Changes	0	0
CTGGCCATCTGGAAGGCTGGCGGCGCGTATTTGCCCATCGATCCCAGCTTCCCGGCGAATCGCATTCACCACATACTGCTGGAGGCGAAGCCCACCTTGGTGATTCGCGACGATGACATCGACGCCGGCCGTTTCCAGGGAACTCCCACGTTATCCACTACCGAACTGTATGCCAAATCCCTCCAGCTGGCCGGCTCCAATCTGCTCTCAGAGGAGATGCTGCGCGGTGGCAACGACCACATCGCCATCGT	4	2 Base Changes	0	0
CTGGCCATCTGGAAGGCTGGCGGCGCGTATTTGCCCATCGATCCCAGCTTCCCGGCGAATCGCATTCACCACATACTGCTGGAGGCGAAGCCCACCTTGGTGATTCGCGACGATGACATCGACGCCGGCCGTTTCCAGGGAACTCCCAGG-------GAACCGAACTGTATGCCAAATCCCTCCAGCGGGCCGGCTCCAATCTGCTCTCAGAGGAGATGCTGCGCGGTGGCAACGACCACATCGCCATCGT	4	Deletion	0	-7
CTGGCCATCTGGAAGGCTGGCGGCGCGTATTTGCCCATCGATCCCAGCTTCCCGGCGAATCGCATTCACCACATACTGCTGGAGGCGAAGCCCACCTTGGTGATTCGCGACGATGACATCGACGCCGGCCGTTTCCAGGGAACTCCCAGG-------GAACCGAACTGTATGCCAAATCCCTCCAGCTGGCCGGCTCCAATCTGCTCTCAGAGGAGATGCTGCGCGGGGGCAACGACCACATCGCCATCGT	4	Deletion	0	-7
CTGGCCATCTGGAAGGCTGGCGGCGCGTATTTGCCCATCGATCCCAGCTTCCCGGCGAATCGCATTCACCACATACTGCTGGAGGCGAAGCCCACCTTGGTGATTCGCGACGATGACATCGACGCCGGCCGTTTCCAGGGAACTCCCAGG-------GAACCGAACTGTATGCCAAATCCCTCCAGCTGGCCGGCTCCAATCTGCTCTCAGAGGAGATGCTGCGCGGTGGCAACGAACACATCGCCATCGT	4	Deletion	0	-7
CTGGCCATCTGGAAGGCTGGCGGCGCGTATTTGCCCATCGATCCCAGCTTCCCGGCGAATCGCATTCACCACATACTGCTGGAGGCGAAGCCCACCTTGGTGATTCGCGACGATGACATCGACGCCGGCCGTTTCCAGGGAACTCCCAGG-------GAACCGAACTGTATGCCAAATCCCTCCAGCTGGCCGGCTCCAATCTGCTCTCAGAGGAGATGCTGCGCGGTGGCAACGACAACATCGCCATCGT	4	Deletion	0	-7
CTGGCCATCTGGAAGGCTGGCGGCGCGTATTTGCCCATCGATCCCAGCTTCCCGGCGAATCGCATTCACCACATACTGCTGGAGGCGAAGCCCACCTTGGTGATTCGCGACGATGACATCGACGCCGGCCGTTTCCAGGGAACTCCCAGG-------GAACCGAACTGTATGCCAAATCCCTCCAGCTGGCCGGCTCCAATCTGCTCTCAGAGGAGATGCTGCGCGGTGGCAACGACCACAACGCCATCGT	4	Deletion	0	-7
CTGGCCATCTGGAAGGCTGGCGGCGCGTATTTGCCCATCGATCCCAGCTTCCCGGCGAATCGCATTCACCACATACTGCTGGAGGCGAAGCCCACCTTGGTGATTCGCGACGATGACATCGACGCCGGCCGTTTCCAGGGAACTCCCAGG-------GAACCGAACTGTATGCCAAATCCCTCCAGCTGGCCGGCTCCAATCTGCTCTCAGAGGAGATGCTGCGCGGTGGCAACGACCACACCGCCATCGT	4	Deletion	0	-7
CTGGCCATCTGGAAGGCTGGCGGCGCGTATTTGCCCATCGATCCCAGCTTCCCGGCGAATCGCATTCACCACATACTGCTGGAGGCGAAGCCCACCTTGGTGATTCGCGACGATGACATCGACGCCGGCCGTTTCCAGGGAACTCCCAGG-------GAACCGAACTGTATGCCAAATCCCTCCAGCTGGCCGGCTCCAATCTGCTCTCAGAGTAGATGCTGCGCGGTGGCAACGACCACATCGCCATCGT	4	Deletion	0	-7
CTGGCCATCTGGAAGGCTGGCGGCGCGTATTTGCCCATCGATCCCAGCTTCCCGGCGAATCGCATTCACCACATACTGCTGGAGGCGAAGCCCACCTTGGTGATTCGCGACGATGACATCGACGCCGGCCGTTTCCAGGGATCTC------------CCACCGAACTGTATGCCAAATCCCTCCAGCTGGCCGGCTCCAATCTGCTCTCAGAGGAGATGCTGCGCGGTGGCAACGACCACATCGCCATCGT	4	Deletion	0	-12
CTGGCCATCTGGAAGGCTGGCGGCGCGTATTTGCCCATCGATCCCAGCTTCCCGGCGAATCGCATTCACCACATACTGCTGGAGGCGAAGCCCACCTTGGTGATTCGCGACGATGACATCGACGCCGGCCGTTTCCAGgGGAACTC------------CCACCGAACTGTATGCCAAATCCCTCCAGCTGGCCGGCTCCAATCTGCTCTCAGAGGAGATGCTGCGCGGTGGCAACGACCACATCGCCATCGT	4	Insertion and Deletion	0	-11
CTGGCCATCTGGAAGGCTGGCGGCGCGTATTTGCCCATCGATCCCAGCTTCCCGGCGAATCGCATTCACCACATACTGCTGGAGGCGAAGCCCACCTTGGTGATTCGCGACGATGACATCGACGCCGGCCGTTTCCAGGGGACT-------------CCACCGAACTGTATGCCAAATCCCTCCAGCTGGCCGGCTCCAATCTGCTCTCAGAGGAGATGCTGCGCGGTGGCAACGACCACATCGCCATCGT	4	Deletion	0	-13
CTGGCCATCTGGAAGGCTGGCGGCGCGTATTTGCCCATCGATCCCAGCTTCCCGGCGAATCGCATTCACCACATACTGCTGGAGGCGAAGCCCACCTTGGTGATTCGCGACGATGACATCGACGCCGGCCGTTTCCAGGGGACTCCCA-------------CGAACTGTATGCCAAATCCCTCCAGCTGGCCGGCTCCAATCTGCTCTCAGAGGAGATGCTGCGCGGTGGCAACGACCACATCGCCATCGT	4	Deletion	0	-13
CTGGCCATCTGGAAGGCTGGCGGCGCGTATTTGCCCATCGATCCCAGCTTCCCGGCGAATCGCATTCACCACATACTGCTGGAGGCGAAGCCCACCTTGGTGATTCGCGACGATGACATCGACGCCGGCCGTTTCCAGGGGACTCCCA------CCGaaCCACCGAACTGTATGCCAAATCCCTCCAGCTGGCCGGCTCCAATCTGCTCTCAGAGGAGATGCTGCGCGGTGGCAACGACCACATCGCCATCGT	4	Insertion and Deletion	0	-4
CTGGCCATCTGGAAGGCTGGCGGCGCGTATTTGCCCATCGATCCCAGCTTCCCGGCGAATCGCATTCACCACATACTGCTGGAGGCGAAGCCCACCTTGGTGATTCGCGACGATGACATCGACGCCGGCCGTTTCCAGTGAACTC---------CCACCACCGAACTGTATGCCAAATCCCTCCAGCTGGCCGGCTCCAATCTGCTCTCAGAGGAGATGCTGCGCGGTGGCAACGACCACATCGCCATCGT	4	Deletion	0	-9
CTGGCCATCTGGAAGGCTGGCGGCGCGTATTTGCCCATCGATCCCAGCTTCCCGGCGAATCGCATTCACCACATACTGCTGGAGGCGAAGCCCACCTTGGTGATTCGCGACGATGACATCGACGCCGGCCGTTTCCCGGGAACTCCCAGG-------GAACCGAACTGTATGCCAAATCCCTCCAGCTGGCCGGCTCCAATCTGCTCTCAGAGGAGATGCTGCGCGGTGGCAACGACCACATCGCCATCGT	4	Deletion	0	-7
CTGGCCATCTGGAAGGCTGGCGGCGCGTATTTGCCCATCGATCCCAGCTTCCCGGCGAATCGCATTCACCACATACTGCTGGAGGCGAAGCCCACCTTGGTGATTCGCGACGATGACATCGACGCCGGCCGTTTCTAGGGAACTCCCA------CCGaaCCACCGAACTGTATGCCAAATCCCTCCAGCTGGCCGGCTCCAATCTGCTCTCAGAGGAGATGCTGCGCGGTGGCAACGACCACATCGCCATCGT	4	Insertion and Deletion	0	-4
CTGGCCATCTGGAAGGCTGGCGGCGCGTATTTGCCCATCGATCCCAGCTTCCCGGCGAATCGCATTCACCACATACTGCTGGAGGCGAAGCCCACCTTGGTGATTCGCGACGATGACATCGACGCCGGCCTTTTCCAGGGAACTC------------CCACCGAACTGTATGCCAAATCCCTCCAGCTGGCCGGCTCCAATCTGCTCTCAGAGGAGATGCTGCGCGGTGGCAACGACCACATCGCCATCGT	4	Deletion	0	-12
CTGGCCATCTGGAAGGCTGGCGGCGCGTATTTGCCCATCGATCCCAGCTTCCCGGCGAATCGCATTCACCACATACTGCTGGAGGCGAAGCCCACCTTGGTGATTCGCGACGATGACATCGAGGCCGGCCGTTTCCAGGGAACTCCCAGG-------GAACCGAACTGTATGCCAAATCCCTCCAGCTGGCCGGCTCCAATCTGCTCTCAGAGGAGATGCTGCGCGGTGGCAACGACCACATCGCCATCGT	4	Deletion	0	-7
CTGGCCATCTGGAAGGCTGGCGGCGCGTATTTGCCCATCGATCCCAGCTTCCCGGCGAATCGCATTCACCACATACTGCTGGAGGCGAAGCCCACCTTGGTGATTCGCGACGATGACGTCGACGCCGGCCGTTTCCAGGGAACTCCCAGG-------GAACCGAACTGTATGCCAAATCCCTCCAGCTGGCCGGCTCCAATCTGCTCTCAGAGGAGATGCTGCGCGGTGGCAACGACCACATCGCCATCGT	4	Deletion	0	-7
CTGGCCATCTGGAAGGCTGGCGGCGCGTATTTGCCCATCGATCCCAGCTTCCCGGCGAATCGCATTCACCACATACTGCTGGAGGCGAAGCCCACCTTGGTGATTCGCGACGATGGCATCGACGCCGGCCGTTTCCAGGGAACTCCCAGG-------GAACCGAACTGTATGCCAAATCCCTCCAGCTGGCCGGCTCCAATCTGCTCTCAGAGGAGATGCTGCGCGGTGGCAACGACCACATCGCCATCGT	4	Deletion	0	-7
CTGGCCATCTGGAAGGCTGGCGGCGCGTATTTGCCCATCGATCCCAGCTTCCCGGCGAATCGCATTCACCACATACTGCTGGAGGCGAAGCCCACCTTGGTGATTCGCGACGGTGACATCGACGCCGGCCGTTTCCAGGGAACTC---------CCACCACCGAACTGTATGCCAAATCCCTCCAGCTGGCCGGCTCCAATCTGCTCTCAGAGGAGATGCTGCGCGGTGGCAACGACCACATCGCCATCGT	4	Deletion	0	-9
CTGGCCATCTGGAAGGCTGGCGGCGCGTATTTGCCCATCGATCCCAGCTTCCCGGCGAATCGCATTCACCACATACTGCTGGAGGCGAAGCCCACCTTGGTGATTCGTGACGATGACATCGACGCCGGCCGTTTCCAGGGAACTC---------CCACCACCGAACTGTATGCCAAATCCCTCCAGCTGGCCGGCTCCAATCTGCTCTCAGAGGAGATGCTGCGCGGTGGCAACGACCACATCGCCATCGT	4	Deletion	0	-9
CTGGCCATCTGGAAGGCTGGCGGCGCGTATTTGCCCATCGATCCCAGCTTCCCGGCGAATCGCATTCACCACATACTGCTGGAGGCGAAGCCCACCTTGGTGATTCGTGACGATGACATCGACGCCGGCCGTTTCCAGGGAACTCCCA-------------CGAACTGTATGCCAAATCCCTCCAGCTGGCCGGCTCCAATCTGCTCTCAGAGGAGATGCTGCGCGGTGGCAACGACCACATCGCCATCGT	4	Deletion	0	-13
CTGGCCATCTGGAAGGCTGGCGGCGCGTATTTGCCCATCGATCCCAGCTTCCCGGCGAATCGCATTCACCACATACTGCTGGAGGCGAAGCCCACCTTGGTGATTCTCGACGATGACATCGACGCCGGCCGTTTCCAGGGAACTCCCA-------------CGAACTGTATGCCAAATCCCTCCAGCTGGCCGGCTCCAATCTGCTCTCAGAGGAGATGCTGCGCGGTGGCAACGACCACATCGCCATCGT	4	Deletion	0	-13
CTGGCCATCTGGAAGGCTGGCGGCGCGTATTTGCCCATCGATCCCAGCTTCCCGGCGAATCGCATTCACCACATACTGCTGGAGGCGAAGCCCACCTTGGTGATTTGCGACGATGACATCGACGCCGGCCGTTTCCAGGGAACTC---------CCACCACCGAACTGTATGCCAAATCCCTCCAGCTGGCCGGCTCCAATCTGCTCTCAGAGGAGATGCTGCGCGGTGGCAACGACCACATCGCCATCGT	4	Deletion	0	-9
CTGGCCATCTGGAAGGCTGGCGGCGCGTATTTGCCCATCGATCCCAGCTTCCCGGCGAATCGCATTCACCACATACTGCTGGAGGCGAAGCCCGCCTTGGTGATTCGCGACGATGACATCGACGCCGGCCGTTTCCAGGGAACTCCCA-------------CGAACTGTATGCCAAATCCCTCCAGCTGGCCGGCTCCAATCTGCTCTCAGAGGAGATGCTGCGCGGTGGCAACGACCACATCGCCATCGT	4	Deletion	0	-13
CTGGCCATCTGGAAGGCTGGCGGCGCGTATTTGCCCATCGATCCCAGCTTCCCGGCGAATCGCATTCACCACATACTGCTGGAGGCGAAGCCGACCTTGGTGATTCGCGACGATGACATCGACGCCGGCCGTTTCCAGGGAACTC------------CCACCGAACTGTATGCCAAATCCCTCCAGCTGGCCGGCTCCAATCTGCTCTCAGAGGAGATGCTGCGCGGTGGCAACGACCACATCGCCATCGT	4	Deletion	0	-12
CTGGCCATCTGGAAGGCTGGCGGCGCGTATTTGCCCATCGATCCCAGCTTCCCGGCGAATCGCATTCACCACATACTGCTGGAGGCGAAGCTCACCTTGGTGATTCGCGACGATGACATCGACGCCGGCCGTTTCCAGGGAACTC---------CCACCACCGAACTGTATGCCAAATCCCTCCAGCTGGCCGGCTCCAATCTGCTCTCAGAGGAGATGCTGCGCGGTGGCAACGACCACATCGCCATCGT	4	Deletion	0	-9
CTGGCCATCTGGAAGGCTGGCGGCGCGTATTTGCCCATCGATCCCAGCTTCCCGGCGAATCGCATTCACCACATACTGCTGGAGGCGGAGCCCACCTTGGTGATTCGCGACGATGACATCGACGCCGGCCGTTTCCAGGGAACTCCCA-------------CGAACTGTATGCCAAATCCCTCCAGCTGGCCGGCTCCAATCTGCTCTCAGAGGAGATGCTGCGCGGTGGCAACGACCACATCGCCATCGT	4	Deletion	0	-13
CTGGCCATCTGGAAGGCTGGCGGCGCGTATTTGCCCATCGATCCCAGCTTCCCGGCGAATCGCATTCACCACATACTGCTGGAGGCTAAGCCCACCTTGGTGATTCGCGACGATGACATCGACGCCGGCCGTTTCCAGGGAACTC------------CCACCGAACTGTATGCCAAATCCCTCCAGCTGGCCGGCTCCAATCTGCTCTCAGAGGAGATGCTGCGCGGTGGCAACGACCACATCGCCATCGT	4	Deletion	0	-12
CTGGCCATCTGGAAGGCTGGCGGCGCGTATTTGCCCATCGATCCCAGCTTCCCGGCGAATCGCATTCACCACATCCTGCTGGAGGCGAAGCCCACCTTGGTGATTCGCGACGATGACATCGACGCCGGCCGTTTCCAGGGAACT-------------CCACCGAACTGTATGCCAAATCCCTCCAGCTGGCCGGCTCCAATCTGCTCTCAGAGGAGATGCTGCGCGGTGGCAACGACCACATCGCCATCGT	4	Deletion	0	-13
CTGGCCATCTGGAAGGCTGGCGGCGCGTATTTGCCCATCGATCCCAGCTTCCCGGCGAATCGCATTCACCACATCCTGCTGGAGGCGAAGCCCACCTTGGTGATTCGCGACGATGACATCGACGCCGGCCGTTTCCAGGGAACTCCCA-------------CGAACTGTATGCCAAATCCCTCCAGCTGGCCGGCTCCAATCTGCTCTCAGAGGAGATGCTGCGCGGTGGCAACGACCACATCGCCATCGT	4	Deletion	0	-13
CTGGCCATCTGGAAGGCTGGCGGCGCGTATTTGCCCATCGATCCCAGCTTCCCGGCGAATCGCATTCACCACATGCTGCTGGAGGCGAAGCCCACCTTGGTGATTCGCGACGATGACATCGACGCCGGCCGTTTCCAGGGAACTCCCACccaaactcCCAATCCACCACCGAACTGTATGCCAAATCCCTCCAGCTGGCCGGCTCCAATCTGCTCTCAGAGGAGATGCTGCGCGGTGGCAACGACCACATCGCCATCGT	4	Insertion	0	8
CTGGCCATCTGGAAGGCTGGCGGCGCGTATTTGCCCATCGATCCCAGCTTCCCGGCGAATCGCATTCACCACTTACTGCTGGAGGCGAAGCCCACCTTGGTGATTCGCGACGATGACATCGACGCCGGCCGTTTCCAGGGAACTC------------CCACCGAACTGTATGCCAAATCCCTCCAGCTGGCCGGCTCCAATCTGCTCTCAGAGGAGATGCTGCGCGGTGGCAACGACCACATCGCCATCGT	4	Deletion	0	-12
CTGGCCATCTGGAAGGCTGGCGGCGCGTATTTGCCCATCGATCCCAGCTTCCCGGCGAATCGCATTCACCGCATACTGCTGGAGGCGAAGCCCACCTTGGTGATTCGCGACGATGACATCGACGCCGGCCGTTTCCAGGGAACT-------------CCACCGAACTGTATGCCAAATCCCTCCAGCTGGCCGGCTCCAATCTGCTCTCAGAGGAGATGCTGCGCGGTGGCAACGACCACATCGCCATCGT	4	Deletion	0	-13
CTGGCCATCTGGAAGGCTGGCGGCGCGTATTTGCCCATCGATCCCAGCTTCCCGGCGAATCGCATTCACCGCATACTGCTGGAGGCGAAGCCCACCTTGGTGATTCGCGACGATGACATCGACGCCGGCCGTTTCCAGGGAACTCCCA------CCGaaCCACCGAACTGTATGCCAAATCCCTCCAGCTGGCCGGCTCCAATCTGCTCTCAGAGGAGATGCTGCGCGGTGGCAACGACCACATCGCCATCGT	4	Insertion and Deletion	0	-4
CTGGCCATCTGGAAGGCTGGCGGCGCGTATTTGCCCATCGATCCCAGCTTCCCGGCGAATCGCATTCCCCACATACTGCTGGAGGCGAAGCCCACCTTGGTGATTCGCGACGATGACATCGACGCCGGCCGTTTCCAGGGAACTC------------CCACCGAACTGTATGCCAAATCCCTCCAGCTGGCCGGCTCCAATCTGCTCTCAGAGGAGATGCTGCGCGGTGGCAACGACCACATCGCCATCGT	4	Deletion	0	-12
CTGGCCATCTGGAAGGCTGGCGGCGCGTATTTGCCCATCGATCCCAGCTTCCCGGCGAATCGCATTGACCACATACTGCTGGAGGCGAAGCCCACCTTGGTGATTCGCGACGATGACATCGACGCCGGCCGTTTCCAGGGAACTC------------CCACCGAACTGTATGCCAAATCCCTCCAGCTGGCCGGCTCCAATCTGCTCTCAGAGGAGATGCTGCGCGGTGGCAACGACCACATCGCCATCGT	4	Deletion	0	-12
CTGGCCATCTGGAAGGCTGGCGGCGCGTATTTGCCCATCGATCCCAGCTTCCCGGCGAATCGCCTTCACCACATACTGCTGGAGGCGAAGCCCACCTTGGTGATTCGCGACGATGACATCGACGCCGGCCGTTTCCAGGGAACT-------------CCACCGAACTGTATGCCAAATCCCTCCAGCTGGCCGGCTCCAATCTGCTCTCAGAGGAGATGCTGCGCGGTGGCAACGACCACATCGCCATCGT	4	Deletion	0	-13
CTGGCCATCTGGAAGGCTGGCGGCGCGTATTTGCCCATCGATCCCAGCTTCCCGGCGAATCGGATTCACCACATACTGCTGGAGGCGAAGCCCACCTTGGTGATTCGCGACGATGACATCGACGCCGGCCGTTTCCAGGGAACTC------------CCACCGAACTGTATGCCAAATCCCTCCAGCTGGCCGGCTCCAATCTGCTCTCAGAGGAGATGCTGCGCGGTGGCAACGACCACATCGCCATCGT	4	Deletion	0	-12
CTGGCCATCTGGAAGGCTGGCGGCGCGTATTTGCCCATCGATCCCAGCTTCCCGGCGAATCGTATTCACCACATACTGCTGGAGGCGAAGCCCACCTTGGTGATTCGCGACGATGACATCGACGCCGGCCGTTTCCAGGGAACTCCCA-------------CGAACTGTATGCCAAATCCCTCCAGCTGGCCGGCTCCAATCTGCTCTCAGAGGAGATGCTGCGCGGTGGCAACGACCACATCGCCATCGT	4	Deletion	0	-13
CTGGCCATCTGGAAGGCTGGCGGCGCGTATTTGCCCATCGATCCCAGCTTCCCGGCGAATTGCATTCACCACATACTGCTGGAGGCGAAGCCCACCTTGGTGATTCGCGACGATGACATCGACGCCGGCCGTTTCCAGGGAACTCCCA------CCGaaCCACCGAACTGTATGCCAAATCCCTCCAGCTGGCCGGCTCCAATCTGCTCTCAGAGGAGATGCTGCGCGGTGGCAACGACCACATCGCCATCGT	4	Insertion and Deletion	0	-4
CTGGCCATCTGGAAGGCTGGCGGCGCGTATTTGCCCATCGATCCCAGCTTCCCGGCGACTCGCATTCACCACATACTGCTGGAGGCGAAGCCCACCTTGGTGATTCGCGACGATGACATCGACGCCGGCCGTTTCCAGGGAACTCCCACccaaactcCCAATCCACCACCGAACTGTATGCCAAATCCCTCCAGCTGGCCGGCTCCAATCTGCTCTCAGAGGAGATGCTGCGCGGTGGCAACGACCACATCGCCATCGT	4	Insertion	0	8
CTGGCCATCTGGAAGGCTGGCGGCGCGTATTTGCCCATCGATCCCAGCTTCCCTGCGAATCGCATTCACCACATACTGCTGGAGGCGAAGCCCACCTTGGTGATTCGCGACGATGACATCGACGCCGGCCGTTTCCAGGGAACTCCCACGTTATCCACCACCGAACTGTATGCCAAATCCCTCCAGCTGGCCGGCTCCAATCTGCTCTCAGAGGAGATGCTGCGCGGTGGCAACGACCACATCGCCATCGT	4	2 Base Changes	0	0
CTGGCCATCTGGAAGGCTGGCGGCGCGTATTTGCCCATCGATCCCAGCTTCTCGGCGAATCGCATTCACCACATACTGCTGGAGGCGAAGCCCACCTTGGTGATTCGCGACGATGACATCGACGCCGGCCGTTTCCAGGGAACT-------------CCACCGAACTGTATGCCAAATCCCTCCAGCTGGCCGGCTCCAATCTGCTCTCAGAGGAGATGCTGCGCGGTGGCAACGACCACATCGCCATCGT	4	Deletion	0	-13
CTGGCCATCTGGAAGGCTGGCGGCGCGTATTTGCCCATCGATCCCAGCTTGCCGGCGAATCGCATTCACCACATACTGCTGGAGGCGAAGCCCACCTTGGTGATTCGCGACGATGACATCGACGCCGGCCGTTTCCAGGGAACTC------------CCACCGAACTGTATGCCAAATCCCTCCAGCTGGCCGGCTCCAATCTGCTCTCAGAGGAGATGCTGCGCGGTGGCAACGACCACATCGCCATCGT	4	Deletion	0	-12
CTGGCCATCTGGAAGGCTGGCGGCGCGTATTTGCCCATCGATCCCAGTTTCCCGGCGAATCGCATTCACCACATACTGCTGGAGGCGAAGCCCACCTTGGTGATTCGCGACGATGACATCGACGCCGGCCGTTTCCAGGGAACTC------------CCACCGAACTGTATGCCAAATCCCTCCAGCTGGCCGGCTCCAATCTGCTCTCAGAGGAGATGCTGCGCGGTGGCAACGACCACATCGCCATCGT	4	Deletion	0	-12
CTGGCCATCTGGAAGGCTGGCGGCGCGTATTTGCCCATCGATCCCCGCTTCCCGGCGAATCGCATTCACCACATACTGCTGGAGGCGAAGCCCACCTTGGTGATTCGCGACGATGACATCGACGCCGGCCGTTTCCAGGGAACTCCCA-------------CGAACTGTATGCCAAATCCCTCCAGCTGGCCGGCTCCAATCTGCTCTCAGAGGAGATGCTGCGCGGTGGCAACGACCACATCGCCATCGT	4	Deletion	0	-13
CTGGCCATCTGGAAGGCTGGCGGCGCGTATTTGCCCATCGATCCCGGCTTCCCGGCGAATCGCATTCACCACATACTGCTGGAGGCGAAGCCCACCTTGGTGATTCGCGACGATGACATCGACGCCGGCCGTTTCCAGGGAACTC---------CCACCACCGAACTGTATGCCAAATCCCTCCAGCTGGCCGGCTCCAATCTGCTCTCAGAGGAGATGCTGCGCGGTGGCAACGACCACATCGCCATCGT	4	Deletion	0	-9
CTGGCCATCTGGAAGGCTGGCGGCGCGTATTTGCCCATCGATCCCGGCTTCCCGGCGAATCGCATTCACCACATACTGCTGGAGGCGAAGCCCACCTTGGTGATTCGCGACGATGACATCGACGCCGGCCGTTTCCAGGGAACTCCCACGTTATCCACCACCGAACTGTATGCCAAATCCCTCCAGCTGGCCGGCTCCAATCTGCTCTCAGAGGAGATGCTGCGCGGTGGCAACGACCACATCGCCATCGT	4	2 Base Changes	0	0
CTGGCCATCTGGAAGGCTGGCGGCGCGTATTTGCCCATCGATCCCGGCTTCCCGGCGAATCGCATTCACCACATACTGCTGGAGGCGAAGCCCACCTTGGTGATTCGCGACGATGACATCGACGCCGGCCGTTTCCAGGGAACTCCCAGG-------GAACCGAACTGTATGCCAAATCCCTCCAGCTGGCCGGCTCCAATCTGCTCTCAGAGGAGATGCTGCGCGGTGGCAACGACCACATCGCCATCGT	4	Deletion	0	-7
CTGGCCATCTGGAAGGCTGGCGGCGCGTATTTGCCCATCGATCCCTGCTTCCCGGCGAATCGCATTCACCACATACTGCTGGAGGCGAAGCCCACCTTGGTGATTCGCGACGATGACATCGACGCCGGCCGTTTCCAGGGAACTC------------CCACCGAACTGTATGCCAAATCCCTCCAGCTGGCCGGCTCCAATCTGCTCTCAGAGGAGATGCTGCGCGGTGGCAACGACCACATCGCCATCGT	4	Deletion	0	-12
CTGGCCATCTGGAAGGCTGGCGGCGCGTATTTGCCCATCGATTCCAGCTTCCCGGCGAATCGCATTCACCACATACTGCTGGAGGCGAAGCCCACCTTGGTGATTCGCGACGATGACATCGACGCCGGCCGTTTCCAGGGAACTCCCA-------------CGAACTGTATGCCAAATCCCTCCAGCTGGCCGGCTCCAATCTGCTCTCAGAGGAGATGCTGCGCGGTGGCAACGACCACATCGCCATCGT	4	Deletion	0	-13
CTGGCCATCTGGAAGGCTGGCGGCGGGTATTTGCCCATCGATCCCAGCTTCCCGGCGAATCGCATTCACCACATACTGCTGGAGGCGAAGCCCACCTTGGTGATTCGCGACGATGACATCGACGCCGGCCGTTTCCAGGGAACTC------------CCACCGAACTGTATGCCAAATCCCTCCAGCTGGCCGGCTCCAATCTGCTCTCAGAGGAGATGCTGCGCGGTGGCAACGACCACATCGCCATCGT	4	Deletion	0	-12
CTGGCCATCTGGAAGGCTGGCGGTGCGTATTTGCCCATCGATCCCAGCTTCCCGGCGAATCGCATTCACCACATACTGCTGGAGGCGAAGCCCACCTTGGTGATTCGCGACGATGACATCGACGCCGGCCGTTTCCAGGGAACTCCCA-------------CGAACTGTATGCCAAATCCCTCCAGCTGGCCGGCTCCAATCTGCTCTCAGAGGAGATGCTGCGCGGTGGCAACGACCACATCGCCATCGT	4	Deletion	0	-13
CTGGCCATCTGGAAGGCTGGCTGCGCGTATTTGCCCATCGATCCCAGCTTCCCGGCGAATCGCATTCACCACATACTGCTGGAGGCGAAGCCCACCTTGGTGATTCGCGACGATGACATCGACGCCGGCCGTTTCCAGGGAACTCCCA------CCGaaCCACCGAACTGTATGCCAAATCCCTCCAGCTGGCCGGCTCCAATCTGCTCTCAGAGGAGATGCTGCGCGGTGGCAACGACCACATCGCCATCGT	4	Insertion and Deletion	0	-4
CTGGCCATCTGGAAGGCTGGCTGCGCGTATTTGCCCATCGATCCCAGCTTCCCGGCGAATCGCATTCACCACATACTGCTGGAGGCGAAGCCCACCTTGGTGATTCGCGACGATGACATCGACGCCGGCCGTTTCCAGGGAACTCCCAGG-------GAACCGAACTGTATGCCAAATCCCTCCAGCTGGCCGGCTCCAATCTGCTCTCAGAGGAGATGCTGCGCGGTGGCAACGACCACATCGCCATCGT	4	Deletion	0	-7
CTGGCCATCTGGAAGGCTGGTGGCGCGTATTTGCCCATCGATCCCAGCTTCCCGGCGAATCGCATTCACCACATACTGCTGGAGGCGAAGCCCACCTTGGTGATTCGCGACGATGACATCGACGCCGGCCGTTTCCAGGGAACTCCCA-------------CGAACTGTATGCCAAATCCCTCCAGCTGGCCGGCTCCAATCTGCTCTCAGAGGAGATGCTGCGCGGTGGCAACGACCACATCGCCATCGT	4	Deletion	0	-13
CTGGCCATCTGGAAGGCTTGCGGCGCGTATTTGCCCATCGATCCCAGCTTCCCGGCGAATCGCATTCACCACATACTGCTGGAGGCGAAGCCCACCTTGGTGATTCGCGACGATGACATCGACGCCGGCCGTTTCCAGGGAACTC------------CCACCGAACTGTATGCCAAATCCCTCCAGCTGGCCGGCTCCAATCTGCTCTCAGAGGAGATGCTGCGCGGTGGCAACGACCACATCGCCATCGT	4	Deletion	0	-12
CTGGCCATCTGGAAGGCTTGCGGCGCGTATTTGCCCATCGATCCCAGCTTCCCGGCGAATCGCATTCACCACATACTGCTGGAGGCGAAGCCCACCTTGGTGATTCGCGACGATGACATCGACGCCGGCCGTTTCCAGGGAACTCCCAGG-------GAACCGAACTGTATGCCAAATCCCTCCAGCTGGCCGGCTCCAATCTGCTCTCAGAGGAGATGCTGCGCGGTGGCAACGACCACATCGCCATCGT	4	Deletion	0	-7
CTGGCCATCTGGAATGCTGGCGGCGCGTATTTGCCCATCGATCCCAGCTTCCCGGCGAATCGCATTCACCACATACTGCTGGAGGCGAAGCCCACCTTGGTGATTCGCGACGATGACATCGACGCCGGCCGTTTCCAGGGAACT-------------CCACCGAACTGTATGCCAAATCCCTCCAGCTGGCCGGCTCCAATCTGCTCTCAGAGGAGATGCTGCGCGGTGGCAACGACCACATCGCCATCGT	4	Deletion	0	-13
CTGGCCATCTGGACGGCTGGCGGCGCGTATTTGCCCATCGATCCCAGCTTCCCGGCGAATCGCATTCACCACATACTGCTGGAGGCGAAGCCCACCTTGGTGATTCGCGACGATGACATCGACGCCGGCCGTTTCCAGGGAACTCCCA-------------CGAACTGTATGCCAAATCCCTCCAGCTGGCCGGCTCCAATCTGCTCTCAGAGGAGATGCTGCGCGGTGGCAACGACCACATCGCCATCGT	4	Deletion	0	-13
CTGGCCATCTGGGAGGCTGGCGGCGCGTATTTGCCCATCGATCCCAGCTTCCCGGCGAATCGCATTCACCACATACTGCTGGAGGCGAAGCCCACCTTGGTGATTCGCGACGATGACATCGACGCCGGCCGTTTCCAGGGAACTCCCACccaaactcCCAATCCACCACCGAACTGTATGCCAAATCCCTCCAGCTGGCCGGCTCCAATCTGCTCTCAGAGGAGATGCTGCGCGGTGGCAACGACCACATCGCCATCGT	4	Insertion	0	8
CTGGCCATCTGTAAGGCTGGCGGCGCGTATTTGCCCATCGATCCCAGCTTCCCGGCGAATCGCATTCACCACATACTGCTGGAGGCGAAGCCCACCTTGGTGATTCGCGACGATGACATCGACGCCGGCCGTTTCCAGGGAACTC---------CCACCACCGAACTGTATGCCAAATCCCTCCAGCTGGCCGGCTCCAATCTGCTCTCAGAGGAGATGCTGCGCGGTGGCAACGACCACATCGCCATCGT	4	Deletion	0	-9
CTGGCCATCTGTAAGGCTGGCGGCGCGTATTTGCCCATCGATCCCAGCTTCCCGGCGAATCGCATTCACCACATACTGCTGGAGGCGAAGCCCACCTTGGTGATTCGCGACGATGACATCGACGCCGGCCGTTTCCAGGGAACTCCCA-------------CGAACTGTATGCCAAATCCCTCCAGCTGGCCGGCTCCAATCTGCTCTCAGAGGAGATGCTGCGCGGTGGCAACGACCACATCGCCATCGT	4	Deletion	0	-13
CTGGCCCTCTGGAAGGCTGGCGGCGCGTATTTGCCCATCGATCCCAGCTTCCCGGCGAATCGCATTCACCACATACTGCTGGAGGCGAAGCCCACCTTGGTGATTCGCGACGATGACATCGACGCCGGCCGTTTCCAGGGAACTCCCA-------------CGAACTGTATGCCAAATCCCTCCAGCTGGCCGGCTCCAATCTGCTCTCAGAGGAGATGCTGCGCGGTGGCAACGACCACATCGCCATCGT	4	Deletion	0	-13
CTGGCCGTCTGGAAGGCTGGCGGCGCGTATTTGCCCATCGATCCCAGCTTCCCGGCGAATCGCATTCACCACATACTGCTGGAGGCGAAGCCCACCTTGGTGATTCGCGACGATGACATCGACGCCGGCCGTTTCCAGGGAACTC---------CCACCACCGAACTGTATGCCAAATCCCTCCAGCTGGCCGGCTCCAATCTGCTCTCAGAGGAGATGCTGCGCGGTGGCAACGACCACATCGCCATCGT	4	Deletion	0	-9
CTGGCAATCTGGAAGGCTGGCGGCGCGTATTTGCCCATCGATCCCAGCTTCCCGGCGAATCGCATTCACCACATACTGCTGGAGGCGAAGCCCACCTTGGTGATTCGCGACGATGACATCGACGCCGGCCGTTTCCAGGGAACT-------------CCACCGAACTGTATGCCAAATCCCTCCAGCTGGCCGGCTCCAATCTGCTCTCAGAGGAGATGCTGCGCGGTGGCAACGACCACATCGCCATCGT	3	Deletion	0	-13
CTGGCAATCTGGAAGGCTGGCGGCGCGTATTTGCCCATCGATCCCAGCTTCCCGGCGAATCGCATTCACCACATACTGCTGGAGGCGAAGCCCACCTTGGTGATTCGCGACGATGACATCGACGCCGGCCGTTTCCAGGGAACTCCCAGG-------GAACCGAACTGTATGCCAAATCCCTCCAGCTGGCCGGCTCCAATCTGCTCTCAGAGGAGATGCTGCGCGGTGGCAACGACCACATCGCCATCGT	3	Deletion	0	-7
CTGGCCAGCTGGAAGGCTGGCGGCGCGTATTTGCCCATCGATCCCAGCTTCCCGGCGAATCGCATTCACCACATACTGCTGGAGGCGAAGCCCACCTTGGTGATTCGCGACGATGACATCGACGCCGGCCGTTTCCAGGGAACTCCCAGG-------GAACCGAACTGTATGCCAAATCCCTCCAGCTGGCCGGCTCCAATCTGCTCTCAGAGGAGATGCTGCGCGGTGGCAACGACCACATCGCCATCGT	3	Deletion	0	-7
CTGGCCATATGGAAGGCTGGCGGCGCGTATTTGCCCATCGATCCCAGCTTCCCGGCGAATCGCATTCACCACATACTGCTGGAGGCGAAGCCCACCTTGGTGATTCGCGACGATGACATCGACGCCGGCCGTTTCCAGGGAACTCCCACCgaactgTActA-----CACCGAACTGTATGCCAAATCCCTCCAGCTGGCCGGCTCCAATCTGCTCTCAGAGGAGATGCTGCGCGGTGGCAACGACCACATCGCCATCGT	3	Insertion and Deletion	0	3
CTGGCCATATGGAAGGCTGGCGGCGCGTATTTGCCCATCGATCCCAGCTTCCCGGCGAATCGCATTCACCACATACTGCTGGAGGCGAAGCCCACCTTGGTGATTCGCGACGATGACATCGACGCCGGCCGTTTCCAGGGAACTCCCAGG-------GAACCGAACTGTATGCCAAATCCCTCCAGCTGGCCGGCTCCAATCTGCTCTCAGAGGAGATGCTGCGCGGTGGCAACGACCACATCGCCATCGT	3	Deletion	0	-7
CTGGCCATCAGGAAGGCTGGCGGCGCGTATTTGCCCATCGATCCCAGCTTCCCGGCGAATCGCATTCACCACATACTGCTGGAGGCGAAGCCCACCTTGGTGATTCGCGACGATGACATCGACGCCGGCCGTTTCCAGGGAACTC---------CCACCACCGAACTGTATGCCAAATCCCTCCAGCTGGCCGGCTCCAATCTGCTCTCAGAGGAGATGCTGCGCGGTGGCAACGACCACATCGCCATCGT	3	Deletion	0	-9
CTGGCCATCCGGAAGGCTGGCGGCGCGTATTTGCCCATCGATCCCAGCTTCCCGGCGAATCGCATTCACCACATACTGCTGGAGGCGAAGCCCACCTTGGTGATTCGCGACGATGACATCGACGCCGGCCGTTTCCAGGGAACTCCCACGTTATCCACCACCGAACTGTATGCCAAATCCCTCCAGCTGGCCGGCTCCAATCTGCTCTCAGAGGAGATGCTGCGCGGTGGCAACGACCACATCGCCATCGT	3	2 Base Changes	0	0
CTGGCCATCCGGAAGGCTGGCGGCGCGTATTTGCCCATCGATCCCAGCTTCCCGGCGAATCGCATTCACCACATACTGCTGGAGGCGAAGCCCACCTTGGTGATTCGCGACGATGACATCGACGCCGGCCGTTTCCAGGGAACTCCCAGG-------GAACCGAACTGTATGCCAAATCCCTCCAGCTGGCCGGCTCCAATCTGCTCTCAGAGGAGATGCTGCGCGGTGGCAACGACCACATCGCCATCGT	3	Deletion	0	-7
CTGGCCATCTGG-AGGCTGGCGGCGCGTATTTGCCCATCGATCCCAGCTTCCCGGCGAATCGCATTCACCACATACTGCTGGAGGCGAAGCCCACCTTGGTGATTCGCGACGATGACATCGACGCCGGCCGTTTCCAGGGAACTCCCA-------------CGAACTGTATGCCAAATCCCTCCAGCTGGCCGGCTCCAATCTGCTCTCAGAGGAGATGCTGCGCGGTGGCAACGACCACATCGCCATCGT	3	Deletion	0	-14
CTGGCCATCTGGAAAGCTGGCGGCGCGTATTTGCCCATCGATCCCAGCTTCCCGGCGAATCGCATTCACCACATACTGCTGGAGGCGAAGCCCACCTTGGTGATTCGCGACGATGACATCGACGCCGGCCGTTTCCAGGGAACTCCCAGG-------GAACCGAACTGTATGCCAAATCCCTCCAGCTGGCCGGCTCCAATCTGCTCTCAGAGGAGATGCTGCGCGGTGGCAACGACCACATCGCCATCGT	3	Deletion	0	-7
CTGGCCATCTGGAACCCTGGCGGCGCGTATTTGCCCATCGATCCCAGCTTCCCGGCGAATCGCATTCACCACATACTGCTGGAGGCGAAGCCCACCTTGGTGATTCGCGACGATGACATCGACGCCGGCCGTTTCCAGGGAACTC------------CCACCGAACTGTATGCCAAATCCCTCCAGCTGGCCGGCTCCAATCTGCTCTCAGAGGAGATGCTGCGCGGTGGCAACGACCACATCGCCATCGT	3	Deletion	0	-12
CTGGCCATCTGGAAGGATGGCGGCGCGTATTTGCCCATCGATCCCAGCTTCCCGGCGAATCGCATTCACCACATACTGCTGGAGGCGAAGCCCACCTTGGTGATTCGCGACGATGACATCGACGCCGGCCGTTTCCAGGGAACTC---------CCACCACCGAACTGTATGCCAAATCCCTCCAGCTGGCCGGCTCCAATCTGCTCTCAGAGGAGATGCTGCGCGGTGGCAACGACCACATCGCCATCGT	3	Deletion	0	-9
CTGGCCATCTGGAAGGATGGCGGCGCGTATTTGCCCATCGATCCCAGCTTCCCGGCGAATCGCATTCACCACATACTGCTGGAGGCGAAGCCCACCTTGGTGATTCGCGACGATGACATCGACGCCGGCCGTTTCCAGGGAACTCCCACccaaactcCCAATCCACCACCGAACTGTATGCCAAATCCCTCCAGCTGGCCGGCTCCAATCTGCTCTCAGAGGAGATGCTGCGCGGTGGCAACGACCACATCGCCATCGT	3	Insertion	0	8
CTGGCCATCTGGAAGGCCGGCGGCGCGTATTTGCCCATCGATCCCAGCTTCCCGGCGAATCGCATTCACCACATACTGCTGGAGGCGAAGCCCACCTTGGTGATTCGCGACGATGACATCGACGCCGGCCGTTTCCAGGGAACT-------------CCACCGAACTGTATGCCAAATCCCTCCAGCTGGCCGGCTCCAATCTGCTCTCAGAGGAGATGCTGCGCGGTGGCAACGACCACATCGCCATCGT	3	Deletion	0	-13
CTGGCCATCTGGAAGGCCGGCGGCGCGTATTTGCCCATCGATCCCAGCTTCCCGGCGAATCGCATTCACCACATACTGCTGGAGGCGAAGCCCACCTTGGTGATTCGCGACGATGACATCGACGCCGGCCGTTTCCAGGGAACTCCCA-------------CGAACTGTATGCCAAATCCCTCCAGCTGGCCGGCTCCAATCTGCTCTCAGAGGAGATGCTGCGCGGTGGCAACGACCACATCGCCATCGT	3	Deletion	0	-13
CTGGCCATCTGGAAGGCCGGCGGCGCGTATTTGCCCATCGATCCCAGCTTCCCGGCGAATCGCATTCACCACATACTGCTGGAGGCGAAGCCCACCTTGGTGATTCGCGACGATGACATCGACGCCGGCCGTTTCCAGGGAACTCCCAGG-------GAACCGAACTGTATGCCAAATCCCTCCAGCTGGCCGGCTCCAATCTGCTCTCAGAGGAGATGCTGCGCGGTGGCAACGACCACATCGCCATCGT	3	Deletion	0	-7
CTGGCCATCTGGAAGGCTAGCGGCGCGTATTTGCCCATCGATCCCAGCTTCCCGGCGAATCGCATTCACCACATACTGCTGGAGGCGAAGCCCACCTTGGTGATTCGCGACGATGACATCGACGCCGGCCGTTTCCAGGGAACTCCCA-------------CGAACTGTATGCCAAATCCCTCCAGCTGGCCGGCTCCAATCTGCTCTCAGAGGAGATGCTGCGCGGTGGCAACGACCACATCGCCATCGT	3	Deletion	0	-13
CTGGCCATCTGGAAGGCTGG-GGCGCGTATTTGCCCATCGATCCCAGCTTCCCGGCGAATCGCATTCACCACATACTGCTGGAGGCGAAGCCCACCTTGGTGATTCGCGACGATGACATCGACGCCGGCCGTTTCCAGGGAACTC------------CCACCGAACTGTATGCCAAATCCCTCCAGCTGGCCGGCTCCAATCTGCTCTCAGAGGAGATGCTGCGCGGTGGCAACGACCACATCGCCATCGT	3	Deletion	0	-13
CTGGCCATCTGGAAGGCTGGAGGCGCGTATTTGCCCATCGATCCCAGCTTCCCGGCGAATCGCATTCACCACATACTGCTGGAGGCGAAGCCCACCTTGGTGATTCGCGACGATGACATCGACGCCGGCCGTTTCCAGGGAACTC---------CCACCACCGAACTGTATGCCAAATCCCTCCAGCTGGCCGGCTCCAATCTGCTCTCAGAGGAGATGCTGCGCGGTGGCAACGACCACATCGCCATCGT	3	Deletion	0	-9
CTGGCCATCTGGAAGGCTGGAGGCGCGTATTTGCCCATCGATCCCAGCTTCCCGGCGAATCGCATTCACCACATACTGCTGGAGGCGAAGCCCACCTTGGTGATTCGCGACGATGACATCGACGCCGGCCGTTTCCAGGGAACTCCCACCgaactgTActA-----CACCGAACTGTATGCCAAATCCCTCCAGCTGGCCGGCTCCAATCTGCTCTCAGAGGAGATGCTGCGCGGTGGCAACGACCACATCGCCATCGT	3	Insertion and Deletion	0	3
CTGGCCATCTGGAAGGCTGGAGGCGCGTATTTGCCCATCGATCCCAGCTTCCCGGCGAATCGCATTCACCACATACTGCTGGAGGCGAAGCCCACCTTGGTGATTCGCGACGATGACATCGACGCCGGCCGTTTCCAGGGAACTCCCACGTTATCCACCACCGAACTGTATGCCAAATCCCTCCAGCTGGCCGGCTCCAATCTGCTCTCAGAGGAGATGCTGCGCGGTGGCAACGACCACATCGCCATCGT	3	2 Base Changes	0	0
CTGGCCATCTGGAAGGCTGGCGGAGCGTATTTGCCCATCGATCCCAGCTTCCCGGCGAATCGCATTCACCACATACTGCTGGAGGCGAAGCCCACCTTGGTGATTCGCGACGATGACATCGACGCCGGCCGTTTCCAGGGAACTCCCACGTTATCCACCACCGAACTGTATGCCAAATCCCTCCAGCTGGCCGGCTCCAATCTGCTCTCAGAGGAGATGCTGCGCGGTGGCAACGACCACATCGCCATCGT	3	2 Base Changes	0	0
CTGGCCATCTGGAAGGCTGGCGGCACGTATTTGCCCATCGATCCCAGCTTCCCGGCGAATCGCATTCACCACATACTGCTGGAGGCGAAGCCCACCTTGGTGATTCGCGACGATGACATCGACGCCGGCCGTTTCCAGGGAACTCCCA-------------CGAACTGTATGCCAAATCCCTCCAGCTGGCCGGCTCCAATCTGCTCTCAGAGGAGATGCTGCGCGGTGGCAACGACCACATCGCCATCGT	3	Deletion	0	-13
CTGGCCATCTGGAAGGCTGGCGGCGCATATTTGCCCATCGATCCCAGCTTCCCGGCGAATCGCATTCACCACATACTGCTGGAGGCGAAGCCCACCTTGGTGATTCGCGACGATGACATCGACGCCGGCCGTTTCCAGGGAACTCCCA-------------CGAACTGTATGCCAAATCCCTCCAGCTGGCCGGCTCCAATCTGCTCTCAGAGGAGATGCTGCGCGGTGGCAACGACCACATCGCCATCGT	3	Deletion	0	-13
CTGGCCATCTGGAAGGCTGGCGGCGCATATTTGCCCATCGATCCCAGCTTCCCGGCGAATCGCATTCACCACATACTGCTGGAGGCGAAGCCCACCTTGGTGATTCGCGACGATGACATCGACGCCGGCCGTTTCCAGGGAACTCCCACGTTATCCACCACCGAACTGTATGCCAAATCCCTCCAGCTGGCCGGCTCCAATCTGCTCTCAGAGGAGATGCTGCGCGGTGGCAACGACCACATCGCCATCGT	3	2 Base Changes	0	0
CTGGCCATCTGGAAGGCTGGCGGCGCGCATTTGCCCATCGATCCCAGCTTCCCGGCGAATCGCATTCACCACATACTGCTGGAGGCGAAGCCCACCTTGGTGATTCGCGACGATGACATCGACGCCGGCCGTTTCCAGGGAACTCCCACccaaactcCCAATCCACCACCGAACTGTATGCCAAATCCCTCCAGCTGGCCGGCTCCAATCTGCTCTCAGAGGAGATGCTGCGCGGTGGCAACGACCACATCGCCATCGT	3	Insertion	0	8
CTGGCCATCTGGAAGGCTGGCGGCGCGTA-TTGCCCATCGATCCCAGCTTCCCGGCGAATCGCATTCACCACATACTGCTGGAGGCGAAGCCCACCTTGGTGATTCGCGACGATGACATCGACGCCGGCCGTTTCCAGGGAACTCCCA-------------CGAACTGTATGCCAAATCCCTCCAGCTGGCCGGCTCCAATCTGCTCTCAGAGGAGATGCTGCGCGGTGGCAACGACCACATCGCCATCGT	3	Deletion	0	-14
CTGGCCATCTGGAAGGCTGGCGGCGCGTACTTGCCCATCGATCCCAGCTTCCCGGCGAATCGCATTCACCACATACTGCTGGAGGCGAAGCCCACCTTGGTGATTCGCGACGATGACATCGACGCCGGCCGTTTCCAGGGAACTC---------CCACCACCGAACTGTATGCCAAATCCCTCCAGCTGGCCGGCTCCAATCTGCTCTCAGAGGAGATGCTGCGCGGTGGCAACGACCACATCGCCATCGT	3	Deletion	0	-9
CTGGCCATCTGGAAGGCTGGCGGCGCGTAGTTGCCCATCGATCCCAGCTTCCCGGCGAATCGCATTCACCACATACTGCTGGAGGCGAAGCCCACCTTGGTGATTCGCGACGATGACATCGACGCCGGCCGTTTCCAGGGAACTCCCACGTTATCCACCACCGAACTGTATGCCAAATCCCTCCAGCTGGCCGGCTCCAATCTGCTCTCAGAGGAGATGCTGCGCGGTGGCAACGACCACATCGCCATCGT	3	2 Base Changes	0	0
CTGGCCATCTGGAAGGCTGGCGGCGCGTATCTGCCCATCGATCCCAGCTTCCCGGCGAATCGCATTCACCACATACTGCTGGAGGCGAAGCCCACCTTGGTGATTCGCGACGATGACATCGACGCCGGCCGTTTCCAGGGAACTCCCA-------------CGAACTGTATGCCAAATCCCTCCAGCTGGCCGGCTCCAATCTGCTCTCAGAGGAGATGCTGCGCGGTGGCAACGACCACATCGCCATCGT	3	Deletion	0	-13
CTGGCCATCTGGAAGGCTGGCGGCGCGTATCTGCCCATCGATCCCAGCTTCCCGGCGAATCGCATTCACCACATACTGCTGGAGGCGAAGCCCACCTTGGTGATTCGCGACGATGACATCGACGCCGGCCGTTTCCAGGGAACTCCCACGTTATCCACCACCGAACTGTATGCCAAATCCCTCCAGCTGGCCGGCTCCAATCTGCTCTCAGAGGAGATGCTGCGCGGTGGCAACGACCACATCGCCATCGT	3	2 Base Changes	0	0
CTGGCCATCTGGAAGGCTGGCGGCGCGTATGTGCCCATCGATCCCAGCTTCCCGGCGAATCGCATTCACCACATACTGCTGGAGGCGAAGCCCACCTTGGTGATTCGCGACGATGACATCGACGCCGGCCGTTTCCAGGGAACTC------------CCACCGAACTGTATGCCAAATCCCTCCAGCTGGCCGGCTCCAATCTGCTCTCAGAGGAGATGCTGCGCGGTGGCACCGACCACATCGCCATCGT	3	Deletion	0	-12
CTGGCCATCTGGAAGGCTGGCGGCGCGTATGTGCCCATCGATCCCAGCTTCCCGGCGAATCGCATTCACCACATACTGCTGGAGGCGAAGCCCACCTTGGTGATTCGCGACGATGACATCGACGCCGGCCGTTTCCAGGGAACTCCCA------CCGaaCCACCGAACTGTATGCCAAATCCCTCCAGCTGGCCGGCTCCAATCTGCTCTCAGAGGAGATGCTGCGCGGTGGCAACGACCACATCGCCATCGT	3	Insertion and Deletion	0	-4
CTGGCCATCTGGAAGGCTGGCGGCGCGTATTCGCCCATCGATCCCAGCTTCCCGGCGAATCGCATTCACCACATACTGCTGGAGGCGAAGCCCACCTTGGTGATTCGCGACGATGACATCGACGCCGGCCGTTTCCAGGGAACTCCCACccaaactcCCAATCCACCACCGAACTGTATGCCAAATCCCTCCAGCTGGCCGGCTCCAATCTGCTCTCAGAGGAGATGCTGCGCGGTGGCAACGACCACATCGCCATCGT	3	Insertion	0	8
CTGGCCATCTGGAAGGCTGGCGGCGCGTATTCGCCCATCGATCCCAGCTTCCCGGCGAATCGCATTCACCACATACTGCTGGAGGCGAAGCCCACCTTGGTGATTCGCGACGATGACATCGACGCCGGCCGTTTCCAGGGAACTCCCACGTTATCCACCACCGAACTGTATGCCAAATCCCTCCAGCTGGCCGGCTCCAATCTGCTCTCAGAGGAGATGCTGCGCGGTGGCAACGACCACATCGCCATCGT	3	2 Base Changes	0	0
CTGGCCATCTGGAAGGCTGGCGGCGCGTATTGGCCCATCGATCCCAGCTTCCCGGCGAATCGCATTCACCACATACTGCTGGAGGCGAAGCCCACCTTGGTGATTCGCGACGATGACATCGACGCCGGCCGTTTCCAGGGAACTCCCA-------------CGAACTGTATGCCAAATCCCTCCAGCTGGCCGGCTCCAATCTGCTCTCAGAGGAGATGCTGCGCGGTGGCAACGACCACATCGCCATCGT	3	Deletion	0	-13
CTGGCCATCTGGAAGGCTGGCGGCGCGTATTTGCACATCGATCCCAGCTTCCCGGCGAATCGCATTCACCACATACTGCTGGAGGCGAAGCCCACCTTGGTGATTCGCGACGATGACATCGACGCCGGCCGTTTCCAGGGAACTC---------CCACCACCGAACTGTATGCCAAATCCCTCCAGCTGGCCGGCTCCAATCTGCTCTCAGAGGAGATGCTGCGCGGTGGCAACGACCACATCGCCATCGT	3	Deletion	0	-9
CTGGCCATCTGGAAGGCTGGCGGCGCGTATTTGCCCACCGATCCCAGCTTCCCGGCGAATCGCATTCACCACATACTGCTGGAGGCGAAGCCCACCTTGGTGATTCGCGACGATGACATCGACGCCGGCCGTTTCCAGGGAACT-------------CCACCGAACTGTATGCCAAATCCCTCCAGCTGGCCGGCTCCAATCTGCTCTCAGAGGAGATGCTGCGCGGTGGCAACGACCACATCGCCATCGT	3	Deletion	0	-13
CTGGCCATCTGGAAGGCTGGCGGCGCGTATTTGCCCACCGATCCCAGCTTCCCGGCGAATCGCATTCACCACATACTGCTGGAGGCGAAGCCCACCTTGGTGATTCGCGACGATGACATCGACGCCGGCCGTTTCCAGGGAACTC---------CCACCACCGAACTGTATGCCAAATCCCTCCAGCTGGCCGGCTCCAATCTGCTCTCAGAGGAGATGCTGCGCGGTGGCAACGACCACATCGCCATCGT	3	Deletion	0	-9
CTGGCCATCTGGAAGGCTGGCGGCGCGTATTTGCCCACCGATCCCAGCTTCCCGGCGAATCGCATTCACCACATACTGCTGGAGGCGAAGCCCACCTTGGTGATTCGCGACGATGACATCGACGCCGGCCGTTTCCAGGGAACTCCCA-------------CGAACTGTATGCCAAATCCCTCCAGCTGGCCGGCTCCAATCTGCTCTCAGAGGAGATGCTGCGCGGTGGCAACGACCACATCGCCATCGT	3	Deletion	0	-13
CTGGCCATCTGGAAGGCTGGCGGCGCGTATTTGCCCATCGAACCCAGCTTCCCGGCGAATCGCATTCACCACATACTGCTGGAGGCGAAGCCCACCTTGGTGATTCGCGACGATGACATCGACGCCGGCCGTTTCCAGGGAACTCCCA-------------CGAACTGTATGCCAAATCCCTCCAGCTGGCCGGCTCCAATCTGCTCTCAGAGGAGATGCTGCGCGGTGGCAACGACCACATCGCCATCGT	3	Deletion	0	-13
CTGGCCATCTGGAAGGCTGGCGGCGCGTATTTGCCCATCGAT-CCAGCTTCCCGGCGAATCGCATTCACCACATACTGCTGGAGGCGAAGCCCACCTTGGTGATTCGCGACGATGACATCGACGCCGGCCGTTTCCAGGGAACTC------------CCACCGAACTGTATGCCAAATCCCTCCAGCTGGCCGGCTCCAATCTGCTCTCAGAGGAGATGCTGCGCGGTGGCAACGACCACATCGCCATCGT	3	Deletion	0	-13
CTGGCCATCTGGAAGGCTGGCGGCGCGTATTTGCCCATCGATCACAGCTTCCCGGCGAATCGCATTCACCACATACTGCTGGAGGCGAAGCCCACCTTGGTGATTCGCGACGATGACATCGACGCCGGCCGTTTCCAGGGAACTC---------CCACCACCGAACTGTATGCCAAATCCCTCCAGCTGGCCGGCTCCAATCTGCTCTCAGAGGAGATGCTGCGCGGTGGCAACGACCACATCGCCATCGT	3	Deletion	0	-9
CTGGCCATCTGGAAGGCTGGCGGCGCGTATTTGCCCATCGATCACAGCTTCCCGGCGAATCGCATTCACCACATACTGCTGGAGGCGAAGCCCACCTTGGTGATTCGCGACGATGACATCGACGCCGGCCGTTTCCAGGGAACTCCCA-------------CGAACTGTATGCCAAATCCCTCCAGCTGGCCGGCTCCAATCTGCTCTCAGAGGAGATGCTGCGCGGTGGCAACGACCACATCGCCATCGT	3	Deletion	0	-13
CTGGCCATCTGGAAGGCTGGCGGCGCGTATTTGCCCATCGATCCAAGCTTCCCGGCGAATCGCATTCACCACATACTGCTGGAGGCGAAGCCCACCTTGGTGATTCGCGACGATGACATCGACGCCGGCCGTTTCCAGGGAACT-------------CCACCGAACTGTATGCCAAATCCCTCCAGCTGGCCGGCTCCAATCTGCTCTCAGAGGAGATGCTGCGCGGTGGCAACGACCACATCGCCATCGT	3	Deletion	0	-13
CTGGCCATCTGGAAGGCTGGCGGCGCGTATTTGCCCATCGATCCCAACTTCCCGGCGAATCGCATTCACCACATACTGCTGGAGGCGAAGCCCACCTTGGTGATTCGCGACGATGACATCGACGCCGGCCGTTTCCAGGGAACTC---------CCACCACCGAACTGTATGCCAAATCCCTCCAGCTGGCCGGCTCCAATCTGCTCTCAGAGGAGATGCTGCGCGGTGGCAACGACCACATCGCCATCGT	3	Deletion	0	-9
CTGGCCATCTGGAAGGCTGGCGGCGCGTATTTGCCCATCGATCCCAACTTCCCGGCGAATCGCATTCACCACATACTGCTGGAGGCGAAGCCCACCTTGGTGATTCGCGACGATGACATCGACGCCGGCCGTTTCCAGGGAACTCCCA-------------CGAACTGTATGCCAAATCCCTCCAGCTGGCCGGCTCCAATCTGCTCTCAGAGGAGATGCTGCGCGGTGGCAACGACCACATCGCCATCGT	3	Deletion	0	-13
CTGGCCATCTGGAAGGCTGGCGGCGCGTATTTGCCCATCGATCCCAGCCTCCCGGCGAATCGCATTCACCACATACTGCTGGAGGCGAAGCCCACCTTGGTGATTCGCGACGATGACATCGACGCCGGCCGTTTCCAGGGAACTCCCACCgaactgTActA-----CACCGAACTGTATGCCAAATCCCTCCAGCTGGCCGGCTCCAATCTGCTCTCAGAGGAGATGCTGCGCGGTGGCAACGACCACATCGCCATCGT	3	Insertion and Deletion	0	3
CTGGCCATCTGGAAGGCTGGCGGCGCGTATTTGCCCATCGATCCCAGCGTCCCGGCGAATCGCATTCACCACATACTGCTGGAGGCGAAGCCCACCTTGGTGATTCGCGACGATGACATCGACGCCGGCCGTTTCCAGGGAACTCCCA------CCGaaCCACCGAACTGTATGCCAAATCCCTCCAGCTGGCCGGCTCCAATCTGCTCTCAGAGGAGATGCTGCGCGGTGGCAACGACCACATCGCCATCGT	3	Insertion and Deletion	0	-4
CTGGCCATCTGGAAGGCTGGCGGCGCGTATTTGCCCATCGATCCCAGCGTCCCGGCGAATCGCATTCACCACATACTGCTGGAGGCGAAGCCCACCTTGGTGATTCGCGACGATGACATCGACGCCGGCCGTTTCCAGGGAACTCCCACccaaactcCCAATCCACCACCGAACTGTATGCCAAATCCCTCCAGCTGGCCGGCTCCAATCTGCTCTCAGAGGAGATGCTGCGCGGTGGCAACGACCACATCGCCATCGT	3	Insertion	0	8
CTGGCCATCTGGAAGGCTGGCGGCGCGTATTTGCCCATCGATCCCAGCGTCCCGGCGAATCGCATTCACCACATACTGCTGGAGGCGAAGCCCACCTTGGTGATTCGCGACGATGACATCGACGCCGGCCGTTTCCAGGGACCTC------------CCACCGAACTGTATGCCAAATCCCTCCAGCTGGCCGGCTCCAATCTGCTCTCAGAGGAGATGCTGCGCGGTGGCAACGACCACATCGCCATCGT	3	Deletion	0	-12
CTGGCCATCTGGAAGGCTGGCGGCGCGTATTTGCCCATCGATCCCAGCTACCCGGCGAATCGCATTCACCACATACTGCTGGAGGCGAAGCCCACCTTGGTGATTCGCGACGATGACATCGACGCCGGCCGTTTCCAGGGAACTC---------CCACCACCGAACTGTATGCCAAATCCCTCCAGCTGGCCGGCTCCAATCTGCTCTCAGAGGAGATGCTGCGCGGTGGCAACGACCACATCGCCATCGT	3	Deletion	0	-9
CTGGCCATCTGGAAGGCTGGCGGCGCGTATTTGCCCATCGATCCCAGCTACCCGGCGAATCGCATTCACCACATACTGCTGGAGGCGAAGCCCACCTTGGTGATTCGCGACGATGACATCGACGCCGGCCGTTTCCAGGGAACTCCCA-------------CGAACTGTATGCCAAATCCCTCCAGCTGGCCGGCTCCAATCTGCTCTCAGAGGAGATGCTGCGCGGTGGCAACGACCACATCGCCATCGT	3	Deletion	0	-13
CTGGCCATCTGGAAGGCTGGCGGCGCGTATTTGCCCATCGATCCCAGCTACCCGGCGAATCGCATTCACCACATACTGCTGGAGGCGAAGCCCACCTTGGTGATTCGCGACGATGACATCGACGCCGGCCGTTTCCAGGGAACTCCCACccaaactcCCAATCCACCACCGAACTGTATGCCAAATCCCTCCAGCTGGCCGGCTCCAATCTGCTCTCAGAGGAGATGCTGCGCGGTGGCAACGACCACATCGCCATCGT	3	Insertion	0	8
CTGGCCATCTGGAAGGCTGGCGGCGCGTATTTGCCCATCGATCCCAGCTCCCCGGCGAATCGCATTCACCACATACTGCTGGAGGCGAAGCCCACCTTGGTGATTCGCGACGATGACATCGACGCCGGCCGTTTCCAGGGAACTCCCA------CCGaaCCACCGAACTGTATGCCAAATCCCTCCAGCTGGCCGGCTCCAATCTGCTCTCAGAGGAGATGCTGCGCGGTGGCAACGACCACATCGCCATCGT	3	Insertion and Deletion	0	-4
CTGGCCATCTGGAAGGCTGGCGGCGCGTATTTGCCCATCGATCCCAGCTGCCCGGCGAATCGCATTCACCACATACTGCTGGAGGCGAAGCCCACCTTGGTGATTCGCGACGATGACATCGACGCCGGCCGTTTCCAGGGAACTCCCA-------------CGAACTGTATGCCAAATCCCTCCAGCTGGCCGGCTCCAATCTGCTCTCAGAGGAGATGCTGCGCGGTGGCAACGACCACATCGCCATCGT	3	Deletion	0	-13
CTGGCCATCTGGAAGGCTGGCGGCGCGTATTTGCCCATCGATCCCAGCTTCCCGACGAATCGCATTCACCACATACTGCTGGAGGCGAAGCCCACCTTGGTGATTCGCGACGATGACATCGACGCCGGCCGTTTCCAGGGAACT-------------CCACCGAACTGTATGCCAAATCCCTCCAGCTGGCCGGCTCCAATCTGCTCTCAGAGGAGATGCTGCGCGGTGGCAACGACCACATCGCCATCGT	3	Deletion	0	-13
CTGGCCATCTGGAAGGCTGGCGGCGCGTATTTGCCCATCGATCCCAGCTTCCCGACGAATCGCATTCACCACATACTGCTGGAGGCGAAGCCCACCTTGGTGATTCGCGACGATGACATCGACGCCGGCCGTTTCCAGGGAACTC---------CCACCACCGAACTGTATGCCAAATCCCTCCAGCTGGCCGGCTCCAATCTGCTCTCAGAGGAGATGCTGCGCGGTGGCAACGACCACATCGCCATCGT	3	Deletion	0	-9
CTGGCCATCTGGAAGGCTGGCGGCGCGTATTTGCCCATCGATCCCAGCTTCCCGGAGAATCGCATTCACCACATACTGCTGGAGGCGAAGCCCACCTTGGTGATTCGCGACGATGACATCGACGCCGGCCGTTTCCAGGGAACT-------------CCACCGAACTGTATGCCAAATCCCTCCAGCTGGCCGGCTCCAATCTGCTCTCAGAGGAGATGCTGCGCGGTGGCAACGACCACATCGCCATCGT	3	Deletion	0	-13
CTGGCCATCTGGAAGGCTGGCGGCGCGTATTTGCCCATCGATCCCAGCTTCCCGGCGAAACGCATTCACCACATACTGCTGGAGGCGAAGCCCACCTTGGTGATTCGCGACGATGACATCGACGCCGGCCGTTTCCAGGGAACTCCCACccaaactcCCAATCCACCACCGAACTGTATGCCAAATCCCTCCAGCTGGCCGGCTCCAATCTGCTCTCAGAGGAGATGCTGCGCGGTGGCAACGACCACATCGCCATCGT	3	Insertion	0	8
CTGGCCATCTGGAAGGCTGGCGGCGCGTATTTGCCCATCGATCCCAGCTTCCCGGCGAACCGCATTCACCACATACTGCTGGAGGCGAAGCCCACCTTGGTGATTCGCGACGATGACATCGACGCCGGCCGTAGCCAGGGAACTC------------CCACCGAACTGTATGCCAAATCCCTCCAGCTGGCCGGCTCCAATCTGCTCTCAGAGGAGATGCTGCGCGGTGGCAACGACCACATCGCCATCGT	3	Deletion	0	-12
CTGGCCATCTGGAAGGCTGGCGGCGCGTATTTGCCCATCGATCCCAGCTTCCCGGCGAACCGCATTCACCACATACTGCTGGAGGCGAAGCCCACCTTGGTGATTCGCGACGATGACATCGACGCCGGCCGTTTCCAGGGAACT-------------CCACCGAACTGTATGCCAAATCCCTCCAGCTGGCCGGCTCCAATCTGCTCTCAGAGGAGATGCTGCGCGGTGGCAACGACCACATCGCCATCGT	3	Deletion	0	-13
CTGGCCATCTGGAAGGCTGGCGGCGCGTATTTGCCCATCGATCCCAGCTTCCCGGCGAATCACATTCACCACATACTGCTGGAGGCGAAGCCCACCTTGGTGATTCGCGACGATGACATCGACGCCGGCCGTTTCCAGGGAACTCCCA-------------CGAACTGTATGCCAAATCCCTCCAGCTGGCCGGCTCCAATCTGCTCTCAGAGGAGATGCTGCGCGGTGGCAACGACCACATCGCCATCGT	3	Deletion	0	-13
CTGGCCATCTGGAAGGCTGGCGGCGCGTATTTGCCCATCGATCCCAGCTTCCCGGCGAATCCCATTCACCACATACTGCTGGAGGCGAAGCCCACCTTGGTGATTCGCGACGATGACATCGACGCCGGCCGTTTCCAGGGAACTCCCA-------------CGAACTGTATGCCAAATCCCTCCAGCTGGCCGGCTCCAATCTGCTCTCAGAGGAGATGCTGCGCGGTGGCAACGACCACATCGCCATCGT	3	Deletion	0	-13
CTGGCCATCTGGAAGGCTGGCGGCGCGTATTTGCCCATCGATCCCAGCTTCCCGGCGAATCGCAATCACCACATACTGCTGGAGGCGAAGCCCACCTTGGTGATTCGCGACGATGACATCGACGCCGGCCGTTTCCAGGGAACTCCCA-------------CGAACTGTATGCCAAATCCCTCCAGCTGGCCGGCTCCAATCTGCTCTCAGAGGAGATGCTGCGCGGTGGCAACGACCACATCGCCATCGT	3	Deletion	0	-13
CTGGCCATCTGGAAGGCTGGCGGCGCGTATTTGCCCATCGATCCCAGCTTCCCGGCGAATCGCACTCACCACATACTGCTGGAGGCGAAGCCCACCTTGGTGATTCGCGACGATGACATCGACGCCGGCCGTTTCCAGGGAACTC---------CCACCACCGAACTGTATGCCAAATCCCTCCAGCTGGCCGGCTCCAATCTGCTCTCAGAGGAGATGCTGCGCGGTGGCAACGACCACATCGCCATCGT	3	Deletion	0	-9
CTGGCCATCTGGAAGGCTGGCGGCGCGTATTTGCCCATCGATCCCAGCTTCCCGGCGAATCGCAGTCACCACATACTGCTGGAGGCGAAGCCCACCTTGGTGATTCGCGACGATGACATCGACGCCGGCCGTTTCCAGGGAACTCCCAGG-------GAACCGAACTGTATGCCAAATCCCTCCAGCTGGCCGGCTCCAATCTGCTCTCAGAGGAGATGCTGCGCGGTGGCAACGACCACATCGCCATCGT	3	Deletion	0	-7
CTGGCCATCTGGAAGGCTGGCGGCGCGTATTTGCCCATCGATCCCAGCTTCCCGGCGAATCGCATTCACCACATACAGCTGGAGGCGAAGCCCACCTTGGTGATTCGCGACGATGACATCGACGCCGGCCGTTTCCAGGGAACTCCCAGG-------GAACCGAACTGTATGCCAAATCCCTCCAGCTGGCCGGCTCCAATCTGCTCTCAGAGGAGATGCTGCGCGGTGGCAACGACCACATCGCCATCGT	3	Deletion	0	-7
CTGGCCATCTGGAAGGCTGGCGGCGCGTATTTGCCCATCGATCCCAGCTTCCCGGCGAATCGCATTCACCACATACCGCTGGAGGCGAAGCCCACCTTGGTGATTCGCGACGATGACATCGACGCCGGCCGTTTCCAGGGAACTCCCAGG-------GAACCGAACTGTATGCCAAATCCCTCCAGCTGGCCGGCTCCAATCTGCTCTCAGAGGAGATGCTGCGCGGTGGCAACGACCACATCGCCATCGT	3	Deletion	0	-7
CTGGCCATCTGGAAGGCTGGCGGCGCGTATTTGCCCATCGATCCCAGCTTCCCGGCGAATCGCATTCACCACATACTACTGGAGGCGAAGCCCACCTTGGTGATTCGCGACGATGACATCGACGCCGGCCGTTTCCAGGGAACT-------------CCACCGAACTGTATGCCAAATCCCTCCAGCTGGCCGGCTCCAATCTGCTCTCAGAGGAGATGCTGCGCGGTGGCAACGACCACATCGCCATCGT	3	Deletion	0	-13
CTGGCCATCTGGAAGGCTGGCGGCGCGTATTTGCCCATCGATCCCAGCTTCCCGGCGAATCGCATTCACCACATACTACTGGAGGCGAAGCCCACCTTGGTGATTCGCGACGATGACATCGACGCCGGCCGTTTCCAGGGAACTC---------CCACCACCGAACTGTATGCCAAATCCCTCCAGCTGGCCGGCTCCAATCTGCTCTCAGAGGAGATGCTGCGCGGTGGCAACGACCACATCGCCATCGT	3	Deletion	0	-9
CTGGCCATCTGGAAGGCTGGCGGCGCGTATTTGCCCATCGATCCCAGCTTCCCGGCGAATCGCATTCACCACATACTGCTAGAGGCGAAGCCCACCTTGGTGATTCGCGACGATGACATCGACGCCGGCCGTTTCCAGGGAACTCCCACccaaactcCCAATCCACCACCGAACTGTATGCCAAATCCCTCCAGCTGGCCGGCTCCAATCTGCTCTCAGAGGAGATGCTGCGCGGTGGCAACGACCACATCGCCATCGT	3	Insertion	0	8
CTGGCCATCTGGAAGGCTGGCGGCGCGTATTTGCCCATCGATCCCAGCTTCCCGGCGAATCGCATTCACCACATACTGCTGGAGGCCAAGCCCACCTTGGTGATTCGCGACGATGACATCGACGCCGGCCGTTTCCAGGGAACTC------------CCACCGAACTGTATGCCAAATCCCTCCAGCTGGCCGGCTCCAATCTGCTCTCAGAGGAGATGCTGCGCGGTGGCAACGACCACATCGCCATCGT	3	Deletion	0	-12
CTGGCCATCTGGAAGGCTGGCGGCGCGTATTTGCCCATCGATCCCAGCTTCCCGGCGAATCGCATTCACCACATACTGCTGGAGGCGAAACCCACCTTGGTGATTCGCGACGATGACATCGACGCCGGCCGTTTCCAGGGAACTCCCAGG-------GAACCGAACTGTATGCCAAATCCCTCCAGCTGGCCGGCTCCAATCTGCTCTCAGAGGAGATGCTGCGCGGTGGCAACGACCACATCGCCATCGT	3	Deletion	0	-7
CTGGCCATCTGGAAGGCTGGCGGCGCGTATTTGCCCATCGATCCCAGCTTCCCGGCGAATCGCATTCACCACATACTGCTGGAGGCGAAGACCACCTTGGTGATTCGCGACGATGACATCGACGCCGGCCGTTTCCAGGGAACTC------------CCACCGAACTGTATGCCAAATCACTCCAGCTGGCCGGCTCCAATCTGCTCTCAGAGGAGATGCTGCGCGGTGGCAACGACCACATCGCCATCGT	3	Deletion	0	-12
CTGGCCATCTGGAAGGCTGGCGGCGCGTATTTGCCCATCGATCCCAGCTTCCCGGCGAATCGCATTCACCACATACTGCTGGAGGCGAAGCCCACCCTGGTGATTCGCGACGATGACATCGACGCCGGCCGTTTCCAGGGAACTCCCA-------------CGAACTGTATGCCAAATCCCTCCAGCTGGCCGGCTCCAATCTGCTCTCAGAGGAGATGCTGCGCGGTGGCAACGACCACATCGCCATCGT	3	Deletion	0	-13
CTGGCCATCTGGAAGGCTGGCGGCGCGTATTTGCCCATCGATCCCAGCTTCCCGGCGAATCGCATTCACCACATACTGCTGGAGGCGAAGCCCACCCTGGTGATTCGCGACGATGACATCGACGCCGGCCGTTTCCAGGGAACTCCCA------CCGaaCCACCGAACTGTATGCCAAATCCCTCCAGCTGGCCGGCTCCAATCTGCTCTCAGAGGAGATGCTGCGCGGTGGCAACGACCACATCGCCATCGT	3	Insertion and Deletion	0	-4
CTGGCCATCTGGAAGGCTGGCGGCGCGTATTTGCCCATCGATCCCAGCTTCCCGGCGAATCGCATTCACCACATACTGCTGGAGGCGAAGCCCACCGTGGTGATTCGCGACGATGACATCGACGCCGGCCGTTTCCAGGGAACT-------------CCACCGAACTGTATGCCAAATCCCTCCAGCTGGCCGGCTCCAATCTGCTCTCAGAGGAGATGCTGCGCGGTGGCAACGACCACATCGCCATCGT	3	Deletion	0	-13
CTGGCCATCTGGAAGGCTGGCGGCGCGTATTTGCCCATCGATCCCAGCTTCCCGGCGAATCGCATTCACCACATACTGCTGGAGGCGAAGCCCACCTAGGTGATTCGCGACGATGACATCGACGCCGGCCGTTTCCAGGGAACTC---------CCACCACCGAACTGTATGCCAAATCCCTCCAGCTGGCCGGCTCCAATCTGCTCTCAGAGGAGATGCTGCGCGGTGGCAACGACCACATCGCCATCGT	3	Deletion	0	-9
CTGGCCATCTGGAAGGCTGGCGGCGCGTATTTGCCCATCGATCCCAGCTTCCCGGCGAATCGCATTCACCACATACTGCTGGAGGCGAAGCCCACCTCGGTGATTCGCGACGATGACATCGACGCCGGCCGTTTCCAGGGAACTCCCACGTTATCCACCACCGAACTGTATGCCAAATCCCTCCAGCTGGCCGGCTCCAATCTGCTCTCAGAGGAGATGCTGCGCGGTGGCAACGACCACATCGCCATCGT	3	2 Base Changes	0	0
CTGGCCATCTGGAAGGCTGGCGGCGCGTATTTGCCCATCGATCCCAGCTTCCCGGCGAATCGCATTCACCACATACTGCTGGAGGCGAAGCCCACCTCGGTGATTCGCGACGATGACATCGACGCCGGCCGTTTCCAGGGAACTCCCAGG-------GAACCGAACTGTATGCCAAATCCCTCCAGCTGGCCGGCTCCAATCTGCTCTCAGAGGAGATGCTGCGCGGTGGCAACGACCACATCGCCATCGT	3	Deletion	0	-7
CTGGCCATCTGGAAGGCTGGCGGCGCGTATTTGCCCATCGATCCCAGCTTCCCGGCGAATCGCATTCACCACATACTGCTGGAGGCGAAGCCCACCTTCGTGATTCGCGACGATGACATCGACGCCGGCCGTTTCCAGGGAACTCCCA-------------CGAACTGTATGCCAAATCCCTCCAGCTGGCCGGCTCCAATCTGCTCTCAGAGGAGATGCTGCGCGGTGGCAACGACCACATCGCCATCGT	3	Deletion	0	-13
CTGGCCATCTGGAAGGCTGGCGGCGCGTATTTGCCCATCGATCCCAGCTTCCCGGCGAATCGCATTCACCACATACTGCTGGAGGCGAAGCCCACCTTGATGATTCGCGACGATGACATCGACGCCGGCCGTTTCCAGGGAACT-------------CCACCGAACTGTATGCCAAATCCCTCCAGCTGGCCGGCTCCAATCTGCTCTCAGAGGAGATGCTGCGCGGTGGCAACGACCACATCGCCATCGT	3	Deletion	0	-13
CTGGCCATCTGGAAGGCTGGCGGCGCGTATTTGCCCATCGATCCCAGCTTCCCGGCGAATCGCATTCACCACATACTGCTGGAGGCGAAGCCCACCTTGGAGATTCGCGACGATGACATCGACGCCGGCCGTTTCCAGGGAACTCCCA-------------CGAACTGTATGCCAAATCCCTCCAGCTGGCCGGCTCCAATCTGCTCTCAGAGGAGATGCTGCGCGGTGGCAACGACCACATCGCCATCGT	3	Deletion	0	-13
CTGGCCATCTGGAAGGCTGGCGGCGCGTATTTGCCCATCGATCCCAGCTTCCCGGCGAATCGCATTCACCACATACTGCTGGAGGCGAAGCCCACCTTGGAGATTCGCGACGATGACATCGACGCCGGCCGTTTCCAGGGAACTCCCA------CCGaaCCACCGAACTGTATGCCAAATCCCTCCAGCTGGCCGGCTCCAATCTGCTCTCAGAGGAGATGCTGCGCGGTGGCAACGACCACATCGCCATCGT	3	Insertion and Deletion	0	-4
CTGGCCATCTGGAAGGCTGGCGGCGCGTATTTGCCCATCGATCCCAGCTTCCCGGCGAATCGCATTCACCACATACTGCTGGAGGCGAAGCCCACCTTGGCGATTCGCGACGATGACATCGACGCCGGCCGTTTCCAGGGAACTC---------CCACCACCGAACTGTATGCCAAATCCCTCCAGCTGGCCGGCTCCAATCTGCTCTCAGAGGAGATGCTGCGCGGTGGCAACGACCACATCGCCATCGT	3	Deletion	0	-9
CTGGCCATCTGGAAGGCTGGCGGCGCGTATTTGCCCATCGATCCCAGCTTCCCGGCGAATCGCATTCACCACATACTGCTGGAGGCGAAGCCCACCTTGGCGATTCGCGACGATGACATCGACGCCGGCCGTTTCCAGGGAACTCCCACGTTATCCACCACCGAACTGTATGCCAAATCCCTCCAGCTGGCCGGCTCCAATCTGCTCTCAGAGGAGATGCTGCGCGGTGGCAACGACCACATCGCCATCGT	3	2 Base Changes	0	0
CTGGCCATCTGGAAGGCTGGCGGCGCGTATTTGCCCATCGATCCCAGCTTCCCGGCGAATCGCATTCACCACATACTGCTGGAGGCGAAGCCCACCTTGGTAATTCGCGACGATGACATCGACGCCGGCCGTTTCCAGGGAACTCCCA-------------CGAACTGTATGCCAAATCCCTCCAGCTGGCCGGCTCCAATCTGCTCTCAGAGGAGATGCTGCGCGGTGGCAACGACCACATCGCCATCGT	3	Deletion	0	-13
CTGGCCATCTGGAAGGCTGGCGGCGCGTATTTGCCCATCGATCCCAGCTTCCCGGCGAATCGCATTCACCACATACTGCTGGAGGCGAAGCCCACCTTGGTGACTCGCGACGATGACATCGACGCCGGCCGTTTCCAGGGAACTCCCA-------------CGAACTGTATGCCAAATCCCTCCAGCTGGCCGGCTCCAATCTGCTCTCAGAGGAGATGCTGCGCGGTGGCAACGACCACATCGCCATCGT	3	Deletion	0	-13
CTGGCCATCTGGAAGGCTGGCGGCGCGTATTTGCCCATCGATCCCAGCTTCCCGGCGAATCGCATTCACCACATACTGCTGGAGGCGAAGCCCACCTTGGTGAGTCGCGACGATGACATCGACGCCGGCCGTTTCCAGGGAACTC------------CCACCGAACTGTATGCCAAATCCCTCCAGCTGGCCGGCTCCAATCTGCTCTCAGAGGAGATGCTGCGCGGTGGCCACGACCACATCGCCATCGT	3	Deletion	0	-12
CTGGCCATCTGGAAGGCTGGCGGCGCGTATTTGCCCATCGATCCCAGCTTCCCGGCGAATCGCATTCACCACATACTGCTGGAGGCGAAGCCCACCTTGGTGAGTCGCGACGATGACATCGACGCCGGCCGTTTCCAGGGAACTC------------CCACCGAACTGTATGCCAAATCCCTCCAGCTGGCCGGCTCCACTCTGCTCTCAGAGGAGATGCTGCGCGGTGGCAACGACCACATCGCCATCGT	3	Deletion	0	-12
CTGGCCATCTGGAAGGCTGGCGGCGCGTATTTGCCCATCGATCCCAGCTTCCCGGCGAATCGCATTCACCACATACTGCTGGAGGCGAAGCCCACCTTGGTGAGTCGCGACGATGACATCGACGCCGGCCGTTTCCAGGGAACTCCCACGTTATCCACCACCGAACTGTATGCCAAATCCCTCCAGCTGGCCGGCTCCAATCTGCTCTCAGAGGAGATGCTGCGCGGTGGCAACGACCACATCGCCATCGT	3	2 Base Changes	0	0
CTGGCCATCTGGAAGGCTGGCGGCGCGTATTTGCCCATCGATCCCAGCTTCCCGGCGAATCGCATTCACCACATACTGCTGGAGGCGAAGCCCACCTTGGTGATACGCGACGATGACATCGACGCCGGCCGTTTCCAGGGAACTCCCA-------------CGAACTGTATGCCAAATCCCTCCAGCTGGCCGGCTCCAATCTGCTCTCAGAGGAGATGCTGCGCGGTGGCAACGACCACATCGCCATCGT	3	Deletion	0	-13
CTGGCCATCTGGAAGGCTGGCGGCGCGTATTTGCCCATCGATCCCAGCTTCCCGGCGAATCGCATTCACCACATACTGCTGGAGGCGAAGCCCACCTTGGTGATCCGCGACGATGACATCGACGCCGGCCGTTTCCAGGGAACTC------------CCACCGAACTGTATGCCAAATCCCTCCAGCTGGCCGGCTCCAATCTGCTCTCAGGGGAGATGCTGCGCGGTGGCAACGACCACATCGCCATCGT	3	Deletion	0	-12
CTGGCCATCTGGAAGGCTGGCGGCGCGTATTTGCCCATCGATCCCAGCTTCCCGGCGAATCGCATTCACCACATACTGCTGGAGGCGAAGCCCACCTTGGTGATCCGCGACGATGACATCGACGCCGGCCGTTTCCAGGGAACTCCCA-------------CGAACTGTATGCCAAATCCCTCCAGCTGGCCGGCTCCAATCTGCTCTCAGAGGAGATGCTGCGCGGTGGCAACGACCACATCGCCATCGT	3	Deletion	0	-13
CTGGCCATCTGGAAGGCTGGCGGCGCGTATTTGCCCATCGATCCCAGCTTCCCGGCGAATCGCATTCACCACATACTGCTGGAGGCGAAGCCCACCTTGGTGATTCGCGACAATGACATCGACGCCGGCCGTTTCCAGGGAACTCCCA-------------CGAACTGTATGCCAAATCCCTCCAGCTGGCCGGCTCCAATCTGCTCTCAGAGGAGATGCTGCGCGGTGGCAACGACCACATCGCCATCGT	3	Deletion	0	-13
CTGGCCATCTGGAAGGCTGGCGGCGCGTATTTGCCCATCGATCCCAGCTTCCCGGCGAATCGCATTCACCACATACTGCTGGAGGCGAAGCCCACCTTGGTGATTCGCGACCATGACATCGACGCCGGCCGTTTCCAGGGAACTC------------CCACCGAACTGTATGCCAAATCCCTCCAGCTGGCCGGCTCCAATCTGCTCTCAGAGGAGATGCTGCGCGGTGGCAACGACCACATCGCCATCGT	3	Deletion	0	-12
CTGGCCATCTGGAAGGCTGGCGGCGCGTATTTGCCCATCGATCCCAGCTTCCCGGCGAATCGCATTCACCACATACTGCTGGAGGCGAAGCCCACCTTGGTGATTCGCGACGATCACATCGACGCCGGCCGTTTCCAGGGAACTC------------CCACCGAACTGTATGCCAAATCCCTCCAGCTGGCCGGCTCCAATCTGCTCTCAGAGGAGATGCTGCGCGGTGGCAACGACCACATCGCCATCGT	3	Deletion	0	-12
CTGGCCATCTGGAAGGCTGGCGGCGCGTATTTGCCCATCGATCCCAGCTTCCCGGCGAATCGCATTCACCACATACTGCTGGAGGCGAAGCCCACCTTGGTGATTCGCGACGATGACACCGACGCCGGCCGTTTCCAGGGAACT-------------CCACCGAACTGTATGCCAAATCCCTCCAGCTGGCCGGCTCCAATCTGCTCTCAGAGGAGATGCTGCGCGGTGGCAACGACCACATCGCCATCGT	3	Deletion	0	-13
CTGGCCATCTGGAAGGCTGGCGGCGCGTATTTGCCCATCGATCCCAGCTTCCCGGCGAATCGCATTCACCACATACTGCTGGAGGCGAAGCCCACCTTGGTGATTCGCGACGATGACACCGACGCCGGCCGTTTCCAGGGAACTCCCACGTTATCCACCACCGAACTGTATGCCAAATCCCTCCAGCTGGCCGGCTCCAATCTGCTCTCAGAGGAGATGCTGCGCGGTGGCAACGACCACATCGCCATCGT	3	2 Base Changes	0	0
CTGGCCATCTGGAAGGCTGGCGGCGCGTATTTGCCCATCGATCCCAGCTTCCCGGCGAATCGCATTCACCACATACTGCTGGAGGCGAAGCCCACCTTGGTGATTCGCGACGATGACAGCGACGCCGGCCGTTTCCAGGGAACTCCCA-------------CGAACTGTATGCCAAATCCCTCCAGCTGGCCGGCTCCAATCTGCTCTCAGAGGAGATGCTGCGCGGTGGCAACGACCACATCGCCATCGT	3	Deletion	0	-13
CTGGCCATCTGGAAGGCTGGCGGCGCGTATTTGCCCATCGATCCCAGCTTCCCGGCGAATCGCATTCACCACATACTGCTGGAGGCGAAGCCCACCTTGGTGATTCGCGACGATGACATCAACGCCGGCCGTTTCCAGGGAACTCCCA-------------CGAACTGTATGCCAAATCCCTCCAGCTGGCCGGCTCCAATCTGCTCTCAGAGGAGATGCTGCGCGGTGGCAACGACCACATCGCCATCGT	3	Deletion	0	-13
CTGGCCATCTGGAAGGCTGGCGGCGCGTATTTGCCCATCGATCCCAGCTTCCCGGCGAATCGCATTCACCACATACTGCTGGAGGCGAAGCCCACCTTGGTGATTCGCGACGATGACATCCACGCCGGCCGTTTCCAGGGAACTC------------CCACCGAACTGTATGCCAAATCCCTCCAGCTGGCCGGCTCCAATCTGCTCTCAGAGGAGATGCTGCGCGGTGGCAACGACCACATCGCCATCGT	3	Deletion	0	-12
CTGGCCATCTGGAAGGCTGGCGGCGCGTATTTGCCCATCGATCCCAGCTTCCCGGCGAATCGCATTCACCACATACTGCTGGAGGCGAAGCCCACCTTGGTGATTCGCGACGATGACATCGACACCGGCCGTTTCCAGGGAACTCCCACGTTATCCACCACCGAACTGTATGCCAAATCCCTCCAGCTGGCCGGCTCCAATCTGCTCTCAGAGGAGATGCTGCGCGGTGGCAACGACCACATCGCCATCGT	3	2 Base Changes	0	0
CTGGCCATCTGGAAGGCTGGCGGCGCGTATTTGCCCATCGATCCCAGCTTCCCGGCGAATCGCATTCACCACATACTGCTGGAGGCGAAGCCCACCTTGGTGATTCGCGACGATGACATCGACGACGGCCGTTTCCAGGGAACTCCCACCgaactgTActA-----CACCGAACTGTATGCCAAATCCCTCCAGCTGGCCGGCTCCAATCTGCTCTCAGAGGAGATGCTGCGCGGTGGCAACGACCACATCGCCATCGT	3	Insertion and Deletion	0	3
CTGGCCATCTGGAAGGCTGGCGGCGCGTATTTGCCCATCGATCCCAGCTTCCCGGCGAATCGCATTCACCACATACTGCTGGAGGCGAAGCCCACCTTGGTGATTCGCGACGATGACATCGACGCCAGCCGTTTCCAGGGAACT-------------CCACCGAACTGTATGCCAAATCCCTCCAGCTGGCCGGCTCCAATCTGCTCTCAGAGGAGATGCTGCGCGGTGGCAACGACCACATCGCCATCGT	3	Deletion	0	-13
CTGGCCATCTGGAAGGCTGGCGGCGCGTATTTGCCCATCGATCCCAGCTTCCCGGCGAATCGCATTCACCACATACTGCTGGAGGCGAAGCCCACCTTGGTGATTCGCGACGATGACATCGACGCCCGCCGTTTCCAGGGAACTC------------CCACCGAACTGTATGCCAAATCCCTCCAGCTGGCCGGCTCCAATCTGCTCTCAGAGGAGATGCTGCGCGGTGGCAACGACCACATCGCCATCGT	3	Deletion	0	-12
CTGGCCATCTGGAAGGCTGGCGGCGCGTATTTGCCCATCGATCCCAGCTTCCCGGCGAATCGCATTCACCACATACTGCTGGAGGCGAAGCCCACCTTGGTGATTCGCGACGATGACATCGACGCCCGCCGTTTCCAGGGAACTC---------CCACCACCGAACTGTATGCCAAATCCCTCCAGCTGGCCGGCTCCAATCTGCTCTCAGAGGAGATGCTGCGCGGTGGCAACGACCACATCGCCATCGT	3	Deletion	0	-9
CTGGCCATCTGGAAGGCTGGCGGCGCGTATTTGCCCATCGATCCCAGCTTCCCGGCGAATCGCATTCACCACATACTGCTGGAGGCGAAGCCCACCTTGGTGATTCGCGACGATGACATCGACGCCCGCCGTTTCCAGGGAACTCCCA-------------CGAACTGTATGCCAAATCCCTCCAGCTGGCCGGCTCCAATCTGCTCTCAGAGGAGATGCTGCGCGGTGGCAACGACCACATCGCCATCGT	3	Deletion	0	-13
CTGGCCATCTGGAAGGCTGGCGGCGCGTATTTGCCCATCGATCCCAGCTTCCCGGCGAATCGCATTCACCACATACTGCTGGAGGCGAAGCCCACCTTGGTGATTCGCGACGATGACATCGACGCCGACCGTTTCCAGGGAACTCCCA-------------CGAACTGTATGCCAAATCCCTCCAGCTGGCCGGCTCCAATCTGCTCTCAGAGGAGATGCTGCGCGGTGGCAACGACCACATCGCCATCGT	3	Deletion	0	-13
CTGGCCATCTGGAAGGCTGGCGGCGCGTATTTGCCCATCGATCCCAGCTTCCCGGCGAATCGCATTCACCACATACTGCTGGAGGCGAAGCCCACCTTGGTGATTCGCGACGATGACATCGACGCCGGCCGCTTCCAGGGAACT-------------CCACCGAACTGTATGCCAAATCCCTCCAGCTGGCCGGCTCCAATCTGCTCTCAGAGGAGATGCTGCGCGGTGGCAACGACCACATCGCCATCGT	3	Deletion	0	-13
CTGGCCATCTGGAAGGCTGGCGGCGCGTATTTGCCCATCGATCCCAGCTTCCCGGCGAATCGCATTCACCACATACTGCTGGAGGCGAAGCCCACCTTGGTGATTCGCGACGATGACATCGACGCCGGCCGCTTCCAGGGAACTCCCA-------------CGAACTGTATGCCAAATCCCTCCAGCTGGCCGGCTCCAATCTGCTCTCAGAGGAGATGCTGCGCGGTGGCAACGACCACATCGCCATCGT	3	Deletion	0	-13
CTGGCCATCTGGAAGGCTGGCGGCGCGTATTTGCCCATCGATCCCAGCTTCCCGGCGAATCGCATTCACCACATACTGCTGGAGGCGAAGCCCACCTTGGTGATTCGCGACGATGACATCGACGCCGGCCGGTTCCAGGGAACTCCCAGG-------GAACCGAACTGTATGCCAAATCCCTCCAGCTGGCCGGCTCCAATCTGCTCTCAGAGGAGATGCTGCGCGGTGGCAACGACCACATCGCCATCGT	3	Deletion	0	-7
CTGGCCATCTGGAAGGCTGGCGGCGCGTATTTGCCCATCGATCCCAGCTTCCCGGCGAATCGCATTCACCACATACTGCTGGAGGCGAAGCCCACCTTGGTGATTCGCGACGATGACATCGACGCCGGCCGTATCCAGGGAACTCCCA-------------CGAACTGTATGCCAAATCCCTCCAGCTGGCCGGCTCCAATCTGCTCTCAGAGGAGATGCTGCGCGGTGGCAACGACCACATCGCCATCGT	3	Deletion	0	-13
CTGGCCATCTGGAAGGCTGGCGGCGCGTATTTGCCCATCGATCCCAGCTTCCCGGCGAATCGCATTCACCACATACTGCTGGAGGCGAAGCCCACCTTGGTGATTCGCGACGATGACATCGACGCCGGCCGTCTCCAGGGAACTC---------CCACCACCGAACTGTATGCCAAATCCCTCCAGCTGGCCGGCTCCAATCTGCTCTCAGAGGAGATGCTGCGCGGTGGCAACGACCACATCGCCATCGT	3	Deletion	0	-9
CTGGCCATCTGGAAGGCTGGCGGCGCGTATTTGCCCATCGATCCCAGCTTCCCGGCGAATCGCATTCACCACATACTGCTGGAGGCGAAGCCCACCTTGGTGATTCGCGACGATGACATCGACGCCGGCCGTGTCCAGGGAACTC------------CCACCGAACTGTATGCCAAATCCCTCCAGCTGGCCGGCTCCCATCTGCTCTCAGAGGAGATGCTGCGCGGTGGCAACGACCACATCGCCATCGT	3	Deletion	0	-12
CTGGCCATCTGGAAGGCTGGCGGCGCGTATTTGCCCATCGATCCCAGCTTCCCGGCGAATCGCATTCACCACATACTGCTGGAGGCGAAGCCCACCTTGGTGATTCGCGACGATGACATCGACGCCGGCCGTGTCCAGGGAACTC------------CCACCGAACTGTCTGCCAAATCCCTCCAGCTGGCCGGCTCCAATCTGCTCTCAGAGGAGATGCTGCGCGGTGGCAACGACCACATCGCCATCGT	3	Deletion	0	-12
CTGGCCATCTGGAAGGCTGGCGGCGCGTATTTGCCCATCGATCCCAGCTTCCCGGCGAATCGCATTCACCACATACTGCTGGAGGCGAAGCCCACCTTGGTGATTCGCGACGATGACATCGACGCCGGCCGTGTCCAGGGACCTC---------CCACCACCGAACTGTATGCCAAATCCCTCCAGCTGGCCGGCTCCAATCTGCTCTCAGAGGAGATGCTGCGCGGTGGCAACGACCACATCGCCATCGT	3	Deletion	0	-9
CTGGCCATCTGGAAGGCTGGCGGCGCGTATTTGCCCATCGATCCCAGCTTCCCGGCGAATCGCATTCACCACATACTGCTGGAGGCGAAGCCCACCTTGGTGATTCGCGACGATGACATCGACGCCGGCCGTTACCAGGGAACT-------------CCACCGAACTGTATGCCAAATCCCTCCAGCTGGCCGGCTCCAATCTGCTCTCAGAGGAGATGCTGCGCGGTGGCAACGACCACATCGCCATCGT	3	Deletion	0	-13
CTGGCCATCTGGAAGGCTGGCGGCGCGTATTTGCCCATCGATCCCAGCTTCCCGGCGAATCGCATTCACCACATACTGCTGGAGGCGAAGCCCACCTTGGTGATTCGCGACGATGACATCGACGCCGGCCGTTACCAGGGAACTCCCA-------------CGAACTGTATGCCAAATCCCTCCAGCTGGCCGGCTCCAATCTGCTCTCAGAGGAGATGCTGCGCGGTGGCAACGACCACATCGCCATCGT	3	Deletion	0	-13
CTGGCCATCTGGAAGGCTGGCGGCGCGTATTTGCCCATCGATCCCAGCTTCCCGGCGAATCGCATTCACCACATACTGCTGGAGGCGAAGCCCACCTTGGTGATTCGCGACGATGACATCGACGCCGGCCGTTCCCAGGGAACT-------------CCACCGAACTGTATGCCAAATCCCTCCAGCTGGCCGGCTCCAATCTGCTCTCAGAGGAGATGCTGCGCGGTGGCAACGACCACATCGCCATCGT	3	Deletion	0	-13
CTGGCCATCTGGAAGGCTGGCGGCGCGTATTTGCCCATCGATCCCAGCTTCCCGGCGAATCGCATTCACCACATACTGCTGGAGGCGAAGCCCACCTTGGTGATTCGCGACGATGACATCGACGCCGGCCGTTCCCAGGGAACTC---------CCACCACCGAACTGTATGCCAAATCCCTCCAGCTGGCCGGCTCCAATCTGCTCTCAGAGGAGATGCTGCGCGGTGGCAACGACCACATCGCCATCGT	3	Deletion	0	-9
CTGGCCATCTGGAAGGCTGGCGGCGCGTATTTGCCCATCGATCCCAGCTTCCCGGCGAATCGCATTCACCACATACTGCTGGAGGCGAAGCCCACCTTGGTGATTCGCGACGATGACATCGACGCCGGCCGTTGCCAGGGAACTCCCACGTTATCCACCACCGAACTGTATGCCAAATCCCTCCAGCTGGCCGGCTCCAATCTGCTCTCAGAGGAGATGCTGCGCGGTGGCAACGACCACATCGCCATCGT	3	2 Base Changes	0	0
CTGGCCATCTGGAAGGCTGGCGGCGCGTATTTGCCCATCGATCCCAGCTTCCCGGCGAATCGCATTCACCACATACTGCTGGAGGCGAAGCCCACCTTGGTGATTCGCGACGATGACATCGACGCCGGCCGTTTCCA-GGAAC----------TCCACCACCGAACTGTATGCCAAATCCCTCCAGCTGGCCGGCTCCAATCTGCTCTCAGAGGAGATGCTGCGCGGTGGCAACGACCACATTGCCATCGT	3	Deletion	0	-11
CTGGCCATCTGGAAGGCTGGCGGCGCGTATTTGCCCATCGATCCCAGCTTCCCGGCGAATCGCATTCACCACATACTGCTGGAGGCGAAGCCCACCTTGGTGATTCGCGACGATGACATCGACGCCGGCCGTTTCCAGAGAACTCCCA-------------CGAACTGTATGCCAAATCCCTCCAGCTGGCCGGCTCCAATCTGCTCTCAGAGGAGATGCTGCGCGGTGGCAACGACCACATCGCCATCGT	3	Deletion	0	-13
CTGGCCATCTGGAAGGCTGGCGGCGCGTATTTGCCCATCGATCCCAGCTTCCCGGCGAATCGCATTCACCACATACTGCTGGAGGCGAAGCCCACCTTGGTGATTCGCGACGATGACATCGACGCCGGCCGTTTCCAGGAAACTCCCA------CCGaaCCACCGAACTGTATGCCAAATCCCTCCAGCTGGCCGGCTCCAATCTGCTCTCAGAGGAGATGCTGCGCGGTGGCAACGACCACATCGCCATCGT	3	Insertion and Deletion	0	-4
CTGGCCATCTGGAAGGCTGGCGGCGCGTATTTGCCCATCGATCCCAGCTTCCCGGCGAATCGCATTCACCACATACTGCTGGAGGCGAAGCCCACCTTGGTGATTCGCGACGATGACATCGACGCCGGCCGTTTCCAGGCAACTC------------CCACCGAACTGTATGCCAAATCCCTCCAGCTGGCCGGCTCCAATCTGCTCTCAGAGGAGATGCTGCGCGGTGGCAACGACCACATCGCCATCGT	3	Deletion	0	-12
CTGGCCATCTGGAAGGCTGGCGGCGCGTATTTGCCCATCGATCCCAGCTTCCCGGCGAATCGCATTCACCACATACTGCTGGAGGCGAAGCCCACCTTGGTGATTCGCGACGATGACATCGACGCCGGCCGTTTCCAGGGAA-------------CACCACCGAACTGTATGCCAAATCCCTCCAGCTGGCCGGCTCCAATCTGCTCTCAGAGGAGATGCTGCGCGGTGGCAACGACCACATCGCCATCGT	3	Deletion	0	-13
CTGGCCATCTGGAAGGCTGGCGGCGCGTATTTGCCCATCGATCCCAGCTTCCCGGCGAATCGCATTCACCACATACTGCTGGAGGCGAAGCCCACCTTGGTGATTCGCGACGATGACATCGACGCCGGCCGTTTCCAGGGAacacccacccaaACTCCCA----ATCCACCACCGAACTGTATGCCAAATCCCTCCAGCTGGCCGGCTCCAATCTGCTCTCAGAGGAGATGCTGCGCGGTGGCAACGACCACATCGCCATCGT	3	Insertion and Deletion	0	8
CTGGCCATCTGGAAGGCTGGCGGCGCGTATTTGCCCATCGATCCCAGCTTCCCGGCGAATCGCATTCACCACATACTGCTGGAGGCGAAGCCCACCTTGGTGATTCGCGACGATGACATCGACGCCGGCCGTTTCCAGGGAacccccacccaaACTCCCA----ATCCACCACCGAACTGTATGCCAAATCCCTCCAGCTGGCCGGCTCCAATCTGCTCTCAGAGGAGATGCTGCGCGGTGGCAACGACCACATCGCCATCGT	3	Insertion and Deletion	0	8
CTGGCCATCTGGAAGGCTGGCGGCGCGTATTTGCCCATCGATCCCAGCTTCCCGGCGAATCGCATTCACCACATACTGCTGGAGGCGAAGCCCACCTTGGTGATTCGCGACGATGACATCGACGCCGGCCGTTTCCAGGGAACT-------------CCAACGAACTGTATGCCAAATCCCTCCAGCTGGCCGGCTCCAATCTGCTCTCAGAGGAGATGCTGCGCGGTGGCAACGACCACATCGCCATCGT	3	Deletion	0	-13
CTGGCCATCTGGAAGGCTGGCGGCGCGTATTTGCCCATCGATCCCAGCTTCCCGGCGAATCGCATTCACCACATACTGCTGGAGGCGAAGCCCACCTTGGTGATTCGCGACGATGACATCGACGCCGGCCGTTTCCAGGGAACT-------------CCACCGAACTGTATGCCAAAACCCTCCAGCTGGCCGGCTCCAATCTGCTCTCAGAGGAGATGCTGCGCGGTGGCAACGACCACATCGCCATCGT	3	Deletion	0	-13
CTGGCCATCTGGAAGGCTGGCGGCGCGTATTTGCCCATCGATCCCAGCTTCCCGGCGAATCGCATTCACCACATACTGCTGGAGGCGAAGCCCACCTTGGTGATTCGCGACGATGACATCGACGCCGGCCGTTTCCAGGGAACT-------------CCACCGAACTGTATGCCAAATCCCCCCAGCTGGCCGGCTCCAATCTGCTCTCAGAGGAGATGCTGCGCGGTGGCAACGACCACATCGCCATCGT	3	Deletion	0	-13
CTGGCCATCTGGAAGGCTGGCGGCGCGTATTTGCCCATCGATCCCAGCTTCCCGGCGAATCGCATTCACCACATACTGCTGGAGGCGAAGCCCACCTTGGTGATTCGCGACGATGACATCGACGCCGGCCGTTTCCAGGGAACT-------------CCACCGAACTGTATGCCAAATCCCGCCAGCTGGCCGGCTCCAATCTGCTCTCAGAGGAGATGCTGCGCGGTGGCAACGACCACATCGCCATCGT	3	Deletion	0	-13
CTGGCCATCTGGAAGGCTGGCGGCGCGTATTTGCCCATCGATCCCAGCTTCCCGGCGAATCGCATTCACCACATACTGCTGGAGGCGAAGCCCACCTTGGTGATTCGCGACGATGACATCGACGCCGGCCGTTTCCAGGGAACT-------------CCACCGAACTGTATGCCAAATCCCTCCAGCTGGCCGGCTCCAACCTGCTCTCAGAGGAGATGCTGCGCGGTGGCAACGACCACATCGCCATCGT	3	Deletion	0	-13
CTGGCCATCTGGAAGGCTGGCGGCGCGTATTTGCCCATCGATCCCAGCTTCCCGGCGAATCGCATTCACCACATACTGCTGGAGGCGAAGCCCACCTTGGTGATTCGCGACGATGACATCGACGCCGGCCGTTTCCAGGGAACT-------------CCACCGAACTGTATGCCAAATCCCTCCAGCTGGCCGGCTCCAATATGCTCTCAGAGGAGATGCTGCGCGGTGGCAACGACCACATCGCCATCGT	3	Deletion	0	-13
CTGGCCATCTGGAAGGCTGGCGGCGCGTATTTGCCCATCGATCCCAGCTTCCCGGCGAATCGCATTCACCACATACTGCTGGAGGCGAAGCCCACCTTGGTGATTCGCGACGATGACATCGACGCCGGCCGTTTCCAGGGAACT-------------CCACCGAACTGTATGCCAAATCCCTCCAGCTGGCCGGCTCCAATCTGCCCTCAGAGGAGATGCTGCGCGGTGGCAACGACCACATCGCCATCGT	3	Deletion	0	-13
CTGGCCATCTGGAAGGCTGGCGGCGCGTATTTGCCCATCGATCCCAGCTTCCCGGCGAATCGCATTCACCACATACTGCTGGAGGCGAAGCCCACCTTGGTGATTCGCGACGATGACATCGACGCCGGCCGTTTCCAGGGAACT-------------CCACCGAACTGTATGCCAAATCCCTCCAGCTGGCCGGCTCCAATCTGCTCACAGAGGAGATGCTGCGCGGTGGCAACGACCACATCGCCATCGT	3	Deletion	0	-13
CTGGCCATCTGGAAGGCTGGCGGCGCGTATTTGCCCATCGATCCCAGCTTCCCGGCGAATCGCATTCACCACATACTGCTGGAGGCGAAGCCCACCTTGGTGATTCGCGACGATGACATCGACGCCGGCCGTTTCCAGGGAACT-------------CCACCGAACTGTATGCCAAATCCCTCCAGCTGGCCGGCTCCAATCTGCTCTCAGAGGAGATGCTGCGCGGTGACAACGACCACATCGCCATCGT	3	Deletion	0	-13
CTGGCCATCTGGAAGGCTGGCGGCGCGTATTTGCCCATCGATCCCAGCTTCCCGGCGAATCGCATTCACCACATACTGCTGGAGGCGAAGCCCACCTTGGTGATTCGCGACGATGACATCGACGCCGGCCGTTTCCAGGGAACT-------------CCACCGAACTGTATGCCAAATCCCTCCAGCTGGCCGGCTCCAATCTGCTCTCAGAGGAGATGCTGCGCGGTGGAAACGACCACATCGCCATCGT	3	Deletion	0	-13
CTGGCCATCTGGAAGGCTGGCGGCGCGTATTTGCCCATCGATCCCAGCTTCCCGGCGAATCGCATTCACCACATACTGCTGGAGGCGAAGCCCACCTTGGTGATTCGCGACGATGACATCGACGCCGGCCGTTTCCAGGGAACT-------------CCACCGAACTGTATGCCAAATCCCTCCAGCTGGCCGGCTCCAATCTGCTCTCAGAGGAGATGCTGCGCGGTGGCAACGACCACATCGCAATCGT	3	Deletion	0	-13
CTGGCCATCTGGAAGGCTGGCGGCGCGTATTTGCCCATCGATCCCAGCTTCCCGGCGAATCGCATTCACCACATACTGCTGGAGGCGAAGCCCACCTTGGTGATTCGCGACGATGACATCGACGCCGGCCGTTTCCAGGGAACT-------------CCACCGAACTGTATGCCAAATCCCTCCAGCTGGCCGGCTCCAATCTGCTCTCAGAGGAGATGCTGCGCGGTGGCAATGACCACATCGCCATCGT	3	Deletion	0	-13
CTGGCCATCTGGAAGGCTGGCGGCGCGTATTTGCCCATCGATCCCAGCTTCCCGGCGAATCGCATTCACCACATACTGCTGGAGGCGAAGCCCACCTTGGTGATTCGCGACGATGACATCGACGCCGGCCGTTTCCAGGGAACT-------------CCACCGAACTGTATGCCAAATCCCTCCAGCTGGCCGGCTCCAATCTGCTCTCAGAGGAGATGCTGCGCGGTGGCCACGACCACATCGCCATCGT	3	Deletion	0	-13
CTGGCCATCTGGAAGGCTGGCGGCGCGTATTTGCCCATCGATCCCAGCTTCCCGGCGAATCGCATTCACCACATACTGCTGGAGGCGAAGCCCACCTTGGTGATTCGCGACGATGACATCGACGCCGGCCGTTTCCAGGGAACT-------------CCACCGAACTGTATGCCAAATCCCTCCAGCTGGCCGGCTCCAATCTGCTCTCAGAGGAGATGCTGCGCGGTGGTAACGACCACATCGCCATCGT	3	Deletion	0	-13
CTGGCCATCTGGAAGGCTGGCGGCGCGTATTTGCCCATCGATCCCAGCTTCCCGGCGAATCGCATTCACCACATACTGCTGGAGGCGAAGCCCACCTTGGTGATTCGCGACGATGACATCGACGCCGGCCGTTTCCAGGGAACT-------------CCACCGAACTGTATGCCAAATCCCTCCAGCTGGCCGGCTCCAATCTGCTCTCAGAGGCGATGCTGCGCGGTGGCAACGACCACATCGCCATCGT	3	Deletion	0	-13
CTGGCCATCTGGAAGGCTGGCGGCGCGTATTTGCCCATCGATCCCAGCTTCCCGGCGAATCGCATTCACCACATACTGCTGGAGGCGAAGCCCACCTTGGTGATTCGCGACGATGACATCGACGCCGGCCGTTTCCAGGGAACT-------------CCACCGAACTGTATGCCAAATCCCTCCAGCTGGCCGGCTCCAATCTGCTCTCAGAGGGGATGCTGCGCGGTGGCAACGACCACATCGCCATCGT	3	Deletion	0	-13
CTGGCCATCTGGAAGGCTGGCGGCGCGTATTTGCCCATCGATCCCAGCTTCCCGGCGAATCGCATTCACCACATACTGCTGGAGGCGAAGCCCACCTTGGTGATTCGCGACGATGACATCGACGCCGGCCGTTTCCAGGGAACT-------------CCACCGAACTGTATGCCAAATCCCTCCAGCTGTCCGGCTCCAATCTGCTCTCAGAGGAGATGCTGCGCGGTGGCAACGACCACATCGCCATCGT	3	Deletion	0	-13
CTGGCCATCTGGAAGGCTGGCGGCGCGTATTTGCCCATCGATCCCAGCTTCCCGGCGAATCGCATTCACCACATACTGCTGGAGGCGAAGCCCACCTTGGTGATTCGCGACGATGACATCGACGCCGGCCGTTTCCAGGGAACT-------------CCACCGAACTGTATGCCAAATCCCTTCAGCTGGCCGGCTCCAATCTGCTCTCAGAGGAGATGCTGCGCGGTGGCAACGACCACATCGCCATCGT	3	Deletion	0	-13
CTGGCCATCTGGAAGGCTGGCGGCGCGTATTTGCCCATCGATCCCAGCTTCCCGGCGAATCGCATTCACCACATACTGCTGGAGGCGAAGCCCACCTTGGTGATTCGCGACGATGACATCGACGCCGGCCGTTTCCAGGGAACT-------------CCACCGAACTGTATGCCAAGTCCCTCCAGCTGGCCGGCTCCAATCTGCTCTCAGAGGAGATGCTGCGCGGTGGCAACGACCACATCGCCATCGT	3	Deletion	0	-13
CTGGCCATCTGGAAGGCTGGCGGCGCGTATTTGCCCATCGATCCCAGCTTCCCGGCGAATCGCATTCACCACATACTGCTGGAGGCGAAGCCCACCTTGGTGATTCGCGACGATGACATCGACGCCGGCCGTTTCCAGGGAACT-------------CCACCGAACTGTATGCCAGATCCCTCCAGCTGGCCGGCTCCAATCTGCTCTCAGAGGAGATGCTGCGCGGTGGCAACGACCACATCGCCATCGT	3	Deletion	0	-13
CTGGCCATCTGGAAGGCTGGCGGCGCGTATTTGCCCATCGATCCCAGCTTCCCGGCGAATCGCATTCACCACATACTGCTGGAGGCGAAGCCCACCTTGGTGATTCGCGACGATGACATCGACGCCGGCCGTTTCCAGGGAACT-------------CCACCGAACTGTATGCCCAATCCCTCCAGCTGGCCGGCTCCAATCTGCTCTCAGAGGAGATGCTGCGCGGTGGCAACGACCACATCGCCATCGT	3	Deletion	0	-13
CTGGCCATCTGGAAGGCTGGCGGCGCGTATTTGCCCATCGATCCCAGCTTCCCGGCGAATCGCATTCACCACATACTGCTGGAGGCGAAGCCCACCTTGGTGATTCGCGACGATGACATCGACGCCGGCCGTTTCCAGGGAACT-------------CCACCGAACTGTGTGCCAAATCCCTCCAGCTGGCCGGCTCCAATCTGCTCTCAGAGGAGATGCTGCGCGGTGGCAACGACCACATCGCCATCGT	3	Deletion	0	-13
CTGGCCATCTGGAAGGCTGGCGGCGCGTATTTGCCCATCGATCCCAGCTTCCCGGCGAATCGCATTCACCACATACTGCTGGAGGCGAAGCCCACCTTGGTGATTCGCGACGATGACATCGACGCCGGCCGTTTCCAGGGAACT-------------CCACCGAGCTGTATGCCAAATCCCTCCAGCTGGCCGGCTCCAATCTGCTCTCAGAGGAGATGCTGCGCGGTGGCAACGACCACATCGCCATCGT	3	Deletion	0	-13
CTGGCCATCTGGAAGGCTGGCGGCGCGTATTTGCCCATCGATCCCAGCTTCCCGGCGAATCGCATTCACCACATACTGCTGGAGGCGAAGCCCACCTTGGTGATTCGCGACGATGACATCGACGCCGGCCGTTTCCAGGGAACT-------------CCATCGAACTGTATGCCAAATCCCTCCAGCTGGCCGGCTCCAATCTGCTCTCAGAGGAGATGCTGCGCGGTGGCAACGACCACATCGCCATCGT	3	Deletion	0	-13
CTGGCCATCTGGAAGGCTGGCGGCGCGTATTTGCCCATCGATCCCAGCTTCCCGGCGAATCGCATTCACCACATACTGCTGGAGGCGAAGCCCACCTTGGTGATTCGCGACGATGACATCGACGCCGGCCGTTTCCAGGGAACT-------------CCGCCGAACTGTATGCCAAATCCCTCCAGCTGGCCGGCTCCAATCTGCTCTCAGAGGAGATGCTGCGCGGTGGCAACGACCACATCGCCATCGT	3	Deletion	0	-13
CTGGCCATCTGGAAGGCTGGCGGCGCGTATTTGCCCATCGATCCCAGCTTCCCGGCGAATCGCATTCACCACATACTGCTGGAGGCGAAGCCCACCTTGGTGATTCGCGACGATGACATCGACGCCGGCCGTTTCCAGGGAACTC------------CCACCGAACGGTATGCCAAATCCCTCCAGCTGGCCGGCTCCAATCTGCTCTCAGAGGAGATGCTGCGCGGTGGCACCGACCACATCGCCATCGT	3	Deletion	0	-12
CTGGCCATCTGGAAGGCTGGCGGCGCGTATTTGCCCATCGATCCCAGCTTCCCGGCGAATCGCATTCACCACATACTGCTGGAGGCGAAGCCCACCTTGGTGATTCGCGACGATGACATCGACGCCGGCCGTTTCCAGGGAACTC------------CCACCGAACTGGATGCCAAATCCCTCCAGCGGGCCGGCTCCAATCTGCTCTCAGAGGAGATGCTGCGCGGTGGCAACGACCACATCGCCATCGT	3	Deletion	0	-12
CTGGCCATCTGGAAGGCTGGCGGCGCGTATTTGCCCATCGATCCCAGCTTCCCGGCGAATCGCATTCACCACATACTGCTGGAGGCGAAGCCCACCTTGGTGATTCGCGACGATGACATCGACGCCGGCCGTTTCCAGGGAACTC------------CCACCGAACTGTATGCC-AATCCCTCCAGCTGGCCGGCTCCAATCTGCTCTCAGAGGAGATGCTGCGCGGTGGCAACGACCACATCGCCATCGT	3	Deletion	0	-13
CTGGCCATCTGGAAGGCTGGCGGCGCGTATTTGCCCATCGATCCCAGCTTCCCGGCGAATCGCATTCACCACATACTGCTGGAGGCGAAGCCCACCTTGGTGATTCGCGACGATGACATCGACGCCGGCCGTTTCCAGGGAACTC------------CCACCGAACTGTATGCCAaAATCCCTCCAGCTGGCCGGCTCCAATCTGCTCTCAGAGGAGATGCTGCGCGGTGGCAACGACCACATCGCCATCGT	3	Insertion and Deletion	0	-11
CTGGCCATCTGGAAGGCTGGCGGCGCGTATTTGCCCATCGATCCCAGCTTCCCGGCGAATCGCATTCACCACATACTGCTGGAGGCGAAGCCCACCTTGGTGATTCGCGACGATGACATCGACGCCGGCCGTTTCCAGGGAACTC------------CCACCGAACTGTATGCCAAAT-CCTCCAGCTGGCCGGCTCCAATCTGCTCTCAGAGGAGATGCTGCGCGGTGGCAACGACCACATCGCCATCGT	3	Deletion	0	-13
CTGGCCATCTGGAAGGCTGGCGGCGCGTATTTGCCCATCGATCCCAGCTTCCCGGCGAATCGCATTCACCACATACTGCTGGAGGCGAAGCCCACCTTGGTGATTCGCGACGATGACATCGACGCCGGCCGTTTCCAGGGAACTC------------CCACCGAACTGTATGCCAAATCCCTCCAGCTGGCCGGCTCCAATCTGCTCTCAGAGGAGATGCTGCCCGGTGGCAACGACCACATCGCCATCGT	3	Deletion	0	-12
CTGGCCATCTGGAAGGCTGGCGGCGCGTATTTGCCCATCGATCCCAGCTTCCCGGCGAATCGCATTCACCACATACTGCTGGAGGCGAAGCCCACCTTGGTGATTCGCGACGATGACATCGACGCCGGCCGTTTCCAGGGAACTC------------CCACCGAACTGTATGCCAAATCCCTCCAGCTGGCCGGCTCCAATCTGCTCTCAGAGGAGATGCTGCGCGCTGGCCACGACCACATCGCCATCGT	3	Deletion	0	-12
CTGGCCATCTGGAAGGCTGGCGGCGCGTATTTGCCCATCGATCCCAGCTTCCCGGCGAATCGCATTCACCACATACTGCTGGAGGCGAAGCCCACCTTGGTGATTCGCGACGATGACATCGACGCCGGCCGTTTCCAGGGAACTC------------CCACCGAACTGTATGCCAAATCCCTCCAGCTGGCCGGCTCCAATCTGCTCTCAGAGGAGATGCTGCGCGGTGGCAACGACCACTTCGACATCGT	3	Deletion	0	-12
CTGGCCATCTGGAAGGCTGGCGGCGCGTATTTGCCCATCGATCCCAGCTTCCCGGCGAATCGCATTCACCACATACTGCTGGAGGCGAAGCCCACCTTGGTGATTCGCGACGATGACATCGACGCCGGCCGTTTCCAGGGAACTC------------CCACCGAACTGTATGCCAAATCCCTCCAGCTGGCCGGCTCCAATCTGCTCTCAGAGGAGATGCTGCGCGGTGGCAACGACCACTTCGCAATCGT	3	Deletion	0	-12
CTGGCCATCTGGAAGGCTGGCGGCGCGTATTTGCCCATCGATCCCAGCTTCCCGGCGAATCGCATTCACCACATACTGCTGGAGGCGAAGCCCACCTTGGTGATTCGCGACGATGACATCGACGCCGGCCGTTTCCAGGGAACTC------------CCACCGAACTGTATGCCAAATCCCTCCAGCTGGCCGGCTCCAATCTGCTCTCAGAGGAGATGCTGCGCGTTGGCAACGACCACATCGCCATCGT	3	Deletion	0	-12
CTGGCCATCTGGAAGGCTGGCGGCGCGTATTTGCCCATCGATCCCAGCTTCCCGGCGAATCGCATTCACCACATACTGCTGGAGGCGAAGCCCACCTTGGTGATTCGCGACGATGACATCGACGCCGGCCGTTTCCAGGGAACTC------------CCACCGAACTGTATGCCAAATCCCTCCAGCTGGCCGGCTCCAATGTGCTCTCAGAGGAGATGCTGCGCGGTGGCAACGACCACATCGCCATCGT	3	Deletion	0	-12
CTGGCCATCTGGAAGGCTGGCGGCGCGTATTTGCCCATCGATCCCAGCTTCCCGGCGAATCGCATTCACCACATACTGCTGGAGGCGAAGCCCACCTTGGTGATTCGCGACGATGACATCGACGCCGGCCGTTTCCAGGGAACTC------------CCACCGAACTGTATGCCAAATCCCTCCAGCTGGCCGGCTCCACTCTGCTCTCAGAGGAGATGCTGCGCGGGGGCAACGACCACATCGCCATCGT	3	Deletion	0	-12
CTGGCCATCTGGAAGGCTGGCGGCGCGTATTTGCCCATCGATCCCAGCTTCCCGGCGAATCGCATTCACCACATACTGCTGGAGGCGAAGCCCACCTTGGTGATTCGCGACGATGACATCGACGCCGGCCGTTTCCAGGGAACTC------------CCACCGAACTGTATGCCAAATCCCTCGAGCTGGCCGGCTCCAATCTGCTCTCAGAGGAGATGCTGCGCGGTGGCAACGACCACATCGCCATCGT	3	Deletion	0	-12
CTGGCCATCTGGAAGGCTGGCGGCGCGTATTTGCCCATCGATCCCAGCTTCCCGGCGAATCGCATTCACCACATACTGCTGGAGGCGAAGCCCACCTTGGTGATTCGCGACGATGACATCGACGCCGGCCGTTTCCAGGGAACTC------------CCACCGAACTGTATGCCAAATCCCTGCAGCTGGCCGGCTCCAATCTGCTCTCAGAGGAGATGCTGCGCGGTGGCAACGACCACATCGCCATCGT	3	Deletion	0	-12
CTGGCCATCTGGAAGGCTGGCGGCGCGTATTTGCCCATCGATCCCAGCTTCCCGGCGAATCGCATTCACCACATACTGCTGGAGGCGAAGCCCACCTTGGTGATTCGCGACGATGACATCGACGCCGGCCGTTTCCAGGGAACTC------------CCACCGAACTGTATGCCAACTCCCTCCAGCTGGCCGGCTCCACTCTGCTCTCAGAGGAGATGCTGCGCGGTGGCAACGACCACATCGCCATCGT	3	Deletion	0	-12
CTGGCCATCTGGAAGGCTGGCGGCGCGTATTTGCCCATCGATCCCAGCTTCCCGGCGAATCGCATTCACCACATACTGCTGGAGGCGAAGCCCACCTTGGTGATTCGCGACGATGACATCGACGCCGGCCGTTTCCAGGGAACTC------------CCACCGAACTGTATGCCACATCCCTCCAGCTGGCCGGCTCCACTCTGCTCTCAGAGGAGATGCTGCGCGGTGGCAACGACCACATCGCCATCGT	3	Deletion	0	-12
CTGGCCATCTGGAAGGCTGGCGGCGCGTATTTGCCCATCGATCCCAGCTTCCCGGCGAATCGCATTCACCACATACTGCTGGAGGCGAAGCCCACCTTGGTGATTCGCGACGATGACATCGACGCCGGCCGTTTCCAGGGAACTC------------CCACCGAACTGTATGCCCAATCCCTCCAGCTGGCCGGCTCCACTCTGCTCTCAGAGGAGATGCTGCGCGGTGGCAACGACCACATCGCCATCGT	3	Deletion	0	-12
CTGGCCATCTGGAAGGCTGGCGGCGCGTATTTGCCCATCGATCCCAGCTTCCCGGCGAATCGCATTCACCACATACTGCTGGAGGCGAAGCCCACCTTGGTGATTCGCGACGATGACATCGACGCCGGCCGTTTCCAGGGAACTC------------CCACCTAACTGTATGCCAAATCCCTCCAGCTGGCCGGCTCCAATCTGCTCTCAGAGGAGATGCTGCGCGGTGGCAACGACCACATCGCCATCGT	3	Deletion	0	-12
CTGGCCATCTGGAAGGCTGGCGGCGCGTATTTGCCCATCGATCCCAGCTTCCCGGCGAATCGCATTCACCACATACTGCTGGAGGCGAAGCCCACCTTGGTGATTCGCGACGATGACATCGACGCCGGCCGTTTCCAGGGAACTC------------CCAGCGAACTGTATGCCAAATCCCTCCAGCTGGCCGGCTCCAATCTGCTCTCAGAGGAGATGCTGCGCGGTGGCAACGACCACATCGCCATCGT	3	Deletion	0	-12
CTGGCCATCTGGAAGGCTGGCGGCGCGTATTTGCCCATCGATCCCAGCTTCCCGGCGAATCGCATTCACCACATACTGCTGGAGGCGAAGCCCACCTTGGTGATTCGCGACGATGACATCGACGCCGGCCGTTTCCAGGGAACTC------------CCCCCGAACTGTATGCCAAATCCCTCCAGCTGGCCGGCTCCACTCTGCTCTCAGAGGAGATGCTGCGCGGTGGCAACGACCACATCGCCATCGT	3	Deletion	0	-12
CTGGCCATCTGGAAGGCTGGCGGCGCGTATTTGCCCATCGATCCCAGCTTCCCGGCGAATCGCATTCACCACATACTGCTGGAGGCGAAGCCCACCTTGGTGATTCGCGACGATGACATCGACGCCGGCCGTTTCCAGGGAACTC------------CCTCCGAACTGTATGCCAAATCCCTCCAGCTGGCCGGCTCCAATCTGCTCTCAGAGGAGATGCTGCGCGGTGGCAACGACCACATCGCCATCGT	3	Deletion	0	-12
CTGGCCATCTGGAAGGCTGGCGGCGCGTATTTGCCCATCGATCCCAGCTTCCCGGCGAATCGCATTCACCACATACTGCTGGAGGCGAAGCCCACCTTGGTGATTCGCGACGATGACATCGACGCCGGCCGTTTCCAGGGAACTC------------CGACCGAACTGTATGCCAAATCCCTCCAGCTGGCCGGCTCCAATCTGCTCTCAGAGGAGATGCTGCGCGGTGGCAACGACCACATCGCCATCGT	3	Deletion	0	-12
CTGGCCATCTGGAAGGCTGGCGGCGCGTATTTGCCCATCGATCCCAGCTTCCCGGCGAATCGCATTCACCACATACTGCTGGAGGCGAAGCCCACCTTGGTGATTCGCGACGATGACATCGACGCCGGCCGTTTCCAGGGAACTC------------GCACCGAACTGTATGCCAAATCCCTCCAGCTGGCCGGCTCCAATCTGCTCTCAGAGGAGATGCTGCGCGGTGGCAACGACCACATCGCCATCGT	3	Deletion	0	-12
CTGGCCATCTGGAAGGCTGGCGGCGCGTATTTGCCCATCGATCCCAGCTTCCCGGCGAATCGCATTCACCACATACTGCTGGAGGCGAAGCCCACCTTGGTGATTCGCGACGATGACATCGACGCCGGCCGTTTCCAGGGAACTC---------CCACAACCGAACTGTATGCCAAATCCCTCCAGCTGGCCGGCTCCAATCTGCTCTCAGAGGAGATGCTGCGCGGTGGCAACGACCACATCGCCATCGT	3	Deletion	0	-9
CTGGCCATCTGGAAGGCTGGCGGCGCGTATTTGCCCATCGATCCCAGCTTCCCGGCGAATCGCATTCACCACATACTGCTGGAGGCGAAGCCCACCTTGGTGATTCGCGACGATGACATCGACGCCGGCCGTTTCCAGGGAACTC---------CCACCACCGAACTGTATGCCAAAACCCTCCAGCTGGCCGGCTCCAATCTGCTCTCAGAGGAGATGCTGCGCGGTGGCAACGACCACATCGCCATCGT	3	Deletion	0	-9
CTGGCCATCTGGAAGGCTGGCGGCGCGTATTTGCCCATCGATCCCAGCTTCCCGGCGAATCGCATTCACCACATACTGCTGGAGGCGAAGCCCACCTTGGTGATTCGCGACGATGACATCGACGCCGGCCGTTTCCAGGGAACTC---------CCACCACCGAACTGTATGCCAAATCCCCCCAGCTGGCCGGCTCCAATCTGCTCTCAGAGGAGATGCTGCGCGGTGGCAACGACCACATCGCCATCGT	3	Deletion	0	-9
CTGGCCATCTGGAAGGCTGGCGGCGCGTATTTGCCCATCGATCCCAGCTTCCCGGCGAATCGCATTCACCACATACTGCTGGAGGCGAAGCCCACCTTGGTGATTCGCGACGATGACATCGACGCCGGCCGTTTCCAGGGAACTC---------CCACCACCGAACTGTATGCCAAATCCCTCCAGCTGGCCGGATCCAATCTGCTCTCAGAGGAGATGCTGCGCGGTGGCAACGACCACATCGCCATCGT	3	Deletion	0	-9
CTGGCCATCTGGAAGGCTGGCGGCGCGTATTTGCCCATCGATCCCAGCTTCCCGGCGAATCGCATTCACCACATACTGCTGGAGGCGAAGCCCACCTTGGTGATTCGCGACGATGACATCGACGCCGGCCGTTTCCAGGGAACTC---------CCACCACCGAACTGTATGCCAAATCCCTCCAGCTGGCCGGCTCCAATCCGCTCTCAGAGGAGATGCTGCGCGGTGGCAACGACCACATCGCCATCGT	3	Deletion	0	-9
CTGGCCATCTGGAAGGCTGGCGGCGCGTATTTGCCCATCGATCCCAGCTTCCCGGCGAATCGCATTCACCACATACTGCTGGAGGCGAAGCCCACCTTGGTGATTCGCGACGATGACATCGACGCCGGCCGTTTCCAGGGAACTC---------CCACCACCGAACTGTATGCCAAATCCCTCCAGCTGGCCGGCTCCAATCTACTCTCAGAGGAGATGCTGCGCGGTGGCAACGACCACATCGCCATCGT	3	Deletion	0	-9
CTGGCCATCTGGAAGGCTGGCGGCGCGTATTTGCCCATCGATCCCAGCTTCCCGGCGAATCGCATTCACCACATACTGCTGGAGGCGAAGCCCACCTTGGTGATTCGCGACGATGACATCGACGCCGGCCGTTTCCAGGGAACTC---------CCACCACCGAACTGTATGCCAAATCCCTCCAGCTGGCCGGCTCCAATCTGCTCTCAGACGAGATGCTGCGCGGTGGCAACGACCACATCGCCATCGT	3	Deletion	0	-9
CTGGCCATCTGGAAGGCTGGCGGCGCGTATTTGCCCATCGATCCCAGCTTCCCGGCGAATCGCATTCACCACATACTGCTGGAGGCGAAGCCCACCTTGGTGATTCGCGACGATGACATCGACGCCGGCCGTTTCCAGGGAACTC---------CCACCACCGAACTGTATGCCAAATCCCTCCAGCTGGCCGGCTCCAATCTGCTCTCAGAGGAGATGCTGCGCGGTGGCAACGACCACACCGCCATCGT	3	Deletion	0	-9
CTGGCCATCTGGAAGGCTGGCGGCGCGTATTTGCCCATCGATCCCAGCTTCCCGGCGAATCGCATTCACCACATACTGCTGGAGGCGAAGCCCACCTTGGTGATTCGCGACGATGACATCGACGCCGGCCGTTTCCAGGGAACTC---------CCACCACCGAACTGTATGCCAAATCCCTCCAGCTGGCCGGCTCCAATCTGCTCTCAGAGGAGATGCTGCGCGGTGGCAACGACCACATCACCATCGT	3	Deletion	0	-9
CTGGCCATCTGGAAGGCTGGCGGCGCGTATTTGCCCATCGATCCCAGCTTCCCGGCGAATCGCATTCACCACATACTGCTGGAGGCGAAGCCCACCTTGGTGATTCGCGACGATGACATCGACGCCGGCCGTTTCCAGGGAACTC---------CCACCACCGAACTGTATGCCAAATCCCTCCAGCTGGCCGGCTCCAATCTGCTCTCAGAGGAGATGCTGCGCGGTGGCAACGACCACATCGCAATCGT	3	Deletion	0	-9
CTGGCCATCTGGAAGGCTGGCGGCGCGTATTTGCCCATCGATCCCAGCTTCCCGGCGAATCGCATTCACCACATACTGCTGGAGGCGAAGCCCACCTTGGTGATTCGCGACGATGACATCGACGCCGGCCGTTTCCAGGGAACTC---------CCACCACCGAACTGTATGCCAAATCCCTCCAGCTGGCCGGCTCCAATCTGCTCTCAGAGGAGATGCTGCGCGGTGGCAACGACCACATCTCCATCGT	3	Deletion	0	-9
CTGGCCATCTGGAAGGCTGGCGGCGCGTATTTGCCCATCGATCCCAGCTTCCCGGCGAATCGCATTCACCACATACTGCTGGAGGCGAAGCCCACCTTGGTGATTCGCGACGATGACATCGACGCCGGCCGTTTCCAGGGAACTC---------CCACCACCGAACTGTATGCCAAATCCCTCCAGCTGGCCGGCTCCAATCTGCTCTCAGAGGAGATGCTGCGCGGTGGCAACGACCCCATCGCCATCGT	3	Deletion	0	-9
CTGGCCATCTGGAAGGCTGGCGGCGCGTATTTGCCCATCGATCCCAGCTTCCCGGCGAATCGCATTCACCACATACTGCTGGAGGCGAAGCCCACCTTGGTGATTCGCGACGATGACATCGACGCCGGCCGTTTCCAGGGAACTC---------CCACCACCGAACTGTATGCCAAATCCCTCCAGCTGGCCGGCTCCAATCTGCTCTCAGAGGAGATGCTGCGCGGTGGCGACGACCACATCGCCATCGT	3	Deletion	0	-9
CTGGCCATCTGGAAGGCTGGCGGCGCGTATTTGCCCATCGATCCCAGCTTCCCGGCGAATCGCATTCACCACATACTGCTGGAGGCGAAGCCCACCTTGGTGATTCGCGACGATGACATCGACGCCGGCCGTTTCCAGGGAACTC---------CCACCACCGAACTGTATGCCAAATCCCTCCAGCTGGCCGGCTCCAATCTGCTCTCAGAGGAGATGCTGCGCGGTGTCAACGACCACATCGCCATCGT	3	Deletion	0	-9
CTGGCCATCTGGAAGGCTGGCGGCGCGTATTTGCCCATCGATCCCAGCTTCCCGGCGAATCGCATTCACCACATACTGCTGGAGGCGAAGCCCACCTTGGTGATTCGCGACGATGACATCGACGCCGGCCGTTTCCAGGGAACTC---------CCACCACCGAACTGTATGCCAAATCCCTCTAGCTGGCCGGCTCCAATCTGCTCTCAGAGGAGATGCTGCGCGGTGGCAACGACCACATCGCCATCGT	3	Deletion	0	-9
CTGGCCATCTGGAAGGCTGGCGGCGCGTATTTGCCCATCGATCCCAGCTTCCCGGCGAATCGCATTCACCACATACTGCTGGAGGCGAAGCCCACCTTGGTGATTCGCGACGATGACATCGACGCCGGCCGTTTCCAGGGAACTC---------CCACCACCGAGCTGTATGCCAAATCCCTCCAGCTGGCCGGCTCCAATCTGCTCTCAGAGGAGATGCTGCGCGGTGGCAACGACCACATCGCCATCGT	3	Deletion	0	-9
CTGGCCATCTGGAAGGCTGGCGGCGCGTATTTGCCCATCGATCCCAGCTTCCCGGCGAATCGCATTCACCACATACTGCTGGAGGCGAAGCCCACCTTGGTGATTCGCGACGATGACATCGACGCCGGCCGTTTCCAGGGAACTCCC-------------GCGAACTGTATGCCAAATCCCTCCAGCTGGCCGGCTCCAATCTGCTCTCAGAGGAGATGCTGCGCGGTGGCAACGACCACATCGCCATCGT	3	Deletion	0	-13
CTGGCCATCTGGAAGGCTGGCGGCGCGTATTTGCCCATCGATCCCAGCTTCCCGGCGAATCGCATTCACCACATACTGCTGGAGGCGAAGCCCACCTTGGTGATTCGCGACGATGACATCGACGCCGGCCGTTTCCAGGGAACTCCC-------CCCgaaCCACCGAACTGTATGCCAAATCCCTCCAGCTGGCCGGCTCCAATCTGCTCTCAGAGGAGATGCTGCGCGGTGGCAACGACCACATCGCCATCGT	3	Insertion and Deletion	0	-4
CTGGCCATCTGGAAGGCTGGCGGCGCGTATTTGCCCATCGATCCCAGCTTCCCGGCGAATCGCATTCACCACATACTGCTGGAGGCGAAGCCCACCTTGGTGATTCGCGACGATGACATCGACGCCGGCCGTTTCCAGGGAACTCCC-CGGGA------ACCGAACTGTATGCCAAATCCCTCCAGCTGGCCGGCTCCAATCTGCTCTCAGAGGAGATGCTGCGCGGTGGCAACGACCACATCGCCATCGT	3	Deletion	0	-7
CTGGCCATCTGGAAGGCTGGCGGCGCGTATTTGCCCATCGATCCCAGCTTCCCGGCGAATCGCATTCACCACATACTGCTGGAGGCGAAGCCCACCTTGGTGATTCGCGACGATGACATCGACGCCGGCCGTTTCCAGGGAACTCCCA-------------CGAACGGTATGCCAAATCCCTCCAGCTGGCCGGCTCCAATCTGCTCTCAGAGGAGATGCTGCGCGGTGGCAACGACCACATCGCCATCGT	3	Deletion	0	-13
CTGGCCATCTGGAAGGCTGGCGGCGCGTATTTGCCCATCGATCCCAGCTTCCCGGCGAATCGCATTCACCACATACTGCTGGAGGCGAAGCCCACCTTGGTGATTCGCGACGATGACATCGACGCCGGCCGTTTCCAGGGAACTCCCA-------------CGAACTGTACGCCAAATCCCTCCAGCTGGCCGGCTCCAATCTGCTCTCAGAGGAGATGCTGCGCGGTGGCAACGACCACATCGCCATCGT	3	Deletion	0	-13
CTGGCCATCTGGAAGGCTGGCGGCGCGTATTTGCCCATCGATCCCAGCTTCCCGGCGAATCGCATTCACCACATACTGCTGGAGGCGAAGCCCACCTTGGTGATTCGCGACGATGACATCGACGCCGGCCGTTTCCAGGGAACTCCCA-------------CGAACTGTATACCAAATCCCTCCAGCTGGCCGGCTCCAATCTGCTCTCAGAGGAGATGCTGCGCGGTGGCAACGACCACATCGCCATCGT	3	Deletion	0	-13
CTGGCCATCTGGAAGGCTGGCGGCGCGTATTTGCCCATCGATCCCAGCTTCCCGGCGAATCGCATTCACCACATACTGCTGGAGGCGAAGCCCACCTTGGTGATTCGCGACGATGACATCGACGCCGGCCGTTTCCAGGGAACTCCCA-------------CGAACTGTATGCCAAATCCCTCCACCTGGCCGGCTCCAATCTGCTCTCAGAGGAGATGCTGCGCGGTGGCAACGACCACATCGCCATCGT	3	Deletion	0	-13
CTGGCCATCTGGAAGGCTGGCGGCGCGTATTTGCCCATCGATCCCAGCTTCCCGGCGAATCGCATTCACCACATACTGCTGGAGGCGAAGCCCACCTTGGTGATTCGCGACGATGACATCGACGCCGGCCGTTTCCAGGGAACTCCCA-------------CGAACTGTATGCCAAATCCCTCCAGATGGCCGGCTCCAATCTGCTCTCAGAGGAGATGCTGCGCGGTGGCAACGACCACATCGCCATCGT	3	Deletion	0	-13
CTGGCCATCTGGAAGGCTGGCGGCGCGTATTTGCCCATCGATCCCAGCTTCCCGGCGAATCGCATTCACCACATACTGCTGGAGGCGAAGCCCACCTTGGTGATTCGCGACGATGACATCGACGCCGGCCGTTTCCAGGGAACTCCCA-------------CGAACTGTATGCCAAATCCCTCCAGCGGGCCGGCTCCAATCTGCTCTCAGAGGAGATGCTGCGCGGTGGCAACGACCACATCGCCATCGT	3	Deletion	0	-13
CTGGCCATCTGGAAGGCTGGCGGCGCGTATTTGCCCATCGATCCCAGCTTCCCGGCGAATCGCATTCACCACATACTGCTGGAGGCGAAGCCCACCTTGGTGATTCGCGACGATGACATCGACGCCGGCCGTTTCCAGGGAACTCCCA-------------CGAACTGTATGCCAAATCCCTCCAGCTGGCCCGCTCCAATCTGCTCTCAGAGGAGATGCTGCGCGGTGGCAACGACCACATCGCCATCGT	3	Deletion	0	-13
CTGGCCATCTGGAAGGCTGGCGGCGCGTATTTGCCCATCGATCCCAGCTTCCCGGCGAATCGCATTCACCACATACTGCTGGAGGCGAAGCCCACCTTGGTGATTCGCGACGATGACATCGACGCCGGCCGTTTCCAGGGAACTCCCA-------------CGAACTGTATGCCAAATCCCTCCAGCTGGCCGGCTCCAATCCGCTCTCAGAGGAGATGCTGCGCGGTGGCAACGACCACATCGCCATCGT	3	Deletion	0	-13
CTGGCCATCTGGAAGGCTGGCGGCGCGTATTTGCCCATCGATCCCAGCTTCCCGGCGAATCGCATTCACCACATACTGCTGGAGGCGAAGCCCACCTTGGTGATTCGCGACGATGACATCGACGCCGGCCGTTTCCAGGGAACTCCCA-------------CGAACTGTATGCCAAATCCCTCCAGCTGGCCGGCTCCAATCTGCTCACAGAGGAGATGCTGCGCGGTGGCAACGACCACATCGCCATCGT	3	Deletion	0	-13
CTGGCCATCTGGAAGGCTGGCGGCGCGTATTTGCCCATCGATCCCAGCTTCCCGGCGAATCGCATTCACCACATACTGCTGGAGGCGAAGCCCACCTTGGTGATTCGCGACGATGACATCGACGCCGGCCGTTTCCAGGGAACTCCCA-------------CGAACTGTATGCCAAATCCCTCCAGCTGGCCGGCTCCAATCTGCTCTCAGAGGAGATGCTGCGCGGAGGCAACGACCACATCGCCATCGT	3	Deletion	0	-13
CTGGCCATCTGGAAGGCTGGCGGCGCGTATTTGCCCATCGATCCCAGCTTCCCGGCGAATCGCATTCACCACATACTGCTGGAGGCGAAGCCCACCTTGGTGATTCGCGACGATGACATCGACGCCGGCCGTTTCCAGGGAACTCCCA-------------CGAACTGTATGCCAAATCCCTCCAGCTGGCCGGCTCCAATCTGCTCTCAGAGGAGATGCTGCGCGGTGGCAACGACCACAACGCCATCGT	3	Deletion	0	-13
CTGGCCATCTGGAAGGCTGGCGGCGCGTATTTGCCCATCGATCCCAGCTTCCCGGCGAATCGCATTCACCACATACTGCTGGAGGCGAAGCCCACCTTGGTGATTCGCGACGATGACATCGACGCCGGCCGTTTCCAGGGAACTCCCA-------------CGAACTGTATGCCAAATCCCTCCAGCTGGCCGGCTCCAATCTGCTCTCAGAGGAGATGCTGCGCGGTGGCAACGACCACATCCCCATCGT	3	Deletion	0	-13
CTGGCCATCTGGAAGGCTGGCGGCGCGTATTTGCCCATCGATCCCAGCTTCCCGGCGAATCGCATTCACCACATACTGCTGGAGGCGAAGCCCACCTTGGTGATTCGCGACGATGACATCGACGCCGGCCGTTTCCAGGGAACTCCCA-------------CGAACTGTATGCCAAATCCCTCCAGCTGGCCGGCTCCAATCTGCTCTCAGAGGAGATGCTGCGCGGTGGCAACGACCACATCGCAATCGT	3	Deletion	0	-13
CTGGCCATCTGGAAGGCTGGCGGCGCGTATTTGCCCATCGATCCCAGCTTCCCGGCGAATCGCATTCACCACATACTGCTGGAGGCGAAGCCCACCTTGGTGATTCGCGACGATGACATCGACGCCGGCCGTTTCCAGGGAACTCCCA-------------CGAACTGTATGCCAAATCCCTCCAGCTGGCCGGCTCCAATCTGCTCTCAGAGGAGATGCTGCGCGGTGGCAACGGCCACATCGCCATCGT	3	Deletion	0	-13
CTGGCCATCTGGAAGGCTGGCGGCGCGTATTTGCCCATCGATCCCAGCTTCCCGGCGAATCGCATTCACCACATACTGCTGGAGGCGAAGCCCACCTTGGTGATTCGCGACGATGACATCGACGCCGGCCGTTTCCAGGGAACTCCCA-------------CGAACTGTATGCCAAATCCCTCCAGCTGGCCGGCTCCAATCTGCTCTCAGAGGAGATGCTGCGCGGTGGCAATGACCACATCGCCATCGT	3	Deletion	0	-13
CTGGCCATCTGGAAGGCTGGCGGCGCGTATTTGCCCATCGATCCCAGCTTCCCGGCGAATCGCATTCACCACATACTGCTGGAGGCGAAGCCCACCTTGGTGATTCGCGACGATGACATCGACGCCGGCCGTTTCCAGGGAACTCCCA-------------CGAACTGTATGCCAAATCCCTCCAGCTGGCCGGCTCCAATCTGCTCTCAGAGGAGATGCTGCGCGGTGGCTACGACCACATCGCCATCGT	3	Deletion	0	-13
CTGGCCATCTGGAAGGCTGGCGGCGCGTATTTGCCCATCGATCCCAGCTTCCCGGCGAATCGCATTCACCACATACTGCTGGAGGCGAAGCCCACCTTGGTGATTCGCGACGATGACATCGACGCCGGCCGTTTCCAGGGAACTCCCA-------------CGAACTGTATGCCAAATCCCTCCAGCTGGCCGGCTCCAATCTGCTCTCAGAGGAGGTGCTGCGCGGTGGCAACGACCACATCGCCATCGT	3	Deletion	0	-13
CTGGCCATCTGGAAGGCTGGCGGCGCGTATTTGCCCATCGATCCCAGCTTCCCGGCGAATCGCATTCACCACATACTGCTGGAGGCGAAGCCCACCTTGGTGATTCGCGACGATGACATCGACGCCGGCCGTTTCCAGGGAACTCCCA-------------CGAACTGTATGCCAAATCCCTCCAGCTGGCCGGCTCCAATCTGCTCTTAGAGGAGATGCTGCGCGGTGGCAACGACCACATCGCCATCGT	3	Deletion	0	-13
CTGGCCATCTGGAAGGCTGGCGGCGCGTATTTGCCCATCGATCCCAGCTTCCCGGCGAATCGCATTCACCACATACTGCTGGAGGCGAAGCCCACCTTGGTGATTCGCGACGATGACATCGACGCCGGCCGTTTCCAGGGAACTCCCA-------------CGAACTGTATGCCAAATCCCTCCAGCTGGCCGGCTCCATTCTGCTCTCAGAGGAGATGCTGCGCGGTGGCAACGACCACATCGCCATCGT	3	Deletion	0	-13
CTGGCCATCTGGAAGGCTGGCGGCGCGTATTTGCCCATCGATCCCAGCTTCCCGGCGAATCGCATTCACCACATACTGCTGGAGGCGAAGCCCACCTTGGTGATTCGCGACGATGACATCGACGCCGGCCGTTTCCAGGGAACTCCCA-------------CGAACTGTATGCTAAATCCCTCCAGCTGGCCGGCTCCAATCTGCTCTCAGAGGAGATGCTGCGCGGTGGCAACGACCACATCGCCATCGT	3	Deletion	0	-13
CTGGCCATCTGGAAGGCTGGCGGCGCGTATTTGCCCATCGATCCCAGCTTCCCGGCGAATCGCATTCACCACATACTGCTGGAGGCGAAGCCCACCTTGGTGATTCGCGACGATGACATCGACGCCGGCCGTTTCCAGGGAACTCCCA-------------CGAACTGTGTGCCAAATCCCTCCAGCTGGCCGGCTCCAATCTGCTCTCAGAGGAGATGCTGCGCGGTGGCAACGACCACATCGCCATCGT	3	Deletion	0	-13
CTGGCCATCTGGAAGGCTGGCGGCGCGTATTTGCCCATCGATCCCAGCTTCCCGGCGAATCGCATTCACCACATACTGCTGGAGGCGAAGCCCACCTTGGTGATTCGCGACGATGACATCGACGCCGGCCGTTTCCAGGGAACTCCCA------CCGaaACACCGAACTGTATGCCAAATCCCTCCAGCTGGCCGGCTCCAATCTGCTCTCAGAGGAGATGCTGCGCGGTGGCAACGACCACATCGCCATCGT	3	Insertion and Deletion	0	-4
CTGGCCATCTGGAAGGCTGGCGGCGCGTATTTGCCCATCGATCCCAGCTTCCCGGCGAATCGCATTCACCACATACTGCTGGAGGCGAAGCCCACCTTGGTGATTCGCGACGATGACATCGACGCCGGCCGTTTCCAGGGAACTCCCA------CCGaaCCACCGAACCGTATGCCAAATCCCTCCAGCTGGCCGGCTCCAATCTGCTCTCAGAGGAGATGCTGCGCGGTGGCAACGACCACATCGCCATCGT	3	Insertion and Deletion	0	-4
CTGGCCATCTGGAAGGCTGGCGGCGCGTATTTGCCCATCGATCCCAGCTTCCCGGCGAATCGCATTCACCACATACTGCTGGAGGCGAAGCCCACCTTGGTGATTCGCGACGATGACATCGACGCCGGCCGTTTCCAGGGAACTCCCA------CCGaaCCACCGAACTGTACGCCAAATCCCTCCAGCTGGCCGGCTCCAATCTGCTCTCAGAGGAGATGCTGCGCGGTGGCAACGACCACATCGCCATCGT	3	Insertion and Deletion	0	-4
CTGGCCATCTGGAAGGCTGGCGGCGCGTATTTGCCCATCGATCCCAGCTTCCCGGCGAATCGCATTCACCACATACTGCTGGAGGCGAAGCCCACCTTGGTGATTCGCGACGATGACATCGACGCCGGCCGTTTCCAGGGAACTCCCA------CCGaaCCACCGAACTGTATGCCAAAGCCCTCCAGCTGGCCGGCTCCAATCTGCTCTCAGAGGAGATGCTGCGCGGTGGCAACGACCACATCGCCATCGT	3	Insertion and Deletion	0	-4
CTGGCCATCTGGAAGGCTGGCGGCGCGTATTTGCCCATCGATCCCAGCTTCCCGGCGAATCGCATTCACCACATACTGCTGGAGGCGAAGCCCACCTTGGTGATTCGCGACGATGACATCGACGCCGGCCGTTTCCAGGGAACTCCCA------CCGaaCCACCGAACTGTATGCCAAATCCCCCCAGCTGGCCGGCTCCAATCTGCTCTCAGAGGAGATGCTGCGCGGTGGCAACGACCACATCGCCATCGT	3	Insertion and Deletion	0	-4
CTGGCCATCTGGAAGGCTGGCGGCGCGTATTTGCCCATCGATCCCAGCTTCCCGGCGAATCGCATTCACCACATACTGCTGGAGGCGAAGCCCACCTTGGTGATTCGCGACGATGACATCGACGCCGGCCGTTTCCAGGGAACTCCCA------CCGaaCCACCGAACTGTATGCCAAATCCCTCCAGCTGGCCGGCTCCAATCTACTCTCAGAGGAGATGCTGCGCGGTGGCAACGACCACATCGCCATCGT	3	Insertion and Deletion	0	-4
CTGGCCATCTGGAAGGCTGGCGGCGCGTATTTGCCCATCGATCCCAGCTTCCCGGCGAATCGCATTCACCACATACTGCTGGAGGCGAAGCCCACCTTGGTGATTCGCGACGATGACATCGACGCCGGCCGTTTCCAGGGAACTCCCA------CCGaaCCACCGAACTGTATGCCAAATCCCTCCAGCTGGCCGGCTCCAATCTGCTCTCAGAGGAGATGCCGCGCGGTGGCAACGACCACATCGCCATCGT	3	Insertion and Deletion	0	-4
CTGGCCATCTGGAAGGCTGGCGGCGCGTATTTGCCCATCGATCCCAGCTTCCCGGCGAATCGCATTCACCACATACTGCTGGAGGCGAAGCCCACCTTGGTGATTCGCGACGATGACATCGACGCCGGCCGTTTCCAGGGAACTCCCA------CCGaaCCACCGAACTGTATGCCAAATCCCTCCAGCTGGCCGGCTCCAATCTGCTCTCAGAGGAGATGCTGCGCGGCGGCAACGACCACATCGCCATCGT	3	Insertion and Deletion	0	-4
CTGGCCATCTGGAAGGCTGGCGGCGCGTATTTGCCCATCGATCCCAGCTTCCCGGCGAATCGCATTCACCACATACTGCTGGAGGCGAAGCCCACCTTGGTGATTCGCGACGATGACATCGACGCCGGCCGTTTCCAGGGAACTCCCA------CCGaaCCACCGAACTGTATGCCAAATCCCTCCAGCTGGCCGGCTCCAATCTGCTCTCAGAGGAGATGCTGCGCGGTGGCAACGACCACATAGCCATCGT	3	Insertion and Deletion	0	-4
CTGGCCATCTGGAAGGCTGGCGGCGCGTATTTGCCCATCGATCCCAGCTTCCCGGCGAATCGCATTCACCACATACTGCTGGAGGCGAAGCCCACCTTGGTGATTCGCGACGATGACATCGACGCCGGCCGTTTCCAGGGAACTCCCA------CCGaaCCACCGAACTGTATGCCAAATCCCTCCAGCTGGCCGGCTCCAATCTGCTCTCAGAGGAGATGCTGCGCGGTGGCAACGACCACATCGCAATCGT	3	Insertion and Deletion	0	-4
CTGGCCATCTGGAAGGCTGGCGGCGCGTATTTGCCCATCGATCCCAGCTTCCCGGCGAATCGCATTCACCACATACTGCTGGAGGCGAAGCCCACCTTGGTGATTCGCGACGATGACATCGACGCCGGCCGTTTCCAGGGAACTCCCA------CCGaaCCACCGAACTGTATGCCAAATCCCTCCAGCTGGCCGGCTCCAATCTGCTCTCAGAGGAGATGCTGCGCGGTGGCAACGACCACATCTCCATCGT	3	Insertion and Deletion	0	-4
CTGGCCATCTGGAAGGCTGGCGGCGCGTATTTGCCCATCGATCCCAGCTTCCCGGCGAATCGCATTCACCACATACTGCTGGAGGCGAAGCCCACCTTGGTGATTCGCGACGATGACATCGACGCCGGCCGTTTCCAGGGAACTCCCA------CCGaaCCACCGAACTGTATGCCAAATCCCTCCAGCTGGCCGGCTCCAATCTGCTCTCAGAGGAGATGCTGCGCGGTGGCAACGACCACTTCGCCATCGT	3	Insertion and Deletion	0	-4
CTGGCCATCTGGAAGGCTGGCGGCGCGTATTTGCCCATCGATCCCAGCTTCCCGGCGAATCGCATTCACCACATACTGCTGGAGGCGAAGCCCACCTTGGTGATTCGCGACGATGACATCGACGCCGGCCGTTTCCAGGGAACTCCCA------CCGaaCCACCGAACTGTATGCCAAATCCCTCCAGCTGGCCGGCTCCAATCTGCTCTCAGAGGAGATGCTGCGCGGTGGCAACGACCCCATCGCCATCGT	3	Insertion and Deletion	0	-4
CTGGCCATCTGGAAGGCTGGCGGCGCGTATTTGCCCATCGATCCCAGCTTCCCGGCGAATCGCATTCACCACATACTGCTGGAGGCGAAGCCCACCTTGGTGATTCGCGACGATGACATCGACGCCGGCCGTTTCCAGGGAACTCCCA------CCGaaCCACCGAACTGTATGCCAAATCCCTCCAGCTGGCCGGCTCCAATCTGCTCTCAGAGGAGATGCTGCGCTGTGGCAACGACCACATCGCCATCGT	3	Insertion and Deletion	0	-4
CTGGCCATCTGGAAGGCTGGCGGCGCGTATTTGCCCATCGATCCCAGCTTCCCGGCGAATCGCATTCACCACATACTGCTGGAGGCGAAGCCCACCTTGGTGATTCGCGACGATGACATCGACGCCGGCCGTTTCCAGGGAACTCCCA------CCGaaCCACCGAACTGTATGCCAAATCCCTCCAGCTGGCCGGCTCCAATCTGCTCTCAGAGGAGATGTTGCGCGGTGGCAACGACCACATCGCCATCGT	3	Insertion and Deletion	0	-4
CTGGCCATCTGGAAGGCTGGCGGCGCGTATTTGCCCATCGATCCCAGCTTCCCGGCGAATCGCATTCACCACATACTGCTGGAGGCGAAGCCCACCTTGGTGATTCGCGACGATGACATCGACGCCGGCCGTTTCCAGGGAACTCCCA------CCGaaCCACCGAACTGTATGCCAAATCCCTCCAGCTGGCCGGCTCCGATCTGCTCTCAGAGGAGATGCTGCGCGGTGGCAACGACCACATCGCCATCGT	3	Insertion and Deletion	0	-4
CTGGCCATCTGGAAGGCTGGCGGCGCGTATTTGCCCATCGATCCCAGCTTCCCGGCGAATCGCATTCACCACATACTGCTGGAGGCGAAGCCCACCTTGGTGATTCGCGACGATGACATCGACGCCGGCCGTTTCCAGGGAACTCCCA------CCGaaCCACCGAACTGTATGCCAAATCCCTCCAGCTGGTCGGCTCCAATCTGCTCTCAGAGGAGATGCTGCGCGGTGGCAACGACCACATCGCCATCGT	3	Insertion and Deletion	0	-4
CTGGCCATCTGGAAGGCTGGCGGCGCGTATTTGCCCATCGATCCCAGCTTCCCGGCGAATCGCATTCACCACATACTGCTGGAGGCGAAGCCCACCTTGGTGATTCGCGACGATGACATCGACGCCGGCCGTTTCCAGGGAACTCCCA------CCGaaCCACCGAACTGTGTGCCAAATCCCTCCAGCTGGCCGGCTCCAATCTGCTCTCAGAGGAGATGCTGCGCGGTGGCAACGACCACATCGCCATCGT	3	Insertion and Deletion	0	-4
CTGGCCATCTGGAAGGCTGGCGGCGCGTATTTGCCCATCGATCCCAGCTTCCCGGCGAATCGCATTCACCACATACTGCTGGAGGCGAAGCCCACCTTGGTGATTCGCGACGATGACATCGACGCCGGCCGTTTCCAGGGAACTCCCA------CCGaaCCACCGAGCTGTATGCCAAATCCCTCCAGCTGGCCGGCTCCAATCTGCTCTCAGAGGAGATGCTGCGCGGTGGCAACGACCACATCGCCATCGT	3	Insertion and Deletion	0	-4
CTGGCCATCTGGAAGGCTGGCGGCGCGTATTTGCCCATCGATCCCAGCTTCCCGGCGAATCGCATTCACCACATACTGCTGGAGGCGAAGCCCACCTTGGTGATTCGCGACGATGACATCGACGCCGGCCGTTTCCAGGGAACTCCCAC-----CGAACTgtactaaaCCGAACTGTATGCCAAATCCCTCCAGCTGGCCGGCTCCAATCTGCTCTCAGAGGAGATGCTGCGCGGTGGCAACGACCACATCGCCATCGT	3	Insertion and Deletion	0	3
CTGGCCATCTGGAAGGCTGGCGGCGCGTATTTGCCCATCGATCCCAGCTTCCCGGCGAATCGCATTCACCACATACTGCTGGAGGCGAAGCCCACCTTGGTGATTCGCGACGATGACATCGACGCCGGCCGTTTCCAGGGAACTCCCAC-----CGACcCACCGAACTGTATGCCAAATCCCTCCAGCTGGCCGGCTCCAATCTGCTCTCAGAGGAGATGCTGCGCGGTGGCAACGACCACATCGCCATCGT	3	Insertion and Deletion	0	-4
CTGGCCATCTGGAAGGCTGGCGGCGCGTATTTGCCCATCGATCCCAGCTTCCCGGCGAATCGCATTCACCACATACTGCTGGAGGCGAAGCCCACCTTGGTGATTCGCGACGATGACATCGACGCCGGCCGTTTCCAGGGAACTCCCacccaaacACCCAATCCACCACCGAACTGTATGCCAAATCCCTCCAGCTGGCCGGCTCCAATCTGCTCTCAGAGGAGATGCTGCGCGGTGGCAACGACCACATCGCCATCGT	3	Insertion	0	8
CTGGCCATCTGGAAGGCTGGCGGCGCGTATTTGCCCATCGATCCCAGCTTCCCGGCGAATCGCATTCACCACATACTGCTGGAGGCGAAGCCCACCTTGGTGATTCGCGACGATGACATCGACGCCGGCCGTTTCCAGGGAACTCCCACccaaactcCCAATCCACCACCGAACTGAATGCCAAATCCCTCCAGCTGGCCGGCTCCAATCTGCTCTCAGAGGAGATGCTGCGCGGTGGCAACGACCACATCGCCATCGT	3	Insertion	0	8
CTGGCCATCTGGAAGGCTGGCGGCGCGTATTTGCCCATCGATCCCAGCTTCCCGGCGAATCGCATTCACCACATACTGCTGGAGGCGAAGCCCACCTTGGTGATTCGCGACGATGACATCGACGCCGGCCGTTTCCAGGGAACTCCCACccaaactcCCAATCCACCACCGAACTGTATGCCAAATCCCTCCAGCTGGCCGGCTCCAATATGCTCTCAGAGGAGATGCTGCGCGGTGGCAACGACCACATCGCCATCGT	3	Insertion	0	8
CTGGCCATCTGGAAGGCTGGCGGCGCGTATTTGCCCATCGATCCCAGCTTCCCGGCGAATCGCATTCACCACATACTGCTGGAGGCGAAGCCCACCTTGGTGATTCGCGACGATGACATCGACGCCGGCCGTTTCCAGGGAACTCCCACccaaactcCCAATCCACCACCGAACTGTATGCCAAATCCCTCCAGCTGGCCGGCTCCAATCTGCTCTCAGAGGAGATGCTGCGCAGTGGCAACGACCACATCGCCATCGT	3	Insertion	0	8
CTGGCCATCTGGAAGGCTGGCGGCGCGTATTTGCCCATCGATCCCAGCTTCCCGGCGAATCGCATTCACCACATACTGCTGGAGGCGAAGCCCACCTTGGTGATTCGCGACGATGACATCGACGCCGGCCGTTTCCAGGGAACTCCCACccaaactcCCAATCCACCACCGAACTGTATGCCAAATCCCTCCAGCTGGCCGGCTCCAATCTGCTCTCAGAGGAGATGCTGCGCGGGGGCAACGACCACATCGCCATCGT	3	Insertion	0	8
CTGGCCATCTGGAAGGCTGGCGGCGCGTATTTGCCCATCGATCCCAGCTTCCCGGCGAATCGCATTCACCACATACTGCTGGAGGCGAAGCCCACCTTGGTGATTCGCGACGATGACATCGACGCCGGCCGTTTCCAGGGAACTCCCACccaaactcCCAATCCACCACCGAACTGTATGCCAAATCCCTCCAGCTGGCCGGCTCCAATCTGCTCTCAGAGGAGATGCTGCGCGGTGGCAACGACCACATCTCCATCGT	3	Insertion	0	8
CTGGCCATCTGGAAGGCTGGCGGCGCGTATTTGCCCATCGATCCCAGCTTCCCGGCGAATCGCATTCACCACATACTGCTGGAGGCGAAGCCCACCTTGGTGATTCGCGACGATGACATCGACGCCGGCCGTTTCCAGGGAACTCCCACccaaactcCCAATCCACCACCGAACTGTATGCCAAATCCCTCCAGCTGGCCGGCTCCCATCTGCTCTCAGAGGAGATGCTGCGCGGTGGCAACGACCACATCGCCATCGT	3	Insertion	0	8
CTGGCCATCTGGAAGGCTGGCGGCGCGTATTTGCCCATCGATCCCAGCTTCCCGGCGAATCGCATTCACCACATACTGCTGGAGGCGAAGCCCACCTTGGTGATTCGCGACGATGACATCGACGCCGGCCGTTTCCAGGGAACTCCCACccaaactcCCAATCCACCACCGAACTGTATGCCAACTCCCTCCAGCTGGCCGGCTCCAATCTGCTCTCAGAGGAGATGCTGCGCGGTGGCAACGACCACATCGCCATCGT	3	Insertion	0	8
CTGGCCATCTGGAAGGCTGGCGGCGCGTATTTGCCCATCGATCCCAGCTTCCCGGCGAATCGCATTCACCACATACTGCTGGAGGCGAAGCCCACCTTGGTGATTCGCGACGATGACATCGACGCCGGCCGTTTCCAGGGAACTCCCACccaaactcCCAATCCGCCACCGAACTGTATGCCAAATCCCTCCAGCTGGCCGGCTCCAATCTGCTCTCAGAGGAGATGCTGCGCGGTGGCAACGACCACATCGCCATCGT	3	Insertion	0	8
CTGGCCATCTGGAAGGCTGGCGGCGCGTATTTGCCCATCGATCCCAGCTTCCCGGCGAATCGCATTCACCACATACTGCTGGAGGCGAAGCCCACCTTGGTGATTCGCGACGATGACATCGACGCCGGCCGTTTCCAGGGAACTCCCACCgaactgTActA-----CACCGAACAGTATGCCAAATCCCTCCAGCTGGCCGGCTCCAATCTGCTCTCAGAGGAGATGCTGCGCGGTGGCAACGACCACATCGCCATCGT	3	Insertion and Deletion	0	3
CTGGCCATCTGGAAGGCTGGCGGCGCGTATTTGCCCATCGATCCCAGCTTCCCGGCGAATCGCATTCACCACATACTGCTGGAGGCGAAGCCCACCTTGGTGATTCGCGACGATGACATCGACGCCGGCCGTTTCCAGGGAACTCCCACCgaactgTActA-----CACCGAACGGTATGCCAAATCCCTCCAGCTGGCCGGCTCCAATCTGCTCTCAGAGGAGATGCTGCGCGGTGGCAACGACCACATCGCCATCGT	3	Insertion and Deletion	0	3
CTGGCCATCTGGAAGGCTGGCGGCGCGTATTTGCCCATCGATCCCAGCTTCCCGGCGAATCGCATTCACCACATACTGCTGGAGGCGAAGCCCACCTTGGTGATTCGCGACGATGACATCGACGCCGGCCGTTTCCAGGGAACTCCCACCgaactgTActA-----CACCGAACTGTATGCCAAACCCCTCCAGCTGGCCGGCTCCAATCTGCTCTCAGAGGAGATGCTGCGCGGTGGCAACGACCACATCGCCATCGT	3	Insertion and Deletion	0	3
CTGGCCATCTGGAAGGCTGGCGGCGCGTATTTGCCCATCGATCCCAGCTTCCCGGCGAATCGCATTCACCACATACTGCTGGAGGCGAAGCCCACCTTGGTGATTCGCGACGATGACATCGACGCCGGCCGTTTCCAGGGAACTCCCACCgaactgTActA-----CACCGAACTGTATGCCAAATCCCCCCAGCTGGCCGGCTCCAATCTGCTCTCAGAGGAGATGCTGCGCGGTGGCAACGACCACATCGCCATCGT	3	Insertion and Deletion	0	3
CTGGCCATCTGGAAGGCTGGCGGCGCGTATTTGCCCATCGATCCCAGCTTCCCGGCGAATCGCATTCACCACATACTGCTGGAGGCGAAGCCCACCTTGGTGATTCGCGACGATGACATCGACGCCGGCCGTTTCCAGGGAACTCCCACCgaactgTActA-----CACCGAACTGTATGCCAAATCCCTCCAGCTGGCCGGCTCCAATCTGCTCTCAGAGGAGATGCTGCGCGGGGGCAACGACCACATCGCCATCGT	3	Insertion and Deletion	0	3
CTGGCCATCTGGAAGGCTGGCGGCGCGTATTTGCCCATCGATCCCAGCTTCCCGGCGAATCGCATTCACCACATACTGCTGGAGGCGAAGCCCACCTTGGTGATTCGCGACGATGACATCGACGCCGGCCGTTTCCAGGGAACTCCCACCgaactgTActA-----CACCGAACTGTATGCCAAATCCCTCCAGCTGGCCGGCTCCAATCTGCTCTCAGAGGAGATGCTGCGCGGTGGAAACGACCACATCGCCATCGT	3	Insertion and Deletion	0	3
CTGGCCATCTGGAAGGCTGGCGGCGCGTATTTGCCCATCGATCCCAGCTTCCCGGCGAATCGCATTCACCACATACTGCTGGAGGCGAAGCCCACCTTGGTGATTCGCGACGATGACATCGACGCCGGCCGTTTCCAGGGAACTCCCACCgaactgTActA-----CACCGAACTGTATGCCAAATCCCTCCAGCTGGCCGGCTCCAATCTGCTCTCAGAGGAGATGCTGCGCGGTGGCAACGACCACATGGCCATCGT	3	Insertion and Deletion	0	3
CTGGCCATCTGGAAGGCTGGCGGCGCGTATTTGCCCATCGATCCCAGCTTCCCGGCGAATCGCATTCACCACATACTGCTGGAGGCGAAGCCCACCTTGGTGATTCGCGACGATGACATCGACGCCGGCCGTTTCCAGGGAACTCCCACCgaactgTActA-----CACCGAACTGTATGCCAAATCCCTCCAGCTGGCCGGCTCCAATCTGCTCTCAGAGGAGATGCTGCGCGGTGTCAACGACCACATCGCCATCGT	3	Insertion and Deletion	0	3
CTGGCCATCTGGAAGGCTGGCGGCGCGTATTTGCCCATCGATCCCAGCTTCCCGGCGAATCGCATTCACCACATACTGCTGGAGGCGAAGCCCACCTTGGTGATTCGCGACGATGACATCGACGCCGGCCGTTTCCAGGGAACTCCCACCgaactgTActA-----CACCGAACTGTATGCCAACTCCCTCCAGCTGGCCGGCTCCAATCTGCTCTCAGAGGAGATGCTGCGCGGTGGCAACGACCACATCGCCATCGT	3	Insertion and Deletion	0	3
CTGGCCATCTGGAAGGCTGGCGGCGCGTATTTGCCCATCGATCCCAGCTTCCCGGCGAATCGCATTCACCACATACTGCTGGAGGCGAAGCCCACCTTGGTGATTCGCGACGATGACATCGACGCCGGCCGTTTCCAGGGAACTCCCACGGTCccacgtTCCACCACCGAACTGTATGCCAAATCCCTCCAGCTGGCCGGCTCCAATCTGCTCTCAGAGGAGATGCTGCGCGGTGGCAACGACCACATCGCCATCGT	3	Insertion	0	6
CTGGCCATCTGGAAGGCTGGCGGCGCGTATTTGCCCATCGATCCCAGCTTCCCGGCGAATCGCATTCACCACATACTGCTGGAGGCGAAGCCCACCTTGGTGATTCGCGACGATGACATCGACGCCGGCCGTTTCCAGGGAACTCCCACGT--TCCACCACCGAACTGTATGCCAAATCCCTCCAGCTGGCCGGCTCCAATCTGCTCTCAGAGGAGATGCTGCGCGGTGGCAACGACCACATCGCCATCGT	3	Deletion	0	-2
CTGGCCATCTGGAAGGCTGGCGGCGCGTATTTGCCCATCGATCCCAGCTTCCCGGCGAATCGCATTCACCACATACTGCTGGAGGCGAAGCCCACCTTGGTGATTCGCGACGATGACATCGACGCCGGCCGTTTCCAGGGAACTCCCACGTTATCCACCACCGAACAGTATGCCAAATCCCTCCAGCTGGCCGGCTCCAATCTGCTCTCAGAGGAGATGCTGCGCGGTGGCAACGACCACATCGCCATCGT	3	2 Base Changes	0	0
CTGGCCATCTGGAAGGCTGGCGGCGCGTATTTGCCCATCGATCCCAGCTTCCCGGCGAATCGCATTCACCACATACTGCTGGAGGCGAAGCCCACCTTGGTGATTCGCGACGATGACATCGACGCCGGCCGTTTCCAGGGAACTCCCACGTTATCCACCACCGAACTGGATGCCAAATCCCTCCAGCTGGCCGGCTCCAATCTGCTCTCAGAGGAGATGCTGCGCGGTGGCAACGACCACATCGCCATCGT	3	2 Base Changes	0	0
CTGGCCATCTGGAAGGCTGGCGGCGCGTATTTGCCCATCGATCCCAGCTTCCCGGCGAATCGCATTCACCACATACTGCTGGAGGCGAAGCCCACCTTGGTGATTCGCGACGATGACATCGACGCCGGCCGTTTCCAGGGAACTCCCACGTTATCCACCACCGAACTGTATGACAAATCCCTCCAGCTGGCCGGCTCCAATCTGCTCTCAGAGGAGATGCTGCGCGGTGGCAACGACCACATCGCCATCGT	3	2 Base Changes	0	0
CTGGCCATCTGGAAGGCTGGCGGCGCGTATTTGCCCATCGATCCCAGCTTCCCGGCGAATCGCATTCACCACATACTGCTGGAGGCGAAGCCCACCTTGGTGATTCGCGACGATGACATCGACGCCGGCCGTTTCCAGGGAACTCCCACGTTATCCACCACCGAACTGTATGCCAAACCCCTCCAGCTGGCCGGCTCCAATCTGCTCTCAGAGGAGATGCTGCGCGGTGGCAACGACCACATCGCCATCGT	3	2 Base Changes	0	0
CTGGCCATCTGGAAGGCTGGCGGCGCGTATTTGCCCATCGATCCCAGCTTCCCGGCGAATCGCATTCACCACATACTGCTGGAGGCGAAGCCCACCTTGGTGATTCGCGACGATGACATCGACGCCGGCCGTTTCCAGGGAACTCCCACGTTATCCACCACCGAACTGTATGCCAAATCCCGCCAGCTGGCCGGCTCCAATCTGCTCTCAGAGGAGATGCTGCGCGGTGGCAACGACCACATCGCCATCGT	3	2 Base Changes	0	0
CTGGCCATCTGGAAGGCTGGCGGCGCGTATTTGCCCATCGATCCCAGCTTCCCGGCGAATCGCATTCACCACATACTGCTGGAGGCGAAGCCCACCTTGGTGATTCGCGACGATGACATCGACGCCGGCCGTTTCCAGGGAACTCCCACGTTATCCACCACCGAACTGTATGCCAAATCCCTCCAGCTGGCCGGCTCCAATCCGCTCTCAGAGGAGATGCTGCGCGGTGGCAACGACCACATCGCCATCGT	3	2 Base Changes	0	0
CTGGCCATCTGGAAGGCTGGCGGCGCGTATTTGCCCATCGATCCCAGCTTCCCGGCGAATCGCATTCACCACATACTGCTGGAGGCGAAGCCCACCTTGGTGATTCGCGACGATGACATCGACGCCGGCCGTTTCCAGGGAACTCCCACGTTATCCACCACCGAACTGTATGCCAAATCCCTCCAGCTGGCCGGCTCCAATCTGCTCTCAGAGGAAATGCTGCGCGGTGGCAACGACCACATCGCCATCGT	3	2 Base Changes	0	0
CTGGCCATCTGGAAGGCTGGCGGCGCGTATTTGCCCATCGATCCCAGCTTCCCGGCGAATCGCATTCACCACATACTGCTGGAGGCGAAGCCCACCTTGGTGATTCGCGACGATGACATCGACGCCGGCCGTTTCCAGGGAACTCCCACGTTATCCACCACCGAACTGTATGCCAAATCCCTCCAGCTGGCCGGCTCCAATCTGCTCTCAGAGGAGACGCTGCGCGGTGGCAACGACCACATCGCCATCGT	3	2 Base Changes	0	0
CTGGCCATCTGGAAGGCTGGCGGCGCGTATTTGCCCATCGATCCCAGCTTCCCGGCGAATCGCATTCACCACATACTGCTGGAGGCGAAGCCCACCTTGGTGATTCGCGACGATGACATCGACGCCGGCCGTTTCCAGGGAACTCCCACGTTATCCACCACCGAACTGTATGCCAAATCCCTCCAGCTGGCCGGCTCCAATCTGCTCTCAGAGGAGATGATGCGCGGTGGCAACGACCACATCGCCATCGT	3	2 Base Changes	0	0
CTGGCCATCTGGAAGGCTGGCGGCGCGTATTTGCCCATCGATCCCAGCTTCCCGGCGAATCGCATTCACCACATACTGCTGGAGGCGAAGCCCACCTTGGTGATTCGCGACGATGACATCGACGCCGGCCGTTTCCAGGGAACTCCCACGTTATCCACCACCGAACTGTATGCCAAATCCCTCCAGCTGGCCGGCTCCAATCTGCTCTCAGAGGAGATGCTGCGCGGTAGCAACGACCACATCGCCATCGT	3	2 Base Changes	0	0
CTGGCCATCTGGAAGGCTGGCGGCGCGTATTTGCCCATCGATCCCAGCTTCCCGGCGAATCGCATTCACCACATACTGCTGGAGGCGAAGCCCACCTTGGTGATTCGCGACGATGACATCGACGCCGGCCGTTTCCAGGGAACTCCCACGTTATCCACCACCGAACTGTATGCCAAATCCCTCCAGCTGGCCGGCTCCAATCTGCTCTCAGAGGAGATGCTGCGCGGTGGCAACGACCAAATCGCCATCGT	3	2 Base Changes	0	0
CTGGCCATCTGGAAGGCTGGCGGCGCGTATTTGCCCATCGATCCCAGCTTCCCGGCGAATCGCATTCACCACATACTGCTGGAGGCGAAGCCCACCTTGGTGATTCGCGACGATGACATCGACGCCGGCCGTTTCCAGGGAACTCCCACGTTATCCACCACCGAACTGTATGCCAAATCCCTCCAGCTGGCCGGCTCCAATCTGCTCTCAGAGGAGATGCTGCGCGGTGGCAACGAGCACATCGCCATCGT	3	2 Base Changes	0	0
CTGGCCATCTGGAAGGCTGGCGGCGCGTATTTGCCCATCGATCCCAGCTTCCCGGCGAATCGCATTCACCACATACTGCTGGAGGCGAAGCCCACCTTGGTGATTCGCGACGATGACATCGACGCCGGCCGTTTCCAGGGAACTCCCACGTTATCCACCACCGAACTGTATGCCAAATCCCTCCAGCTGGCCGGCTCCCATCTGCTCTCAGAGGAGATGCTGCGCGGTGGCAACGACCACATCGCCATCGT	3	2 Base Changes	0	0
CTGGCCATCTGGAAGGCTGGCGGCGCGTATTTGCCCATCGATCCCAGCTTCCCGGCGAATCGCATTCACCACATACTGCTGGAGGCGAAGCCCACCTTGGTGATTCGCGACGATGACATCGACGCCGGCCGTTTCCAGGGAACTCCCACGTTATCCACCACCGAACTGTATGCCAAATCCCTCCAGCTGGCCGGCTCCGATCTGCTCTCAGAGGAGATGCTGCGCGGTGGCAACGACCACATCGCCATCGT	3	2 Base Changes	0	0
CTGGCCATCTGGAAGGCTGGCGGCGCGTATTTGCCCATCGATCCCAGCTTCCCGGCGAATCGCATTCACCACATACTGCTGGAGGCGAAGCCCACCTTGGTGATTCGCGACGATGACATCGACGCCGGCCGTTTCCAGGGAACTCCCACGTTATCCACCACCGAACTGTATGCCAAATCCCTCCCGCTGGCCGGCTCCAATCTGCTCTCAGAGGAGATGCTGCGCGGTGGCAACGACCACATCGCCATCGT	3	2 Base Changes	0	0
CTGGCCATCTGGAAGGCTGGCGGCGCGTATTTGCCCATCGATCCCAGCTTCCCGGCGAATCGCATTCACCACATACTGCTGGAGGCGAAGCCCACCTTGGTGATTCGCGACGATGACATCGACGCCGGCCGTTTCCAGGGAACTCCCACGTTATCCACCACCGAACTGTATGCTAAATCCCTCCAGCTGGCCGGCTCCAATCTGCTCTCAGAGGAGATGCTGCGCGGTGGCAACGACCACATCGCCATCGT	3	2 Base Changes	0	0
CTGGCCATCTGGAAGGCTGGCGGCGCGTATTTGCCCATCGATCCCAGCTTCCCGGCGAATCGCATTCACCACATACTGCTGGAGGCGAAGCCCACCTTGGTGATTCGCGACGATGACATCGACGCCGGCCGTTTCCAGGGAACTCCCAGG--------GAGcCGAACTGTATGCCAAATCCCTCCAGCTGGCCGGCTCCAATCTGCTCTCAGAGGAGATGCTGCGCGGTGGCAACGACCACATCGCCATCGT	3	Insertion and Deletion	0	-7
CTGGCCATCTGGAAGGCTGGCGGCGCGTATTTGCCCATCGATCCCAGCTTCCCGGCGAATCGCATTCACCACATACTGCTGGAGGCGAAGCCCACCTTGGTGATTCGCGACGATGACATCGACGCCGGCCGTTTCCAGGGAACTCCCAGG-------GAAACGAACTGTATGCCAAATCCCTCCAGCTGGCCGGCTCCAATCTGCTCTCAGAGGAGATGCTGCGCGGTGGCAACGACCACATCGCCATCGT	3	Deletion	0	-7
CTGGCCATCTGGAAGGCTGGCGGCGCGTATTTGCCCATCGATCCCAGCTTCCCGGCGAATCGCATTCACCACATACTGCTGGAGGCGAAGCCCACCTTGGTGATTCGCGACGATGACATCGACGCCGGCCGTTTCCAGGGAACTCCCAGG-------GAACCGAAATGTATGCCAAATCCCTCCAGCTGGCCGGCTCCAATCTGCTCTCAGAGGAGATGCTGCGCGGTGGCAACGACCACATCGCCATCGT	3	Deletion	0	-7
CTGGCCATCTGGAAGGCTGGCGGCGCGTATTTGCCCATCGATCCCAGCTTCCCGGCGAATCGCATTCACCACATACTGCTGGAGGCGAAGCCCACCTTGGTGATTCGCGACGATGACATCGACGCCGGCCGTTTCCAGGGAACTCCCAGG-------GAACCGAACTGGATGCCAAATCCCTCCAGCTGGCCGGCTCCAATCTGCTCTCAGAGGAGATGCTGCGCGGTGGCAACGACCACATCGCCATCGT	3	Deletion	0	-7
CTGGCCATCTGGAAGGCTGGCGGCGCGTATTTGCCCATCGATCCCAGCTTCCCGGCGAATCGCATTCACCACATACTGCTGGAGGCGAAGCCCACCTTGGTGATTCGCGACGATGACATCGACGCCGGCCGTTTCCAGGGAACTCCCAGG-------GAACCGAACTGTATGCCAAACCCCTCCAGCTGGCCGGCTCCAATCTGCTCTCAGAGGAGATGCTGCGCGGTGGCAACGACCACATCGCCATCGT	3	Deletion	0	-7
CTGGCCATCTGGAAGGCTGGCGGCGCGTATTTGCCCATCGATCCCAGCTTCCCGGCGAATCGCATTCACCACATACTGCTGGAGGCGAAGCCCACCTTGGTGATTCGCGACGATGACATCGACGCCGGCCGTTTCCAGGGAACTCCCAGG-------GAACCGAACTGTATGCCAAATCCCGCCAGCTGGCCGGCTCCAATCTGCTCTCAGAGGAGATGCTGCGCGGTGGCAACGACCACATCGCCATCGT	3	Deletion	0	-7
CTGGCCATCTGGAAGGCTGGCGGCGCGTATTTGCCCATCGATCCCAGCTTCCCGGCGAATCGCATTCACCACATACTGCTGGAGGCGAAGCCCACCTTGGTGATTCGCGACGATGACATCGACGCCGGCCGTTTCCAGGGAACTCCCAGG-------GAACCGAACTGTATGCCAAATCCCTCCAGCTGGCCGGCTCCAATCAGCTCTCAGAGGAGATGCTGCGCGGTGGCAACGACCACATCGCCATCGT	3	Deletion	0	-7
CTGGCCATCTGGAAGGCTGGCGGCGCGTATTTGCCCATCGATCCCAGCTTCCCGGCGAATCGCATTCACCACATACTGCTGGAGGCGAAGCCCACCTTGGTGATTCGCGACGATGACATCGACGCCGGCCGTTTCCAGGGAACTCCCAGG-------GAACCGAACTGTATGCCAAATCCCTCCAGCTGGCCGGCTCCAATCTGCTCTCAGAGGAGATGCAGCGCGGTGGCAACGACCACATCGCCATCGT	3	Deletion	0	-7
CTGGCCATCTGGAAGGCTGGCGGCGCGTATTTGCCCATCGATCCCAGCTTCCCGGCGAATCGCATTCACCACATACTGCTGGAGGCGAAGCCCACCTTGGTGATTCGCGACGATGACATCGACGCCGGCCGTTTCCAGGGAACTCCCAGG-------GAACCGAACTGTATGCCAAATCCCTCCAGCTGGCCGGCTCCAATCTGCTCTCAGAGGAGATGCTGAGCGGTGGCAACGACCACATCGCCATCGT	3	Deletion	0	-7
CTGGCCATCTGGAAGGCTGGCGGCGCGTATTTGCCCATCGATCCCAGCTTCCCGGCGAATCGCATTCACCACATACTGCTGGAGGCGAAGCCCACCTTGGTGATTCGCGACGATGACATCGACGCCGGCCGTTTCCAGGGAACTCCCAGG-------GAACCGAACTGTATGCCAAATCCCTCCAGCTGGCCGGCTCCAATCTGCTCTCAGAGGAGATGCTGCGCGGTGGCAACGGCCACATCGCCATCGT	3	Deletion	0	-7
CTGGCCATCTGGAAGGCTGGCGGCGCGTATTTGCCCATCGATCCCAGCTTCCCGGCGAATCGCATTCACCACATACTGCTGGAGGCGAAGCCCACCTTGGTGATTCGCGACGATGACATCGACGCCGGCCGTTTCCAGGGAACTCCCAGG-------GAACCGAACTGTATGCCAAATCCCTCCAGCTGGCCGGCTCCGATCTGCTCTCAGAGGAGATGCTGCGCGGTGGCAACGACCACATCGCCATCGT	3	Deletion	0	-7
CTGGCCATCTGGAAGGCTGGCGGCGCGTATTTGCCCATCGATCCCAGCTTCCCGGCGAATCGCATTCACCACATACTGCTGGAGGCGAAGCCCACCTTGGTGATTCGCGACGATGACATCGACGCCGGCCGTTTCCAGGGAACTCCCAGG-------GAACCGAACTGTATGCCAAATCCCTCTAGCTGGCCGGCTCCAATCTGCTCTCAGAGGAGATGCTGCGCGGTGGCAACGACCACATCGCCATCGT	3	Deletion	0	-7
CTGGCCATCTGGAAGGCTGGCGGCGCGTATTTGCCCATCGATCCCAGCTTCCCGGCGAATCGCATTCACCACATACTGCTGGAGGCGAAGCCCACCTTGGTGATTCGCGACGATGACATCGACGCCGGCCGTTTCCAGGGAACTCCCAGG-------GAACCGAACTGTATGCCCAATCCCTCCAGCTGGCCGGCTCCAATCTGCTCTCAGAGGAGATGCTGCGCGGTGGCAACGACCACATCGCCATCGT	3	Deletion	0	-7
CTGGCCATCTGGAAGGCTGGCGGCGCGTATTTGCCCATCGATCCCAGCTTCCCGGCGAATCGCATTCACCACATACTGCTGGAGGCGAAGCCCACCTTGGTGATTCGCGACGATGACATCGACGCCGGCCGTTTCCAGGGAACTCCCAGG-------GAACCGAGCTGTATGCCAAATCCCTCCAGCTGGCCGGCTCCAATCTGCTCTCAGAGGAGATGCTGCGCGGTGGCAACGACCACATCGCCATCGT	3	Deletion	0	-7
CTGGCCATCTGGAAGGCTGGCGGCGCGTATTTGCCCATCGATCCCAGCTTCCCGGCGAATCGCATTCACCACATACTGCTGGAGGCGAAGCCCACCTTGGTGATTCGCGACGATGACATCGACGCCGGCCGTTTCCAGGGAACTCCCAGG-------GAACCGGACTGTATGCCAAATCCCTCCAGCTGGCCGGCTCCAATCTGCTCTCAGAGGAGATGCTGCGCGGTGGCAACGACCACATCGCCATCGT	3	Deletion	0	-7
CTGGCCATCTGGAAGGCTGGCGGCGCGTATTTGCCCATCGATCCCAGCTTCCCGGCGAATCGCATTCACCACATACTGCTGGAGGCGAAGCCCACCTTGGTGATTCGCGACGATGACATCGACGCCGGCCGTTTCCAGGGAACTCCCAGG-------GAACTGAACTGTATGCCAAATCCCTCCAGCTGGCCGGCTCCAATCTGCTCTCAGAGGAGATGCTGCGCGGTGGCAACGACCACATCGCCATCGT	3	Deletion	0	-7
CTGGCCATCTGGAAGGCTGGCGGCGCGTATTTGCCCATCGATCCCAGCTTCCCGGCGAATCGCATTCACCACATACTGCTGGAGGCGAAGCCCACCTTGGTGATTCGCGACGATGACATCGACGCCGGCCGTTTCCAGGGAactcccgcccaaACTCCCA----ATCCACCACCGAACTGTATGCCAAATCCCTCCAGCTGGCCGGCTCCAATCTGCTCTCAGAGGAGATGCTGCGCGGTGGCAACGACCACATCGCCATCGT	3	Insertion and Deletion	0	8
CTGGCCATCTGGAAGGCTGGCGGCGCGTATTTGCCCATCGATCCCAGCTTCCCGGCGAATCGCATTCACCACATACTGCTGGAGGCGAAGCCCACCTTGGTGATTCGCGACGATGACATCGACGCCGGCCGTTTCCAGGGAACTTCCA-------------CGAACTGTATGCCAAATCCCTCCAGCTGGCCGGCTCCAATCTGCTCTCAGAGGAGATGCTGCGCGGTGGCAACGACCACATCGCCATCGT	3	Deletion	0	-13
CTGGCCATCTGGAAGGCTGGCGGCGCGTATTTGCCCATCGATCCCAGCTTCCCGGCGAATCGCATTCACCACATACTGCTGGAGGCGAAGCCCACCTTGGTGATTCGCGACGATGACATCGACGCCGGCCGTTTCCAGGGACCTC------------CCACCGAACTGTATGCCAACTCCCTCCAGCTGGCCGGCTCCAATCTGCTCTCAGAGGAGATGCTGCGCGGTGGCAACGACCACATCGCCATCGT	3	Deletion	0	-12
CTGGCCATCTGGAAGGCTGGCGGCGCGTATTTGCCCATCGATCCCAGCTTCCCGGCGAATCGCATTCACCACATACTGCTGGAGGCGAAGCCCACCTTGGTGATTCGCGACGATGACATCGACGCCGGCCGTTTCCAGGGAgctcccacccaaACTCCCA----ATCCACCACCGAACTGTATGCCAAATCCCTCCAGCTGGCCGGCTCCAATCTGCTCTCAGAGGAGATGCTGCGCGGTGGCAACGACCACATCGCCATCGT	3	Insertion and Deletion	0	8
CTGGCCATCTGGAAGGCTGGCGGCGCGTATTTGCCCATCGATCCCAGCTTCCCGGCGAATCGCATTCACCACATACTGCTGGAGGCGAAGCCCACCTTGGTGATTCGCGACGATGACATCGACGCCGGCCGTTTCCAGGGCACT-------------CCACCGAACTGTATGCCAAATCCCTCCAGCTGGCCGGCTCCAATCTGCTCTCAGAGGAGATGCTGCGCGGTGGCAACGACCACATCGCCATCGT	3	Deletion	0	-13
CTGGCCATCTGGAAGGCTGGCGGCGCGTATTTGCCCATCGATCCCAGCTTCCCGGCGAATCGCATTCACCACATACTGCTGGAGGCGAAGCCCACCTTGGTGATTCGCGACGATGACATCGACGCCGGCCGTTTCCAGGGCACTC---------CCACCACCGAACTGTATGCCAAATCCCTCCAGCTGGCCGGCTCCAATCTGCTCTCAGAGGAGATGCTGCGCGGTGGCAACGACCACATCGCCATCGT	3	Deletion	0	-9
CTGGCCATCTGGAAGGCTGGCGGCGCGTATTTGCCCATCGATCCCAGCTTCCCGGCGAATCGCATTCACCACATACTGCTGGAGGCGAAGCCCACCTTGGTGATTCGCGACGATGACATCGACGCCGGCCGTTTCCAGGGCACTCCCA-------------CGAACTGTATGCCAAATCCCTCCAGCTGGCCGGCTCCAATCTGCTCTCAGAGGAGATGCTGCGCGGTGGCAACGACCACATCGCCATCGT	3	Deletion	0	-13
CTGGCCATCTGGAAGGCTGGCGGCGCGTATTTGCCCATCGATCCCAGCTTCCCGGCGAATCGCATTCACCACATACTGCTGGAGGCGAAGCCCACCTTGGTGATTCGCGACGATGACATCGACGCCGGCCGTTTCCAGGGGACTCCCACGTTATCCACCACCGAACTGTATGCCAAATCCCTCCAGCTGGCCGGCTCCAATCTGCTCTCAGAGGAGATGCTGCGCGGTGGCAACGACCACATCGCCATCGT	3	2 Base Changes	0	0
CTGGCCATCTGGAAGGCTGGCGGCGCGTATTTGCCCATCGATCCCAGCTTCCCGGCGAATCGCATTCACCACATACTGCTGGAGGCGAAGCCCACCTTGGTGATTCGCGACGATGACATCGACGCCGGCCGTTTCCGGGGAACTC---------CCACCACCGAACTGTATGCCAAATCCCTCCAGCTGGCCGGCTCCAATCTGCTCTCAGAGGAGATGCTGCGCGGTGGCAACGACCACATCGCCATCGT	3	Deletion	0	-9
CTGGCCATCTGGAAGGCTGGCGGCGCGTATTTGCCCATCGATCCCAGCTTCCCGGCGAATCGCATTCACCACATACTGCTGGAGGCGAAGCCCACCTTGGTGATTCGCGACGATGACATCGACGCCGGCCGTTTCCGGGGAACTCCCA------CCGaaCCACCGAACTGTATGCCAAATCCCTCCAGCTGGCCGGCTCCAATCTGCTCTCAGAGGAGATGCTGCGCGGTGGCAACGACCACATCGCCATCGT	3	Insertion and Deletion	0	-4
CTGGCCATCTGGAAGGCTGGCGGCGCGTATTTGCCCATCGATCCCAGCTTCCCGGCGAATCGCATTCACCACATACTGCTGGAGGCGAAGCCCACCTTGGTGATTCGCGACGATGACATCGACGCCGGCCGTTTCCGGGGAACTCCCACccaaactcCCAATCCACCACCGAACTGTATGCCAAATCCCTCCAGCTGGCCGGCTCCAATCTGCTCTCAGAGGAGATGCTGCGCGGTGGCAACGACCACATCGCCATCGT	3	Insertion	0	8
CTGGCCATCTGGAAGGCTGGCGGCGCGTATTTGCCCATCGATCCCAGCTTCCCGGCGAATCGCATTCACCACATACTGCTGGAGGCGAAGCCCACCTTGGTGATTCGCGACGATGACATCGACGCCGGCCGTTTTCAGGGAACTCCCACGTTATCCACCACCGAACTGTATGCCAAATCCCTCCAGCTGGCCGGCTCCAATCTGCTCTCAGAGGAGATGCTGCGCGGTGGCAACGACCACATCGCCATCGT	3	2 Base Changes	0	0
CTGGCCATCTGGAAGGCTGGCGGCGCGTATTTGCCCATCGATCCCAGCTTCCCGGCGAATCGCATTCACCACATACTGCTGGAGGCGAAGCCCACCTTGGTGATTCGCGACGATGACATCGACGCCGGTCGTTTCCAGGGAACTC---------CCACCACCGAACTGTATGCCAAATCCCTCCAGCTGGCCGGCTCCAATCTGCTCTCAGAGGAGATGCTGCGCGGTGGCAACGACCACATCGCCATCGT	3	Deletion	0	-9
CTGGCCATCTGGAAGGCTGGCGGCGCGTATTTGCCCATCGATCCCAGCTTCCCGGCGAATCGCATTCACCACATACTGCTGGAGGCGAAGCCCACCTTGGTGATTCGCGACGATGACATCGACGTCGGCCGTTTCCAGGGAACTC------------CCACCGAACTGTATGCCAAATCCCTCCAGCTGGCCGGCTCCAATCTGCTCTCAGAGGAGATGCTGCGCGGTGGCAACGACCACATCGCCATCGT	3	Deletion	0	-12
CTGGCCATCTGGAAGGCTGGCGGCGCGTATTTGCCCATCGATCCCAGCTTCCCGGCGAATCGCATTCACCACATACTGCTGGAGGCGAAGCCCACCTTGGTGATTCGCGACGATGACATCGACTCCGGCCGTTTCCAGGGAACTC------------CCACCGAACTGTATGCCAAATCCCTCCAGCTGGCCGGCTCCAATCTGCTCTCAGAGGAGATGCTGCGCGGTGGCAACGACCACATCGCCATCGT	3	Deletion	0	-12
CTGGCCATCTGGAAGGCTGGCGGCGCGTATTTGCCCATCGATCCCAGCTTCCCGGCGAATCGCATTCACCACATACTGCTGGAGGCGAAGCCCACCTTGGTGATTCGCGACGATGACATCGATGCCGGCCGTTTCCAGGGAACTCCCAGG-------GAACCGAACTGTATGCCAAATCCCTCCAGCTGGCCGGCTCCAATCTGCTCTCAGAGGAGATGCTGCGCGGTGGCAACGACCACATCGCCATCGT	3	Deletion	0	-7
CTGGCCATCTGGAAGGCTGGCGGCGCGTATTTGCCCATCGATCCCAGCTTCCCGGCGAATCGCATTCACCACATACTGCTGGAGGCGAAGCCCACCTTGGTGATTCGCGACGATGACATCGCCGCCGGCCGTTTCCAGGGAACTC------------CCACCGAACTGTATGCCAAATCCCTCCAGCTGGCCGGCTCCAATCTGCTCTCAGAGGAGATGCTGCGCGGTGGCAACGACCACATCGCCATCGT	3	Deletion	0	-12
CTGGCCATCTGGAAGGCTGGCGGCGCGTATTTGCCCATCGATCCCAGCTTCCCGGCGAATCGCATTCACCACATACTGCTGGAGGCGAAGCCCACCTTGGTGATTCGCGACGATGACATGGACGCCGGCCGTTTCCAGGGAACTC------------CCACCGAACTGTATGCCAAATCCCTCCAGCTGGCCGGCTCCAATCTGCTCTCAGAGGAGATGCTGCGCGGTGGCAACGACCACATCGCCATCGT	3	Deletion	0	-12
CTGGCCATCTGGAAGGCTGGCGGCGCGTATTTGCCCATCGATCCCAGCTTCCCGGCGAATCGCATTCACCACATACTGCTGGAGGCGAAGCCCACCTTGGTGATTCGCGACGATGACATTGACGCCGGCCGTTTCCAGGGAACT-------------CCACCGAACTGTATGCCAAATCCCTCCAGCTGGCCGGCTCCAATCTGCTCTCAGAGGAGATGCTGCGCGGTGGCAACGACCACATCGCCATCGT	3	Deletion	0	-13
CTGGCCATCTGGAAGGCTGGCGGCGCGTATTTGCCCATCGATCCCAGCTTCCCGGCGAATCGCATTCACCACATACTGCTGGAGGCGAAGCCCACCTTGGTGATTCGCGACGATGACCTCGACGCCGGCCGTTTCCAGGGAACTC---------CCACCACCGAACTGTATGCCAAATCCCTCCAGCTGGCCGGCTCCAATCTGCTCTCAGAGGAGATGCTGCGCGGTGGCAACGACCACATCGCCATCGT	3	Deletion	0	-9
CTGGCCATCTGGAAGGCTGGCGGCGCGTATTTGCCCATCGATCCCAGCTTCCCGGCGAATCGCATTCACCACATACTGCTGGAGGCGAAGCCCACCTTGGTGATTCGCGACGATGACCTCGACGCCGGCCGTTTCCAGGGAACTCCCA-------------CGAACTGTATGCCAAATCCCTCCAGCTGGCCGGCTCCAATCTGCTCTCAGAGGAGATGCTGCGCGGTGGCAACGACCACATCGCCATCGT	3	Deletion	0	-13
CTGGCCATCTGGAAGGCTGGCGGCGCGTATTTGCCCATCGATCCCAGCTTCCCGGCGAATCGCATTCACCACATACTGCTGGAGGCGAAGCCCACCTTGGTGATTCGCGACGATGACCTCGACGCCGGCCGTTTCCAGGGAACTCCCACGTTATCCACCACCGAACTGTATGCCAAATCCCTCCAGCTGGCCGGCTCCAATCTGCTCTCAGAGGAGATGCTGCGCGGTGGCAACGACCACATCGCCATCGT	3	2 Base Changes	0	0
CTGGCCATCTGGAAGGCTGGCGGCGCGTATTTGCCCATCGATCCCAGCTTCCCGGCGAATCGCATTCACCACATACTGCTGGAGGCGAAGCCCACCTTGGTGATTCGCGACGATGACGTCGACGCCGGCCGTTTCCAGGGAACTC---------CCACCACCGAACTGTATGCCAAATCCCTCCAGCTGGCCGGCTCCAATCTGCTCTCAGAGGAGATGCTGCGCGGTGGCAACGACCACATCGCCATCGT	3	Deletion	0	-9
CTGGCCATCTGGAAGGCTGGCGGCGCGTATTTGCCCATCGATCCCAGCTTCCCGGCGAATCGCATTCACCACATACTGCTGGAGGCGAAGCCCACCTTGGTGATTCGCGACGATGACGTCGACGCCGGCCGTTTCCAGGGAACTCCCA-------------CGAACTGTATGCCAAATCCCTCCAGCTGGCCGGCTCCAATCTGCTCTCAGAGGAGATGCTGCGCGGTGGCAACGACCACATCGCCATCGT	3	Deletion	0	-13
CTGGCCATCTGGAAGGCTGGCGGCGCGTATTTGCCCATCGATCCCAGCTTCCCGGCGAATCGCATTCACCACATACTGCTGGAGGCGAAGCCCACCTTGGTGATTCGCGACGATGATATCGACGCCGGCCGTTTCCAGGGAACTC---------CCACCACCGAACTGTATGCCAAATCCCTCCAGCTGGCCGGCTCCAATCTGCTCTCAGAGGAGATGCTGCGCGGTGGCAACGACCACATCGCCATCGT	3	Deletion	0	-9
CTGGCCATCTGGAAGGCTGGCGGCGCGTATTTGCCCATCGATCCCAGCTTCCCGGCGAATCGCATTCACCACATACTGCTGGAGGCGAAGCCCACCTTGGTGATTCGCGACGATGATATCGACGCCGGCCGTTTCCAGGGAACTCCCAGG-------GAACCGAACTGTATGCCAAATCCCTCCAGCTGGCCGGCTCCAATCTGCTCTCAGAGGAGATGCTGCGCGGTGGCAACGACCACATCGCCATCGT	3	Deletion	0	-7
CTGGCCATCTGGAAGGCTGGCGGCGCGTATTTGCCCATCGATCCCAGCTTCCCGGCGAATCGCATTCACCACATACTGCTGGAGGCGAAGCCCACCTTGGTGATTCGCGACGATGGCATCGACGCCGGCCGTTTCCAGGGAACT-------------CCACCGAACTGTATGCCAAATCCCTCCAGCTGGCCGGCTCCAATCTGCTCTCAGAGGAGATGCTGCGCGGTGGCAACGACCACATCGCCATCGT	3	Deletion	0	-13
CTGGCCATCTGGAAGGCTGGCGGCGCGTATTTGCCCATCGATCCCAGCTTCCCGGCGAATCGCATTCACCACATACTGCTGGAGGCGAAGCCCACCTTGGTGATTCGCGACGATGGCATCGACGCCGGCCGTTTCCAGGGAACTCCCA-------------CGAACTGTATGCCAAATCCCTCCAGCTGGCCGGCTCCAATCTGCTCTCAGAGGAGATGCTGCGCGGTGGCAACGACCACATCGCCATCGT	3	Deletion	0	-13
CTGGCCATCTGGAAGGCTGGCGGCGCGTATTTGCCCATCGATCCCAGCTTCCCGGCGAATCGCATTCACCACATACTGCTGGAGGCGAAGCCCACCTTGGTGATTCGCGACTATGACATCGACGCCGGCCGTTTCCAGGGAACTC------------CCACCGAACTGTATGCCAAATCCCTCCAGCTGGCCGGCTCCAATCTGCTCTCAGAGGAGATGCTGCGCGGTGGCAACGACCACATCGCCATCGT	3	Deletion	0	-12
CTGGCCATCTGGAAGGCTGGCGGCGCGTATTTGCCCATCGATCCCAGCTTCCCGGCGAATCGCATTCACCACATACTGCTGGAGGCGAAGCCCACCTTGGTGATTCGCGCCGATGACATCGACGCCGGCCGTTTCCAGGGAACTC------------CCACCGAACTGTATGCCAAATCCCTCCAGCTGGCCGGCTCCAATCTGCTCTCAGAGGAGATGCTGCGCGGTGGCAACGACCACATCGCCATCGT	3	Deletion	0	-12
CTGGCCATCTGGAAGGCTGGCGGCGCGTATTTGCCCATCGATCCCAGCTTCCCGGCGAATCGCATTCACCACATACTGCTGGAGGCGAAGCCCACCTTGGTGATTCGTGACGATGACATCGACGCCGGCCGTTTCCAGGGAACT-------------CCACCGAACTGTATGCCAAATCCCTCCAGCTGGCCGGCTCCAATCTGCTCTCAGAGGAGATGCTGCGCGGTGGCAACGACCACATCGCCATCGT	3	Deletion	0	-13
CTGGCCATCTGGAAGGCTGGCGGCGCGTATTTGCCCATCGATCCCAGCTTCCCGGCGAATCGCATTCACCACATACTGCTGGAGGCGAAGCCCACCTTGGTGATTCGTGACGATGACATCGACGCCGGCCGTTTCCAGGGAACTCCCACGTTATCCACCACCGAACTGTATGCCAAATCCCTCCAGCTGGCCGGCTCCAATCTGCTCTCAGAGGAGATGCTGCGCGGTGGCAACGACCACATCGCCATCGT	3	2 Base Changes	0	0
CTGGCCATCTGGAAGGCTGGCGGCGCGTATTTGCCCATCGATCCCAGCTTCCCGGCGAATCGCATTCACCACATACTGCTGGAGGCGAAGCCCACCTTGGTGATTCTCGACGATGACATCGACGCCGGCCGTTTCCAGGGAACTC---------CCACCACCGAACTGTATGCCAAATCCCTCCAGCTGGCCGGCTCCAATCTGCTCTCAGAGGAGATGCTGCGCGGTGGCAACGACCACATCGCCATCGT	3	Deletion	0	-9
CTGGCCATCTGGAAGGCTGGCGGCGCGTATTTGCCCATCGATCCCAGCTTCCCGGCGAATCGCATTCACCACATACTGCTGGAGGCGAAGCCCACCTTGGTGATTGGCGACGATGACATCGACGCCGGCCGTTTCCAGGGAACTC------------CCACCGAACTGTATGCCAAATCCCTCCAGCTGGCCGGCTCCAATCTGCTCTCAGAGGAGATGCTGCGCGGTGGCAACGACCACATCGCCATCGT	3	Deletion	0	-12
CTGGCCATCTGGAAGGCTGGCGGCGCGTATTTGCCCATCGATCCCAGCTTCCCGGCGAATCGCATTCACCACATACTGCTGGAGGCGAAGCCCACCTTGGTGCTTCGCGACGATGACATCGACGCCGGCCGTTTCCAGGGAACTC------------CCACCGAACTGTATGCCAAATCCCTCCAGCTGGCCGGCTCCAATCTGCTCTCAGAGGAGATGCTGCGCGGTGGCAACGACCACATCGCCATCGT	3	Deletion	0	-12
CTGGCCATCTGGAAGGCTGGCGGCGCGTATTTGCCCATCGATCCCAGCTTCCCGGCGAATCGCATTCACCACATACTGCTGGAGGCGAAGCCCACCTTGGTGGTTCGCGACGATGACATCGACGCCGGCCGTTTCCAGGGAACT-------------CCACCGAACTGTATGCCAAATCCCTCCAGCTGGCCGGCTCCAATCTGCTCTCAGAGGAGATGCTGCGCGGTGGCAACGACCACATCGCCATCGT	3	Deletion	0	-13
CTGGCCATCTGGAAGGCTGGCGGCGCGTATTTGCCCATCGATCCCAGCTTCCCGGCGAATCGCATTCACCACATACTGCTGGAGGCGAAGCCCACGTTGGTGATTCGCGACGATGACATCGACGCCGGCCGTTTCCAGGGAACTC------------CCACCGAACTGTATGCCAAATCCCTCCAGCTGGCCGGCTCCAATCTGCTCTCAGAGGAGATGCTGCGCGGTGGCAACGACCACATCGCCATCGT	3	Deletion	0	-12
CTGGCCATCTGGAAGGCTGGCGGCGCGTATTTGCCCATCGATCCCAGCTTCCCGGCGAATCGCATTCACCACATACTGCTGGAGGCGAAGCCCAGCTTGGTGATTCGCGACGATGACATCGACGCCGGCCGTTTCCAGGGAACTC------------CCACCGAACTGTATGCCAAATCCCTCCAGCTGGCCGGCTCCAATCTGCTCTCAGAGGAGATGCTGCGCGGTGGCAACGACCACATCGCCATCGT	3	Deletion	0	-12
CTGGCCATCTGGAAGGCTGGCGGCGCGTATTTGCCCATCGATCCCAGCTTCCCGGCGAATCGCATTCACCACATACTGCTGGAGGCGAAGCCCTCCTTGGTGATTCGCGACGATGACATCGACGCCGGCCGTTTCCAGGGAACTCCCA-------------CGAACTGTATGCCAAATCCCTCCAGCTGGCCGGCTCCAATCTGCTCTCAGAGGAGATGCTGCGCGGTGGCAACGACCACATCGCCATCGT	3	Deletion	0	-13
CTGGCCATCTGGAAGGCTGGCGGCGCGTATTTGCCCATCGATCCCAGCTTCCCGGCGAATCGCATTCACCACATACTGCTGGAGGCGACGCCCACCTTGGTGATTCGCGACGATGACATCGACGCCGGCCGTTTCCAGGGAACTC---------CCACCACCGAACTGTATGCCAAATCCCTCCAGCTGGCCGGCTCCAATCTGCTCTCAGAGGAGATGCTGCGCGGTGGCAACGACCACATCGCCATCGT	3	Deletion	0	-9
CTGGCCATCTGGAAGGCTGGCGGCGCGTATTTGCCCATCGATCCCAGCTTCCCGGCGAATCGCATTCACCACATACTGCTGGAGGCGACGCCCACCTTGGTGATTCGCGACGATGACATCGACGCCGGCCGTTTCCAGGGAACTCCCA-------------CGAACTGTATGCCAAATCCCTCCAGCTGGCCGGCTCCAATCTGCTCTCAGAGGAGATGCTGCGCGGTGGCAACGACCACATCGCCATCGT	3	Deletion	0	-13
CTGGCCATCTGGAAGGCTGGCGGCGCGTATTTGCCCATCGATCCCAGCTTCCCGGCGAATCGCATTCACCACATACTGCTGGAGGCGACGCCCACCTTGGTGATTCGCGACGATGACATCGACGCCGGCCGTTTCCAGGGAACTCCCACGTTATCCACCACCGAACTGTATGCCAAATCCCTCCAGCTGGCCGGCTCCAATCTGCTCTCAGAGGAGATGCTGCGCGGTGGCAACGACCACATCGCCATCGT	3	2 Base Changes	0	0
CTGGCCATCTGGAAGGCTGGCGGCGCGTATTTGCCCATCGATCCCAGCTTCCCGGCGAATCGCATTCACCACATACTGCTGGAGGCGAGGCCCACCTTGGTGATTCGCGACGATGACATCGACGCCGGCCGTTTCCAGGGAACTC---------CCACCACCGAACTGTATGCCAAATCCCTCCAGCTGGCCGGCTCCAATCTGCTCTCAGAGGAGATGCTGCGCGGTGGCAACGACCACATCGCCATCGT	3	Deletion	0	-9
CTGGCCATCTGGAAGGCTGGCGGCGCGTATTTGCCCATCGATCCCAGCTTCCCGGCGAATCGCATTCACCACATACTGCTGGAGGCGAGGCCCACCTTGGTGATTCGCGACGATGACATCGACGCCGGCCGTTTCCAGGGAACTCCCACGTTATCCACCACCGAACTGTATGCCAAATCCCTCCAGCTGGCCGGCTCCAATCTGCTCTCAGAGGAGATGCTGCGCGGTGGCAACGACCACATCGCCATCGT	3	2 Base Changes	0	0
CTGGCCATCTGGAAGGCTGGCGGCGCGTATTTGCCCATCGATCCCAGCTTCCCGGCGAATCGCATTCACCACATACTGCTGGAGGCGGAGCCCACCTTGGTGATTCGCGACGATGACATCGACGCCGGCCGTTTCCAGGGAACTCCCAGG-------GAACCGAACTGTATGCCAAATCCCTCCAGCTGGCCGGCTCCAATCTGCTCTCAGAGGAGATGCTGCGCGGTGGCAACGACCACATCGCCATCGT	3	Deletion	0	-7
CTGGCCATCTGGAAGGCTGGCGGCGCGTATTTGCCCATCGATCCCAGCTTCCCGGCGAATCGCATTCACCACATACTGCTGGAGGCGTAGCCCACCTTGGTGATTCGCGACGATGACATCGACGCCGGCCGTTTCCAGGGAACTC------------CCACCGAACTGTATGCCAAATCCCTCCAGCTGGCCGGCTCCAATCTGCTCTCAGAGGAGATGCTGCGCGGTGGCAACGACCACATCGCCATCGT	3	Deletion	0	-12
CTGGCCATCTGGAAGGCTGGCGGCGCGTATTTGCCCATCGATCCCAGCTTCCCGGCGAATCGCATTCACCACATACTGCTGGAGGCGTAGCCCACCTTGGTGATTCGCGACGATGACATCGACGCCGGCCGTTTCCAGGGAACTCCCA-------------CGAACTGTATGCCAAATCCCTCCAGCTGGCCGGCTCCAATCTGCTCTCAGAGGAGATGCTGCGCGGTGGCAACGACCACATCGCCATCGT	3	Deletion	0	-13
CTGGCCATCTGGAAGGCTGGCGGCGCGTATTTGCCCATCGATCCCAGCTTCCCGGCGAATCGCATTCACCACATACTGCTGGAGGTGAAGCCCACCTTGGTGATTCGCGACGATGACATCGACGCCGGCCGTTTCCAGGGAACTCCCA------CCGaaCCACCGAACTGTATGCCAAATCCCTCCAGCTGGCCGGCTCCAATCTGCTCTCAGAGGAGATGCTGCGCGGTGGCAACGACCACATCGCCATCGT	3	Insertion and Deletion	0	-4
CTGGCCATCTGGAAGGCTGGCGGCGCGTATTTGCCCATCGATCCCAGCTTCCCGGCGAATCGCATTCACCACATACTGCTGGAGTCGAAGCCCACCTTGGTGATTCGCGACGATGACATCGACGCCGGCCGTTTCCAGGGAACTC------------CCACCGAACTGTATGCCAAATCCCTCCAGCTGGCCGGCTCCAATCTGCTCTCAGAGGAGATGCTGCGCGGTGGCAACGACCACATCGCCATCGT	3	Deletion	0	-12
CTGGCCATCTGGAAGGCTGGCGGCGCGTATTTGCCCATCGATCCCAGCTTCCCGGCGAATCGCATTCACCACATACTGCTGGATGCGAAGCCCACCTTGGTGATTCGCGACGATGACATCGACGCCGGCCGTTTCCAGGGAACTCCCACccaaactcCCAATCCACCACCGAACTGTATGCCAAATCCCTCCAGCTGGCCGGCTCCAATCTGCTCTCAGAGGAGATGCTGCGCGGTGGCAACGACCACATCGCCATCGT	3	Insertion	0	8
CTGGCCATCTGGAAGGCTGGCGGCGCGTATTTGCCCATCGATCCCAGCTTCCCGGCGAATCGCATTCACCACATACTGCTGGCGGCGAAGCCCACCTTGGTGATTCGCGACGATGACATCGACGCCGGCCGTTTCCAGGGAACTC------------CCACCGAACTGTATGCCAAATCCCTCCAGCTGGCCGGCTCCAATCTGCTCTCAGAGGAGATGCTGCGCGGTGGCAACGACCACATCGCCATCGT	3	Deletion	0	-12
CTGGCCATCTGGAAGGCTGGCGGCGCGTATTTGCCCATCGATCCCAGCTTCCCGGCGAATCGCATTCACCACATACTGCTGGGGGCGAAGCCCACCTTGGTGATTCGCGACGATGACATCGACGCCGGCCGTTTCCAGGGAACTCCCACccaaactcCCAATCCACCACCGAACTGTATGCCAAATCCCTCCAGCTGGCCGGCTCCAATCTGCTCTCAGAGGAGATGCTGCGCGGTGGCAACGACCACATCGCCATCGT	3	Insertion	0	8
CTGGCCATCTGGAAGGCTGGCGGCGCGTATTTGCCCATCGATCCCAGCTTCCCGGCGAATCGCATTCACCACATACTGCTGTAGGCGAAGCCCACCTTGGTGATTCGCGACGATGACATCGACGCCGGCCGTTTCCAGGGAACTC---------CCACCACCGAACTGTATGCCAAATCCCTCCAGCTGGCCGGCTCCAATCTGCTCTCAGAGGAGATGCTGCGCGGTGGCAACGACCACATCGCCATCGT	3	Deletion	0	-9
CTGGCCATCTGGAAGGCTGGCGGCGCGTATTTGCCCATCGATCCCAGCTTCCCGGCGAATCGCATTCACCACATACTGTTGGAGGCGAAGCCCACCTTGGTGATTCGCGACGATGACATCGACGCCGGCCGTTTCCAGGGAACTCCCA-------------CGAACTGTATGCCAAATCCCTCCAGCTGGCCGGCTCCAATCTGCTCTCAGAGGAGATGCTGCGCGGTGGCAACGACCACATCGCCATCGT	3	Deletion	0	-13
CTGGCCATCTGGAAGGCTGGCGGCGCGTATTTGCCCATCGATCCCAGCTTCCCGGCGAATCGCATTCACCACATAGTGCTGGAGGCGAAGCCCACCTTGGTGATTCGCGACGATGACATCGACGCCGGCCGTTTCCAGGGAACTC------------CCACCGAACTGTATGCCAAATCCCTCCAGCTGGCCGGCTCCAATCTGCTCTCAGAGGAGATGCTGCGCGGTGGCAACGACCACATCGCCATCGT	3	Deletion	0	-12
CTGGCCATCTGGAAGGCTGGCGGCGCGTATTTGCCCATCGATCCCAGCTTCCCGGCGAATCGCATTCACCACATATTGCTGGAGGCGAAGCCCACCTTGGTGATTCGCGACGATGACATCGACGCCGGCCGTTTCCAGGGAACTC------------CCACCGAACTGTATGCCAAATCCCTCCAGCTGGCCGGCTCCAATCTGCTCTCAGAGGAGATGCTGCGCGGTGGCAACGACCACATCGCCATCGT	3	Deletion	0	-12
CTGGCCATCTGGAAGGCTGGCGGCGCGTATTTGCCCATCGATCCCAGCTTCCCGGCGAATCGCATTCACCACATGCTGCTGGAGGCGAAGCCCACCTTGGTGATTCGCGACGATGACATCGACGCCGGCCGTTTCCAGGGAACTC---------CCACCACCGAACTGTATGCCAAATCCCTCCAGCTGGCCGGCTCCAATCTGCTCTCAGAGGAGATGCTGCGCGGTGGCAACGACCACATCGCCATCGT	3	Deletion	0	-9
CTGGCCATCTGGAAGGCTGGCGGCGCGTATTTGCCCATCGATCCCAGCTTCCCGGCGAATCGCATTCACCACGTACTGCTGGAGGCGAAGCCCACCTTGGTGATTCGCGACGATGACATCGACGCCGGCCGTTTCCAGGGAACT-------------CCACCGAACTGTATGCCAAATCCCTCCAGCTGGCCGGCTCCAATCTGCTCTCAGAGGAGATGCTGCGCGGTGGCAACGACCACATCGCCATCGT	3	Deletion	0	-13
CTGGCCATCTGGAAGGCTGGCGGCGCGTATTTGCCCATCGATCCCAGCTTCCCGGCGAATCGCATTCACCAGATACTGCTGGAGGCGAAGCCCACCTTGGTGATTCGCGACGATGACATCGACGCCGGCCGTTTCCAGGGAACTC------------CCACCGAACTGTATGCCAAATCCCTCCAGCTGGCCGGCTCCAATCTGCTCTCAGAGGAGATGCTGCGCGGTGGCAACGACCACATCGCCATCGT	3	Deletion	0	-12
CTGGCCATCTGGAAGGCTGGCGGCGCGTATTTGCCCATCGATCCCAGCTTCCCGGCGAATCGCATTCACCCCATACTGCTGGAGGCGAAGCCCACCTTGGTGATTCGCGACGATGACATCGACGCCGGCCGTTTCCAGGGAACTC---------CCACCACCGAACTGTATGCCAAATCCCTCCAGCTGGCCGGCTCCAATCTGCTCTCAGAGGAGATGCTGCGCGGTGGCAACGACCACATCGCCATCGT	3	Deletion	0	-9
CTGGCCATCTGGAAGGCTGGCGGCGCGTATTTGCCCATCGATCCCAGCTTCCCGGCGAATCGCATTCACCGCATACTGCTGGAGGCGAAGCCCACCTTGGTGATTCGCGACGATGACATCGACGCCGGCCGTTTCCAGGGAACTC---------CCACCACCGAACTGTATGCCAAATCCCTCCAGCTGGCCGGCTCCAATCTGCTCTCAGAGGAGATGCTGCGCGGTGGCAACGACCACATCGCCATCGT	3	Deletion	0	-9
CTGGCCATCTGGAAGGCTGGCGGCGCGTATTTGCCCATCGATCCCAGCTTCCCGGCGAATCGCATTCACCGCATACTGCTGGAGGCGAAGCCCACCTTGGTGATTCGCGACGATGACATCGACGCCGGCCGTTTCCAGGGAACTCCCA-------------CGAACTGTATGCCAAATCCCTCCAGCTGGCCGGCTCCAATCTGCTCTCAGAGGAGATGCTGCGCGGTGGCAACGACCACATCGCCATCGT	3	Deletion	0	-13
CTGGCCATCTGGAAGGCTGGCGGCGCGTATTTGCCCATCGATCCCAGCTTCCCGGCGAATCGCATTCACCTCATACTGCTGGAGGCGAAGCCCACCTTGGTGATTCGCGACGATGACATCGACGCCGGCCGTTTCCAGGGAACT-------------CCACCGAACTGTATGCCAAATCCCTCCAGCTGGCCGGCTCCAATCTGCTCTCAGAGGAGATGCTGCGCGGTGGCAACGACCACATCGCCATCGT	3	Deletion	0	-13
CTGGCCATCTGGAAGGCTGGCGGCGCGTATTTGCCCATCGATCCCAGCTTCCCGGCGAATCGCATTCATCACATACTGCTGGAGGCGAAGCCCACCTTGGTGATTCGCGACGATGACATCGACGCCGGCCGTTTCCAGGGAACTC---------CCACCACCGAACTGTATGCCAAATCCCTCCAGCTGGCCGGCTCCAATCTGCTCTCAGAGGAGATGCTGCGCGGTGGCAACGACCACATCGCCATCGT	3	Deletion	0	-9
CTGGCCATCTGGAAGGCTGGCGGCGCGTATTTGCCCATCGATCCCAGCTTCCCGGCGAATCGCATTCGCCACATACTGCTGGAGGCGAAGCCCACCTTGGTGATTCGCGACGATGACATCGACGCCGGCCGTTTCCAGGGAACTCCCA-------------CGAACTGTATGCCAAATCCCTCCAGCTGGCCGGCTCCAATCTGCTCTCAGAGGAGATGCTGCGCGGTGGCAACGACCACATCGCCATCGT	3	Deletion	0	-13
CTGGCCATCTGGAAGGCTGGCGGCGCGTATTTGCCCATCGATCCCAGCTTCCCGGCGAATCGCATTTACCACATACTGCTGGAGGCGAAGCCCACCTTGGTGATTCGCGACGATGACATCGACGCCGGCCGTTTCCAGGGAACTCCCA-------------CGAACTGTATGCCAAATCCCTCCAGCTGGCCGGCTCCAATCTGCTCTCAGAGGAGATGCTGCGCGGTGGCAACGACCACATCGCCATCGT	3	Deletion	0	-13
CTGGCCATCTGGAAGGCTGGCGGCGCGTATTTGCCCATCGATCCCAGCTTCCCGGCGAATCGCGTTCACCACATACTGCTGGAGGCGAAGCCCACCTTGGTGATTCGCGACGATGACATCGACGCCGGCCGTTTCCAGGGAACTCCCACCgaactgTActA-----CACCGAACTGTATGCCAAATCCCTCCAGCTGGCCGGCTCCAATCTGCTCTCAGAGGAGATGCTGCGCGGTGGCAACGACCACATCGCCATCGT	3	Insertion and Deletion	0	3
CTGGCCATCTGGAAGGCTGGCGGCGCGTATTTGCCCATCGATCCCAGCTTCCCGGCGAATCGCTTTCACCACATACTGCTGGAGGCGAAGCCCACCTTGGTGATTCGCGACGATGACATCGACGCCGGCCGTTTCCAGGGAACTC------------CCACCGAACTGTATGCCAAATCCCTCCAGCTGGCCGGCTCCAATCTGCTCTCAGAGGAGATGCTGCGCGGTGGCAACGACCACATCGCCATCGT	3	Deletion	0	-12
CTGGCCATCTGGAAGGCTGGCGGCGCGTATTTGCCCATCGATCCCAGCTTCCCGGCGAATTGCATTCACCACATACTGCTGGAGGCGAAGCCCACCTTGGTGATTCGCGACGATGACATCGACGCCGGCCGTTTCCAGGGAACTCCCACccaaactcCCAATCCACCACCGAACTGTATGCCAAATCCCTCCAGCTGGCCGGCTCCAATCTGCTCTCAGAGGAGATGCTGCGCGGTGGCAACGACCACATCGCCATCGT	3	Insertion	0	8
CTGGCCATCTGGAAGGCTGGCGGCGCGTATTTGCCCATCGATCCCAGCTTCCCGGCGACTCGCATTCACCACATACTGCTGGAGGCGAAGCCCACCGTGGTGATTCGCGACGATGACATCGACGCCGGCCGTTTCCAGGGAACTC------------CCACCGAACTGTATGCCAAATCCCTCCAGCTGGCCGGCTCCAATCTGCTCTCAGAGGAGATGCTGCGCGGTGGCAACGACCACATCGCCATCGT	3	Deletion	0	-12
CTGGCCATCTGGAAGGCTGGCGGCGCGTATTTGCCCATCGATCCCAGCTTCCCGGCGACTCGCATTCACCACATACTGCTGGAGGCGAAGCCCACCTTGGTGATTCGCGACGATGACATCGACGCCGGCCGTTTCCAGGGAACTC------------CCACCGAACTGTATGCCAAATCCCTCCAGCGGGCCGGCTCCAATCTGCTCTCAGAGGAGATGCTGCGCGGTGGCAACGACCACATCGCCATCGT	3	Deletion	0	-12
CTGGCCATCTGGAAGGCTGGCGGCGCGTATTTGCCCATCGATCCCAGCTTCCCGGCGACTCGCATTCACCACATACTGCTGGAGGCGAAGCCCACCTTGGTGATTCGCGACGATGACATCGACGCCGGCCGTTTCCAGGGAACTC------------CCACCGAACTGTATGCCCAATCCCTCCAGCTGGCCGGCTCCAATCTGCTCTCAGAGGAGATGCTGCGCGGTGGCAACGACCACATCGCCATCGT	3	Deletion	0	-12
CTGGCCATCTGGAAGGCTGGCGGCGCGTATTTGCCCATCGATCCCAGCTTCCCGGCGACTCGCATTCACCACATACTGCTGGAGGCGAAGCCCACCTTGGTGATTCGCGACGATGACATCGACGCCGGCCGTTTCCAGGGAACTCCCACCgaactgTActA-----CACCGAACTGTATGCCAAATCCCTCCAGCTGGCCGGCTCCAATCTGCTCTCAGAGGAGATGCTGCGCGGTGGCAACGACCACATCGCCATCGT	3	Insertion and Deletion	0	3
CTGGCCATCTGGAAGGCTGGCGGCGCGTATTTGCCCATCGATCCCAGCTTCCCGGCGAGTCGCATTCACCACATACTGCTGGAGGCGAAGCCCACCTTGGTGATTCGCGACGATGACATCGACGCCGGCCGTTTCCAGGGAACT-------------CCACCGAACTGTATGCCAAATCCCTCCAGCTGGCCGGCTCCAATCTGCTCTCAGAGGAGATGCTGCGCGGTGGCAACGACCACATCGCCATCGT	3	Deletion	0	-13
CTGGCCATCTGGAAGGCTGGCGGCGCGTATTTGCCCATCGATCCCAGCTTCCCGGGGAATCGCATTCACCACATACTGCTGGAGGCGAAGCCCACCTTGGTGATTCGCGACGATGACATCGACGCCGGCCGTTTCCAGGGAACTC------------CCACCGAACTGTATGCCAAATCCCTCCAGCTGGCCGGCTCCAATCTGCTCTCAGAGGAGATGCTGCGCGGTGGCAACGACCACATCGCCATCGT	3	Deletion	0	-12
CTGGCCATCTGGAAGGCTGGCGGCGCGTATTTGCCCATCGATCCCAGCTTCCCGTCGAATCGCATTCACCACATACTGCTGGAGGCGAAGCCCACCTTGGTGATTCGCGACGATGACATCGACGCCGGCCGTTTCCAGGGAACT-------------CCACCGAACTGTATGCCAAATCCCTCCAGCTGGCCGGCTCCAATCTGCTCTCAGAGGAGATGCTGCGCGGTGGCAACGACCACATCGCCATCGT	3	Deletion	0	-13
CTGGCCATCTGGAAGGCTGGCGGCGCGTATTTGCCCATCGATCCCAGCTTCCTGGCGAATCGCATTCACCACATACTGCTGGAGGCGAAGCCCACCTTGGTGATTCGCGACGATGACATCGACGCCGGCCGTTTCCAGGGAACTCCCACGTTATCCACCACCGAACTGTATGCCAAATCCCTCCAGCTGGCCGGCTCCAATCTGCTCTCAGAGGAGATGCTGCGCGGTGGCAACGACCACATCGCCATCGT	3	2 Base Changes	0	0
CTGGCCATCTGGAAGGCTGGCGGCGCGTATTTGCCCATCGATCCCAGCTTCTCGGCGAATCGCATTCACCACATACTGCTGGAGGCGAAGCCCACCTTGGTGATTCGCGACGATGACATCGACGCCGGCCGTTTCCAGGGAACTCCCA-------------CGAACTGTATGCCAAATCCCTCCAGCTGGCCGGCTCCAATCTGCTCTCAGAGGAGATGCTGCGCGGTGGCAACGACCACATCGCCATCGT	3	Deletion	0	-13
CTGGCCATCTGGAAGGCTGGCGGCGCGTATTTGCCCATCGATCCCAGCTTTCCGGCGAATCGCATTCACCACATACTGCTGGAGGCGAAGCCCACCTTGGTGATTCGCGACGATGACATCGACGCCGGCCGTTTCCAGGGAACT-------------CCACCGAACTGTATGCCAAATCCCTCCAGCTGGCCGGCTCCAATCTGCTCTCAGAGGAGATGCTGCGCGGTGGCAACGACCACATCGCCATCGT	3	Deletion	0	-13
CTGGCCATCTGGAAGGCTGGCGGCGCGTATTTGCCCATCGATCCCAGCTTTCCGGCGAATCGCATTCACCACATACTGCTGGAGGCGAAGCCCACCTTGGTGATTCGCGACGATGACATCGACGCCGGCCGTTTCCAGGGAACTCCCA-------------CGAACTGTATGCCAAATCCCTCCAGCTGGCCGGCTCCAATCTGCTCTCAGAGGAGATGCTGCGCGGTGGCAACGACCACATCGCCATCGT	3	Deletion	0	-13
CTGGCCATCTGGAAGGCTGGCGGCGCGTATTTGCCCATCGATCCCCGCTTCCCGGCGAATCGCATTCACCACATACTGCTGGAGGCGAAGCCCACCTTGGTGATTCGCGACGATGACATCGACGCCGGCCGTTTCCAGGGAACTCCCACCgaactgTActA-----CACCGAACTGTATGCCAAATCCCTCCAGCTGGCCGGCTCCAATCTGCTCTCAGAGGAGATGCTGCGCGGTGGCAACGACCACATCGCCATCGT	3	Insertion and Deletion	0	3
CTGGCCATCTGGAAGGCTGGCGGCGCGTATTTGCCCATCGATCCGAGCTTCCCGGCGAATCGCATTCACCACATACTGCTGGAGGCGAAGCCCACCTTGGTGATTCGCGACGATGACATCGACGCCGGCCGTTTCCAGGGAACTC------------CCACCGAACTGTATGCCAAATCCCTCCAGCTGGCCGGCTCCAATCTGCTCTCAGAGGAGATGCTGCGCGGTGGCAACGACCACATCGCCATCGT	3	Deletion	0	-12
CTGGCCATCTGGAAGGCTGGCGGCGCGTATTTGCCCATCTATCCCAGCTTCCCGGCGAATCGCATTCACCACATACTGCTGGAGGCGAAGCCCACCTTGGTGATTCGCGACGATGACATCGACGCCGGCCGTTTCCAGGGAACTCCCA-------------CGAACTGTATGCCAAATCCCTCCAGCTGGCCGGCTCCAATCTGCTCTCAGAGGAGATGCTGCGCGGTGGCAACGACCACATCGCCATCGT	3	Deletion	0	-13
CTGGCCATCTGGAAGGCTGGCGGCGCGTATTTGCCCATGGATCCCAGCTTCCCGGCGAATCGCATTCACCACATACTGCTGGAGGCGAAGCCCACCTTGGTGATTCGCGACGATGACATCGACGCCGGCCGTTTCCAGGGAACTC------------CCACCGAACTGTATGCCAAATCCCTCCAGCTGGCCGGCTCCAATCTGCTCTCAGAGGAGATGCTGCGCGGTGGCAACGACCACATCGCCATCGT	3	Deletion	0	-12
CTGGCCATCTGGAAGGCTGGCGGCGCGTATTTGCCCATTGATCCCAGCTTCCCGGCGAATCGCATTCACCACATACTGCTGGAGGCGAAGCCCACCTTGGTGATTCGCGACGATGACATCGACGCCGGCCGTTTCCAGGGAACT-------------CCACCGAACTGTATGCCAAATCCCTCCAGCTGGCCGGCTCCAATCTGCTCTCAGAGGAGATGCTGCGCGGTGGCAACGACCACATCGCCATCGT	3	Deletion	0	-13
CTGGCCATCTGGAAGGCTGGCGGCGCGTATTTGCCCGTCGATCCCAGCTTCCCGGCGAATCGCATTCACCACATACTGCTGGAGGCGAAGCCCACCTTGGTGATTCGCGACGATGACATCGACGCCGGCCGTTTCCAGGGAACTC---------CCACCACCGAACTGTATGCCAAATCCCTCCAGCTGGCCGGCTCCAATCTGCTCTCAGAGGAGATGCTGCGCGGTGGCAACGACCACATCGCCATCGT	3	Deletion	0	-9
CTGGCCATCTGGAAGGCTGGCGGCGCGTATTTGTCCATCGATCCCAGCTTCCCGGCGAATCGCATTCACCACATACTGCTGGAGGCGAAGCCCACCTTGGTGATTCGCGACGATGACATCGACGCCGGCCGTTTCCAGGGAACTCCCA------CCGaaCCACCGAACTGTATGCCAAATCCCTCCAGCTGGCCGGCTCCAATCTGCTCTCAGAGGAGATGCTGCGCGGTGGCAACGACCACATCGCCATCGT	3	Insertion and Deletion	0	-4
CTGGCCATCTGGAAGGCTGGCGGCGCGTCTTTGCCCATCGATCCCAGCTTCCCGGCGAATCGCATTCACCACATACTGCTGGAGGCGAAGCCCACCTTGGTGATTCGCGACGATGACATCGACGCCGGCCGTTTCCAGGGAACTC------------CCACCGAACTGTATGCCAAATCCCTCCAGCTGGCCGGCTCCAATCTGCTCTCAGAGGAGATGCTGCGCGGTGGCAACGACCACATCGCCATCGT	3	Deletion	0	-12
CTGGCCATCTGGAAGGCTGGCGGCGCGTTTTTGCCCATCGATCCCAGCTTCCCGGCGAATCGCATTCACCACATACTGCTGGAGGCGAAGCCCACCTTGGTGATTCGCGACGATGACATCGACGCCGGCCGTTTCCAGGGAACTC------------CCACCGAACTGTATGCCAAATCCCTCCAGCTGGCCGGCTCCAATCTGCTCTCAGAGGAGATGCTGCGCGGTGGCAACGACCACATCGCCATCGT	3	Deletion	0	-12
CTGGCCATCTGGAAGGCTGGCGGCGCTTATTTGCCCATCGATCCCAGCTTCCCGGCGAATCGCATTCACCACATACTGCTGGAGGCGAAGCCCACCTTGGTGATTCGCGACGATGACATCGACGCCGGCCGTTTCCAGGGAACTC------------CCACCGAACTGTATGCCAAATCCCTCCAGCTGGCCGGCTCCAATCTGCTCTCAGAGGAGATGCTGCGCGGTGGCAACGACCACATCGCCATCGT	3	Deletion	0	-12
CTGGCCATCTGGAAGGCTGGCGGCGTGTATTTGCCCATCGATCCCAGCTTCCCGGCGAATCGCATTCACCACATACTGCTGGAGGCGAAGCCCACCTTGGTGATTCGCGACGATGACATCGACGCCGGCCGTTTCCAGGGAACTCCCAGG-------GAACCGAACTGTATGCCAAATCCCTCCAGCTGGCCGGCTCCAATCTGCTCTCAGAGGAGATGCTGCGCGGTGGCAACGACCACATCGCCATCGT	3	Deletion	0	-7
CTGGCCATCTGGAAGGCTGGTGGCGCGTATTTGCCCATCGATCCCAGCTTCCCGGCGAATCGCATTCACCACATACTGCTGGAGGCGAAGCCCACCTTGGTGATTCGCGACGATGACATCGACGCCGGCCGTTTCCAGGGAACTC---------CCACCACCGAACTGTATGCCAAATCCCTCCAGCTGGCCGGCTCCAATCTGCTCTCAGAGGAGATGCTGCGCGGTGGCAACGACCACATCGCCATCGT	3	Deletion	0	-9
CTGGCCATCTGGAAGTCTGGCGGCGCGTATTTGCCCATCGATCCCAGCTTCCCGGCGAATCGCATTCACCACATACTGCTGGAGGCGAAGCCCACCTTGGTGATTCGCGACGATGACATCGACGCCGGCCGTTTCCAGGGAACTC---------CCACCACCGAACTGTATGCCAAATCCCTCCAGCTGGCCGGCTCCAATCTGCTCTCAGAGGAGATGCTGCGCGGTGGCAACGACCACATCGCCATCGT	3	Deletion	0	-9
CTGGCCATCTGGACGGCTGGCGGCGCGTATTTGCCCATCGATCCCAGCTTCCCGGCGAATCGCATTCACCACATACTGCTGGAGGCGAAGCCCACCTTGGTGATTCGCGACGATGACATCGACGCCGGCCGTTTCCAGGGAACTCCCA------CCGaaCCACCGAACTGTATGCCAAATCCCTCCAGCTGGCCGGCTCCAATCTGCTCTCAGAGGAGATGCTGCGCGGTGGCAACGACCACATCGCCATCGT	3	Insertion and Deletion	0	-4
CTGGCCATCTGGAGGGCTGGCGGCGCGTATTTGCCCATCGATCCCAGCTTCCCGGCGAATCGCATTCACCACATACTGCTGGAGGCGAAGCCCACCTTGGTGATTCGCGACGATGACATCGACGCCGGCCGTTTCCAGGGAACTC---------CCACCACCGAACTGTATGCCAAATCCCTCCAGCTGGCCGGCTCCAATCTGCTCTCAGAGGAGATGCTGCGCGGTGGCAACGACCACATCGCCATCGT	3	Deletion	0	-9
CTGGCCATCTGGAGGGCTGGCGGCGCGTATTTGCCCATCGATCCCAGCTTCCCGGCGAATCGCATTCACCACATACTGCTGGAGGCGAAGCCCACCTTGGTGATTCGCGACGATGACATCGACGCCGGCCGTTTCCAGGGAACTCCCA-------------CGAACTGTATGCCAAATCCCTCCAGCTGGCCGGCTCCAATCTGCTCTCAGAGGAGATGCTGCGCGGTGGCAACGACCACATCGCCATCGT	3	Deletion	0	-13
CTGGCCATCTGGGAGGCTGGCGGCGCGTATTTGCCCATCGATCCCAGCTTCCCGGCGAATCGCATTCACCACATACTGCTGGAGGCGAAGCCCACCTTGGTGATTCGCGACGATGACATCGACGCCGGCCGTTTCCAGGGAACTC---------CCACCACCGAACTGTATGCCAAATCCCTCCAGCTGGCCGGCTCCAATCTGCTCTCAGAGGAGATGCTGCGCGGTGGCAACGACCACATCGCCATCGT	3	Deletion	0	-9
CTGGCCATCTGGTAGGCTGGCGGCGCGTATTTGCCCATCGATCCCAGCTTCCCGGCGAATCGCATTCACCACATACTGCTGGAGGCGAAGCCCACCTTGGTGATTCGCGACGATGACATCGACGCCGGCCGTTTCCAGGGAACTC---------CCACCACCGAACTGTATGCCAAATCCCTCCAGCTGGCCGGCTCCAATCTGCTCTCAGAGGAGATGCTGCGCGGTGGCAACGACCACATCGCCATCGT	3	Deletion	0	-9
CTGGCCATCTGTAAGGCTGGCGGCGCGTATTTGCCCATCGATCCCAGCTTCCCGGCGAATCGCATTCACCACATACTGCTGGAGGCGAAGCCCACCTTGGTGATTCGCGACGATGACATCGACGCCGGCCGTTTCCAGGGAACTCCCA------CCGaaCCACCGAACTGTATGCCAAATCCCTCCAGCTGGCCGGCTCCAATCTGCTCTCAGAGGAGATGCTGCGCGGTGGCAACGACCACATCGCCATCGT	3	Insertion and Deletion	0	-4
CTGGCCATCTTGAAGGCTGGCGGCGCGTATTTGCCCATCGATCCCAGCTTCCCGGCGAATCGCATTCACCACATACTGCTGGAGGCGAAGCCCACCTTGGTGATTCGCGACGATGACATCGACGCCGGCCGTTTCCAGGGAACT-------------CCACCGAACTGTATGCCAAATCCCTCCAGCTGGCCGGCTCCAATCTGCTCTCAGAGGAGATGCTGCGCGGTGGCAACGACCACATCGCCATCGT	3	Deletion	0	-13
CTGGCCATTTGGAAGGCTGGCGGCGCGTATTTGCCCATCGATCCCAGCTTCCCGGCGAATCGCATTCACCACATACTGCTGGAGGCGAAGCCCACCTTGGTGATTCGCGACGATGACATCGACGCCGGCCGTTTCCAGGGAACTCCCA-------------CGAACTGTATGCCAAATCCCTCCAGCTGGCCGGCTCCAATCTGCTCTCAGAGGAGATGCTGCGCGGTGGCAACGACCACATCGCCATCGT	3	Deletion	0	-13
CTGGCCCTCTGGAAGGCTGGCGGCGCGTATTTGCCCATCGATCCCAGCTTCCCGGCGAATCGCATTCACCACATACTGCTGGAGGCGAAGCCCACCTTGGTGATTCGCGACGATGACATCGACGCCGGCCGTTTCCAGGGAACTCCCACccaaactcCCAATCCACCACCGAACTGTATGCCAAATCCCTCCAGCTGGCCGGCTCCAATCTGCTCTCAGAGGAGATGCTGCGCGGTGGCAACGACCACATCGCCATCGT	3	Insertion	0	8
[truncated: 6,309 more rows]

## Sheet: e1-GD WT
TargetSequence	Reads	Type	% reads	IndelLength
[truncated: 13,625 more rows]

## Sheet: e1-GD OrR
TargetSequence	Reads	Type	Pct	IndelLength
[truncated: 9,797 more rows]

## Sheet: e4-NHEJ
TargetSequence	Reads	Type	% reads	IndelLength
[truncated: 15,570 more rows]

## Sheet: e4-WT
TargetSequence	Reads	Type	% reads	IndelLength
[truncated: 7,875 more rows]

[truncated: 1 more sheets: e4-OrR]
