# Supplementary material for: Next-generation CRISPR gene-drive systems using Cas12a nuclease
Source: Nat Commun. 2023 Oct 12;14:6388. doi: 10.1038/s41467-023-42183-9 (PMC10567717; doi:10.1038/s41467-023-42183-9)
Supplement: Supplementary file 4 — Source Data files [file 41467_2023_42183_MOESM4_ESM.zip › Source Data file 3.xlsx]

## Sheet: Fig.2. Orthogonal gene drive
			F2 Phenotypical Scoring																																									F2 Calculations
			F2 counting	Female																			Male
				DsRed eye										DsRed eye			DsRed thorax			Red - eye. Red - thorax	Total Females		DsRed eye										DsRed eye			DsRed thorax				Red - eye. Red - thorax	Total Males	Total Flies
				DsRed thorax																			DsRed thorax																						Fluorophore Count
				GFP+ eye (w-);; GFP+ abd (e-)	GFP+ eye (w-);; NHEJ (e-)	NHEJ (w-);; GFP+ abd (eb-)	NHEJ (w-);; NHEJ (e-)	NHEJ (w-);; (e+)	NHEJ (w-);; (e+)	GFP+ eye (w-);; WT (e+)	WT (w+) ;; GFP+ abd (eb-)	WT (w+) ;; NHEJ (eb-)	WT (w+) ;; WT (e+)	GFP+ eye (w-);; GFP+ abd (e-)	NHEJ (w-);; GFP abd (e-)	(W+);; GFP abd (e-)	GFP+ eye (w-);; GFP+ abd (e-)	GFP+ eye (w-);; GFP- NHEJ (e-)	GFP+ eye (w-);; (e+)	GFP+ eye (w-);; GFP abd (e-)			GFP+ eye (w-);; GFP+ abd (e-)	GFP+ eye (w-);; NHEJ (e-)	NHEJ (w-);; GFP+ abd (eb-)	NHEJ (w-);; NHEJ (e-)	NHEJ (w-);; (e+)	GFP+ eye (w-);; WT (e+)	WT (w+) ;; GFP+ abd (eb-)	WT (w+) ;; NHEJ (eb-)	WT (w+) ;; WT (e+)	WT (w+) ;; NHEJ (eb-)	GFP+ eye (w-);; GFP+ abd (e-)	NHEJ (w-);; GFP abd (e-)	(W+);; GFP abd (e-)	GFP+ eye (w-);; GFP+ abd (e-)	(w+);; GFP+ abd (e-)	GFP+ eye (w-);; NHEJ (e-)	GFP+ eye (w-);; (e+)	GFP+ eye (w-);; GFP abd (e-)					w2-GD_GFP eye	e1-GD_GFP abdomen	Cas12a-DsRed eye	Cas9-DsRed thorax	GFP- eye
			1	1	2	0	0	0	0	1	1	0	0	8	0	0	4	0	2	10	29		2	1	0	0	0	1	1	0	0	0	4	0	2	3	0	0	1	6	21	50			46	43	24	20	3
			2	1	0	1	1	0	0	0	0	0	0	1	2	0	3	2	0	2	13		2	1	0	0	0	1	0	0	0	0	5	0	0	3	0	2	1	4	19	32			26	25	15	18	4
			3	2	4	0	2	0		0	0	0	0	2	0	0	6	2	0	8	26		1	0	0	0	1	2	0	0	0	0	6	1	0	1	0	6	0	10	28	54			44	37	21	27	3
			4	2		4	0	0	0		0	1	0	3	2	0	4	0	1	2	19		1	1	2	0	0	0	0	0	0	0	1	2	0	5	0	2	0	7	21	40			27	35	19	23	10
			5	3	5	0	0	0	0	2	0	0	0	11	2	0	3	2	1	9	38		3	4	0	0	0	0	0	0	0	0	6	1	0	4	0	4	0	9	31	69			62	51	37	31	3
			6	1	1	0	0	0	0	0	0	0	0	7	0	0	1	2	0	4	16		5	1	0	0	0	0	0	0	0	0	5	0	0	3	0	1	0	7	22	38			37	33	20	15	0
			7	3	2	0	0	0	0	0	0	0	0	6	0	0	1	0	0	3	15		1	2	0	0	0	0	0	0	0	0	2	0	0	1	0	0	0	0	6	21			21	17	16	10	0
			8	5	0	0	0	0	0	0	0	0	0	2	0	0	3	0	0	4	14		2	1	0	0	0	0	0	0	0	0	2	1	0	0	0	0	0	4	10	24			23	23	13	11	1
			9	5	0	0	0	0	0	0	0	0	0	2	0	0	5	0	0	2	14		3	1	0	0	0	0	0	0	0	0	2	0	0	3	0	3	0	0	12	26			23	22	13	20	0
			10	5	3	0	0	0	0	0	0	0	0	3	3	0	9	2	0	6	31		5	1	0	0	0	0	0	0	0	0	2	0	0	8	0	3	0	9	28	59			53	50	22	36	3
			11	3	0	4	2	0	0	0	0	0	0	6	6	0	5	3	0	7	36		2	5	0	0	0	0	0	0	0	0	1	8	0	11	0	5	0	7	39	75			50	60	37	40	20
			12	7	0	5	1	0	0	0	0	0	0	5	8	0	13	0	0	8	47		9	2	5	0	0	0	0	0	0	0		0	0	12	0	0	0	8	36	83			64	80	42	54	19
			13	3	1	0	0	0	0	0	1	1	0	10	0	1	8	1	3	12	41		4	0	0	0	0	0	3	0	0	0	4	0	2	5	0	0	0	7	25	66			58	60	30	30	4
			14	2	0	1	0	0	0	2	0		0	3	0	0	2	1	0	7	18		2	1	1	0	0	0	0	0	0	0	4	0	0	3	0	3	0	0	14	32			27	25	16	18	2
			15	3	6	1	0	0	0		0	0	0	8	0	0	10	1	0	6	35		9	2	0	0	0	0	0	0	0	0	7	0	0	11	0	2	0	11	42	77			74	66	36	45	1
			16	3	0	1	0	0	0	2	0	0	0	5	0	0	6	1	0	12	30		2	4	0	0	0	0	0	0	0	0	5	3	0	8	0	1	0	9	32	62			57	54	25	28	4
			17	4	0	0	0	0	0	0	0	0	0	7	0	0	7	1	0	3	22		8	1	0	0	0	0	0	0	0	0	3	0	0	4	0	0	0	1	17	39			39	37	23	25	0
			18	2	1	1	0	0	0	0	0	0	0	6	0	0	5	3	0	7	25		3	5	0	0	0	0	0	0	0	0	3	4	0	3	0	2	0	6	26	51			44	40	25	25	5
			19	4	4	0	0	0	0	0	0	0	0	8	0	0	3	4	0	4	27		3	4	0	0	0	0	0	0	0	0	7	0	0	3	0	5	0	8	30	57			52	40	30	30	0
			20	6		0	0	0	0	0	0	0	0	4		0	3		0	4	17		8	0	0	0	0	0	0	0	0	0	2	0	0	5	0	1	0	5	21	38			37	37	20	23	0
			21	4	3	0	2	0	0	0	0	0	0	7	1	0	6	2	0	8	33		7	4	2	0	0	0	1	0	0	0	1	1	0	2	0	3	0	9	30	63			53	49	33	36	6
			Sums:	69	32	18	8	0	0	7	2	2	0	114	24	1	107	27	7	128	546		82	41	10	0	1	4	5	0	0	0	72	21	4	98	0	43	2	127	510	1056		Sums:	880	884	517	565	88
[truncated: 13 more columns]
