# Supplementary material for: Next-generation CRISPR gene-drive systems using Cas12a nuclease
Source: Nat Commun. 2023 Oct 12;14:6388. doi: 10.1038/s41467-023-42183-9 (PMC10567717; doi:10.1038/s41467-023-42183-9)
Supplement: Supplementary file 4 — Source Data files [file 41467_2023_42183_MOESM4_ESM.zip › Source Data File 4.xlsx]

## Sheet: Sheet1
Primers used for deep-sequencing experiments					(Red color: adapter sequence)
e1-deep sequencing primers
e1-Deepseq_with adaptor_F:
ACACTCTTTCCCTACACGACGCTCTTCCGATCTgagggattggtcaccacactg
e1-Deepseq_with adaptor_R:
GACTGGAGTTCAGACGTGTGCTCTTCCGATCTCACACCCGTACTGCCCGAGGTGTAGAGC
e4-deep sequencing primers
e4-Deepseq_with adaptor_F:
ACACTCTTTCCCTACACGACGCTCTTCCGATCTGGGGCCCGTTAATGTGTGGCCTGG
e4-Deepseq_with adaptor_R:
GACTGGAGTTCAGACGTGTGCTCTTCCGATCTCGTGGATCCGTAAAAGTTGTACAGC
